# Supplementary material for: MicroRNA-21 is immunosuppressive and pro-metastatic via separate mechanisms
Source: Oncogenesis. 2022 Jul 11;11(1):38. doi: 10.1038/s41389-022-00413-7 (PMC9276829; doi:10.1038/s41389-022-00413-7)
Supplement: Supplementary file 2 — Supplementary Table S3 [file 41389_2022_413_MOESM2_ESM.xlsx]

## Sheet: DATA
					4TM										4TV										EOM										EOV										4TM/4TV	EOM/EOV
					R1			R2			R3			Avg NSpC	R1			R2			R3			Avg NSpC	R1			R2			R3			Avg NSpC	R1			R2			R3			Avg NSpC	FOLD	FOLD
Symbol	Description	Entrez ID	Synonym	UniProt ID	Peptide_count	Spectral_count	NSpC	Peptide_count	Spectral_count	NSpC	Peptide_count	Spectral_count	NSpC	Avg NSpC	Peptide_count	Spectral_count	NSpC	Peptide_count	Spectral_count	NSpC	Peptide_count	Spectral_count	NSpC	Avg NSpC	Peptide_count	Spectral_count	NSpC	Peptide_count	Spectral_count	NSpC	Peptide_count	Spectral_count	NSpC	Avg NSpC	Peptide_count	Spectral_count	NSpC	Peptide_count	Spectral_count	NSpC	Peptide_count	Spectral_count	NSpC	Avg NSpC	FOLD	FOLD
Fn1	fibronectin 1	14268	E330027I09|Fn|Fn-1	FINC_MOUSE;B9EHT6_MOUSE;A0A087WSN6_MOUSE;B7ZNJ1_MOUSE;A0A087WR50_MOUSE;Q3UHL6_MOUSE;Q3UZF9_MOUSE;Q3UHR1_MOUSE;A0A087WS56_MOUSE;Q3UGY5_MOUSE;Q3UH17_MOUSE;Q3TBB4_MOUSE	2	2	1.033	1	1	2.6277	15	15	11.947	5.20257	0	0	0.4065	0	0	1.0951	0	0	0.8593	0.786967	0	0	0.4157	0	0	0.6651	0	0	0.6168	0.565867	1	1	0.7048	15	16	6.1269	0	0	0.5921	2.4746	6.61091	0.22867
Xdh	xanthine dehydrogenase	22436	XO|Xor|Xox-1|Xox1	XDH_MOUSE;Q9CVF2_MOUSE	6	6	2.3048	0	0	1.4596	11	13	10.4751	4.7465	2	2	1.0569	0	0	1.0951	0	0	0.8593	1.00377	0	0	0.4157	0	0	0.6651	0	0	0.6168	0.565867	3	3	1.3315	8	8	3.2845	0	0	0.5921	1.73603	4.72869	0.325954
Lrp1	low density lipoprotein receptor-related protein 1	16971	A2mr|AI316852|CD91|Lrp|b2b1554Clo	LRP1_MOUSE;A0A0R4J0I9_MOUSE;Q3U454_MOUSE	1	1	0.7152	0	0	1.4596	8	8	6.7971	2.99063	0	0	0.4065	0	0	1.0951	0	0	0.8593	0.786967	0	0	0.4157	0	0	0.6651	0	0	0.6168	0.565867	0	0	0.3916	12	12	4.7055	0	0	0.5921	1.8964	3.8002	0.29839
Opa1	OPA1, mitochondrial dynamin like GTPase	74143	1200011N24Rik|AI225888|AI847218|lilr3|mKIAA0567	OPA1_MOUSE;H7BX01_MOUSE	5	6	2.3048	3	3	4.9645	5	5	4.5916	3.95363	3	3	1.3821	0	0	1.0951	0	0	0.8593	1.11217	3	3	1.4136	1	1	1.1972	3	3	2.0973	1.56937	9	10	3.5252	6	6	2.5741	6	6	3.4354	3.17823	3.55489	0.493786
Cxadr	coxsackie virus and adenovirus receptor	13052	2610206D03Rik|AU016810|AW553441|CAR|MCAR|MCVADR	CXAR_MOUSE	4	7	2.6227	4	4	6.1334	1	1	1.6525	3.46953	2	2	1.0569	0	0	1.0951	0	0	0.8593	1.00377	0	0	0.4157	1	1	1.1972	0	0	0.6168	0.743233	0	0	0.3916	0	0	0.4437	1	1	1.0659	0.633733	3.45651	1.17279
Atp2a1	ATPase, Ca++ transporting, cardiac muscle, fast twitch 1	11937	SERCA1	AT2A1_MOUSE	2	2	1.033	1	2	3.796	6	9	7.5325	4.1205	1	2	1.0569	0	0	1.0951	1	1	1.5468	1.23293	3	4	1.7462	4	9	5.4563	5	10	5.5537	4.25207	3	3	1.3315	6	10	3.9949	3	5	2.9614	2.7626	3.34203	1.53915
Tjp1	tight junction protein 1	21872	ZO1	ZO1_MOUSE;B9EHJ3_MOUSE	13	22	7.3949	1	1	2.6277	3	6	5.3267	5.11643	4	7	2.6833	0	0	1.0951	0	0	0.8593	1.5459	6	9	3.4099	0	0	0.6651	2	2	1.6038	1.89293	10	22	7.2882	11	11	4.3502	2	2	1.5397	4.3927	3.30968	0.430927
Gbp9	guanylate-binding protein 9	236573	-	Q8BTS3_MOUSE	4	6	2.3048	2	2	3.796	1	1	1.6525	2.58443	0	0	0.4065	0	0	1.0951	0	0	0.8593	0.786967	0	0	0.4157	0	0	0.6651	0	0	0.6168	0.565867	1	1	0.7048	1	1	0.7987	0	0	0.5921	0.698533	3.28404	0.810078
Lman2	lectin, mannose-binding 2	66890	1110003H06Rik|1300009F09Rik|AA408240|AL023023|AU040819|GP36B|VIP36	LMAN2_MOUSE	4	8	2.9407	4	5	7.3025	4	4	3.8567	4.69997	1	2	1.0569	0	0	1.0951	2	2	2.2345	1.46217	3	4	1.7462	5	5	3.3263	8	9	5.0598	3.37743	3	6	2.2715	7	11	4.3502	6	6	3.4354	3.35237	3.21439	1.00748
Ndufb10	NADH dehydrogenase (ubiquinone) 1 beta subcomplex, 10	68342	0610011B04Rik|22kDa|PDSW	NDUBA_MOUSE	0	0	0.3973	3	3	4.9645	3	3	3.1218	2.82787	1	1	0.7317	0	0	1.0951	0	0	0.8593	0.895367	2	2	1.0809	1	1	1.1972	1	1	1.1102	1.12943	1	1	0.7048	0	0	0.4437	3	4	2.4875	1.212	3.15833	0.931876
Akr1c12	aldo-keto reductase family 1, member C12	622402	AI266976|Akra	Q9JLI0_MOUSE	1	1	0.7152	3	3	4.9645	1	1	1.6525	2.44407	0	0	0.4065	0	0	1.0951	0	0	0.8593	0.786967	1	1	0.7483	0	0	0.6651	2	2	1.6038	1.00573	1	1	0.7048	1	1	0.7987	3	3	2.0136	1.17237	3.10568	0.857866
Esyt2	extended synaptotagmin-like protein 2	52635	2410017M09Rik|4921504I16Rik|CHR2SYT|D12Ertd551e|Fam62b	ESYT2_MOUSE	5	12	4.2129	3	4	6.1334	6	8	6.7971	5.71447	3	4	1.7074	0	0	1.0951	2	3	2.9222	1.90823	4	6	2.4116	6	8	4.9237	6	7	4.0721	3.80247	7	11	3.8387	7	9	3.6397	10	12	6.2803	4.58623	2.99464	0.829104
Slc3a2	solute carrier family 3 (activators of dibasic and neutral amino acid transport), member 2	17254	4F2|4F2HC|AI314110|Cd98|Ly-10|Ly-m10|Ly10|Mdu1|Mgp-2hc|NACAE	4F2_MOUSE;A0A0U1RPK4_MOUSE	3	4	1.6689	2	2	3.796	7	9	7.5325	4.33247	3	4	1.7074	0	0	1.0951	1	1	1.5468	1.44977	2	3	1.4136	3	3	2.2616	2	2	1.6038	1.75967	5	7	2.5849	4	6	2.5741	2	2	1.5397	2.2329	2.98839	0.788063
Acaca	acetyl-Coenzyme A carboxylase alpha	107476	A530025K05Rik|Acac|Acc1|Gm738	ACACA_MOUSE	2	2	1.033	0	0	1.4596	11	11	9.0035	3.83203	1	1	0.7317	0	0	1.0951	2	2	2.2345	1.35377	2	2	1.0809	7	7	4.3912	0	0	0.6168	2.02963	6	8	2.8983	21	21	7.9042	2	2	1.5397	4.11407	2.83065	0.49334
Spp1	secreted phosphoprotein 1	20750	2AR|Apl-1|BNSP|BSPI|Bsp|ETA-1|Eta|OP|Opn|Opnl|Ric|Spp-1	OSTP_MOUSE;Q547B5_MOUSE;F8WIP8_MOUSE;Q3UBR1_MOUSE	7	22	7.3949	3	3	4.9645	1	1	1.6525	4.67063	2	8	3.0086	0	0	1.0951	0	0	0.8593	1.65433	0	0	0.4157	0	0	0.6651	0	0	0.6168	0.565867	0	0	0.3916	0	0	0.4437	0	0	0.5921	0.4758	2.82327	1.1893
Apeh	acylpeptide hydrolase	235606	-	APEH_MOUSE	2	2	1.033	4	4	6.1334	11	11	9.0035	5.38997	2	2	1.0569	0	0	1.0951	4	4	3.61	1.92067	0	0	0.4157	5	6	3.8587	3	3	2.0973	2.1239	5	8	2.8983	3	7	2.9293	4	4	2.4875	2.7717	2.8063	0.766281
Oasl2	2'-5' oligoadenylate synthetase-like 2	23962	M1204|Mmu-OASL|Oasl	OASL2_MOUSE	0	0	0.3973	2	2	3.796	2	2	2.3871	2.19347	0	0	0.4065	0	0	1.0951	0	0	0.8593	0.786967	0	0	0.4157	0	0	0.6651	0	0	0.6168	0.565867	0	0	0.3916	0	0	0.4437	0	0	0.5921	0.4758	2.78724	1.1893
Stat1	signal transducer and activator of transcription 1	20846	2010005J02Rik|AA408197	Q99K94_MOUSE;Q8CFQ1_MOUSE;Q8C3V4_MOUSE;Q8C8M3_MOUSE;Q8C497_MOUSE;A0A087WSP5_MOUSE	5	6	2.3048	2	2	3.796	2	2	2.3871	2.8293	0	0	0.4065	0	0	1.0951	1	1	1.5468	1.01613	0	0	0.4157	0	0	0.6651	1	1	1.1102	0.730333	3	3	1.3315	1	2	1.1538	3	3	2.0136	1.49963	2.78438	0.487008
Emc1	ER membrane protein complex subunit 1	230866	2700016F22Rik	EMC1_MOUSE	0	0	0.3973	0	0	1.4596	4	5	4.5916	2.1495	0	0	0.4065	0	0	1.0951	0	0	0.8593	0.786967	2	2	1.0809	4	4	2.7939	0	0	0.6168	1.4972	3	6	2.2715	4	5	2.219	4	4	2.4875	2.326	2.73137	0.64368
Slpi	secretory leukocyte peptidase inhibitor	20568	-	SLPI_MOUSE;Q548X8_MOUSE	4	14	4.8492	2	2	3.796	2	2	2.3871	3.67743	1	1	0.7317	0	0	1.0951	2	2	2.2345	1.35377	0	0	0.4157	0	0	0.6651	0	0	0.6168	0.565867	0	0	0.3916	0	0	0.4437	0	0	0.5921	0.4758	2.71645	1.1893
Pttg1ip	pituitary tumor-transforming 1 interacting protein	108705	1810010L20Rik|AI314311|AU018448|C79540	PTTG_MOUSE;F6TFF2_MOUSE	5	10	3.5768	0	0	1.4596	2	3	3.1218	2.7194	2	2	1.0569	0	0	1.0951	0	0	0.8593	1.00377	2	3	1.4136	0	0	0.6651	0	0	0.6168	0.8985	4	8	2.8983	1	3	1.5088	2	3	2.0136	2.14023	2.7092	0.419814
Psap	prosaposin	19156	AI037048|SGP-1	SAP_MOUSE;Q8BFQ1_MOUSE;Q3TXJ0_MOUSE;Q3UFE8_MOUSE;Q3UAS4_MOUSE;E9PZ00_MOUSE;B2RUD7_MOUSE;Q3UE29_MOUSE;Q3TWM9_MOUSE	9	16	5.4855	3	3	4.9645	3	3	3.1218	4.52393	4	4	1.7074	0	0	1.0951	2	2	2.2345	1.679	4	4	1.7462	5	5	3.3263	2	2	1.6038	2.22543	6	6	2.2715	3	3	1.5088	4	5	2.9614	2.24723	2.69442	0.990299
Igsf8	immunoglobulin superfamily, member 8	140559	ESTM34|EWI-2|KCT-4|PGRL	IGSF8_MOUSE;A0A0R4J117_MOUSE	3	4	1.6689	0	0	1.4596	3	3	3.1218	2.08343	0	0	0.4065	0	0	1.0951	0	0	0.8593	0.786967	1	1	0.7483	0	0	0.6651	1	1	1.1102	0.8412	1	1	0.7048	2	2	1.1538	2	2	1.5397	1.13277	2.64742	0.742607
Tmed9	transmembrane p24 trafficking protein 9	67511	2400003B06Rik	TMED9_MOUSE;Q6PDC2_MOUSE	3	5	1.9868	2	3	4.9645	5	7	6.0618	4.3377	1	1	0.7317	1	1	1.9713	2	2	2.2345	1.64583	3	4	1.7462	1	1	1.1972	3	3	2.0973	1.68023	0	0	0.3916	3	3	1.5088	3	3	2.0136	1.30467	2.63556	1.28786
Prpf8	pre-mRNA processing factor 8	192159	AU019467|D11Bwg0410e|DBF3/PRP8|Prp8|Sfprp8l	PRP8_MOUSE;Q3UNG1_MOUSE	5	8	2.9407	1	1	2.6277	14	14	11.211	5.59313	3	4	1.7074	0	0	1.0951	4	4	3.61	2.1375	6	7	2.7444	13	14	8.12	5	5	3.0846	4.64967	13	13	4.4657	32	39	14.3077	15	17	8.6523	9.1419	2.61667	0.508611
Prpsap2	phosphoribosyl pyrophosphate synthetase-associated protein 2	212627	A230054F23Rik	KPRB_MOUSE;Q5SWZ0_MOUSE;Q05BD4_MOUSE	4	6	2.3048	2	2	3.796	0	0	0.918	2.3396	1	1	0.7317	0	0	1.0951	0	0	0.8593	0.895367	4	4	1.7462	3	5	3.3263	5	7	4.0721	3.0482	2	3	1.3315	2	2	1.1538	2	2	1.5397	1.34167	2.61301	2.27195
Atp2a2	ATPase, Ca++ transporting, cardiac muscle, slow twitch 2	11938	9530097L16Rik|D5Wsu150e|SERCA2|SERCA2B|Serca2a|mKIAA4195	AT2A2_MOUSE;Q5DTI2_MOUSE	6	9	3.2588	3	5	7.3025	13	17	13.4194	7.99357	4	5	2.0327	1	2	2.8477	4	5	4.298	3.05947	8	9	3.4099	12	18	10.252	9	17	9.0125	7.55813	8	9	3.2118	22	42	15.3757	10	16	8.1778	8.92177	2.61273	0.847157
Sumo3	small ubiquitin-like modifier 3	20610	2810014B19Rik|D10Ertd345e|SMT3A|SUMO-3|Smt3h1	SUMO3_MOUSE;G3UWX9_MOUSE;G3UZA7_MOUSE	2	6	2.3048	2	3	4.9645	2	3	3.1218	3.4637	2	3	1.3821	0	0	1.0951	1	1	1.5468	1.34133	3	4	1.7462	1	1	1.1972	1	2	1.6038	1.51573	2	3	1.3315	1	5	2.219	0	0	0.5921	1.38087	2.58228	1.09767
Sptb	spectrin beta, erythrocytic	20741	AI842465|D330027P03Rik|Gm1301|Spnb-1|Spnb1|ja|jaundiced|mKIAA4219	Q3UGX2_MOUSE	1	1	0.7152	0	0	1.4596	2	4	3.8567	2.0105	0	0	0.4065	0	0	1.0951	0	0	0.8593	0.786967	1	1	0.7483	0	0	0.6651	1	1	1.1102	0.8412	1	1	0.7048	7	15	5.7715	1	1	1.0659	2.51407	2.55475	0.334597
Surf4	surfeit gene 4	20932	AL033340|AL033373|Surf-4	SURF4_MOUSE;Q545Q2_MOUSE	1	1	0.7152	0	0	1.4596	3	4	3.8567	2.0105	0	0	0.4065	0	0	1.0951	0	0	0.8593	0.786967	0	0	0.4157	5	8	4.9237	3	3	2.0973	2.4789	1	1	0.7048	5	12	4.7055	5	9	4.8576	3.42263	2.55475	0.724267
Ddx58	DEAD (Asp-Glu-Ala-Asp) box polypeptide 58	230073	6430573D20Rik|C330021E21|RIG-I|RLR-1	DDX58_MOUSE;A1L0V6_MOUSE	2	2	1.033	1	1	2.6277	3	3	3.1218	2.26083	1	1	0.7317	0	0	1.0951	0	0	0.8593	0.895367	2	2	1.0809	0	0	0.6651	0	0	0.6168	0.7876	5	5	1.9582	3	3	1.5088	6	7	3.9094	2.4588	2.52504	0.320319
Hba-a2	hemoglobin alpha, adult chain 2	110257	-	Q91VB8_MOUSE	0	0	0.3973	5	11	14.3229	10	54	40.7366	18.4856	0	0	0.4065	1	3	3.7242	5	25	18.0763	7.40233	0	0	0.4157	4	15	8.6529	2	2	1.6038	3.55747	0	0	0.3916	9	37	13.5958	0	0	0.5921	4.85983	2.49727	0.732014
Eea1	early endosome antigen 1	216238	A430109M19Rik|B230358H09Rik|ZFYVE2	EEA1_MOUSE	7	11	3.8949	0	0	1.4596	4	4	3.8567	3.0704	1	2	1.0569	0	0	1.0951	1	1	1.5468	1.23293	0	0	0.4157	0	0	0.6651	2	2	1.6038	0.894867	9	9	3.2118	8	8	3.2845	0	0	0.5921	2.3628	2.49032	0.378731
Acsl3	acyl-CoA synthetase long-chain family member 3	74205	2610510B12Rik|Acs3|C85929|Facl3|Pro2194	ACSL3_MOUSE;E9PUC2_MOUSE	2	2	1.033	2	3	4.9645	2	4	3.8567	3.28473	4	5	2.0327	0	0	1.0951	0	0	0.8593	1.32903	3	3	1.4136	1	1	1.1972	5	6	3.5783	2.06303	5	5	1.9582	5	7	2.9293	2	2	1.5397	2.1424	2.47152	0.962954
Lcn2	lipocalin 2	16819	24p3|AW212229|NRL|Sip24	NGAL_MOUSE	7	23	7.7132	4	5	7.3025	6	11	9.0035	8.0064	3	4	1.7074	2	3	3.7242	4	5	4.298	3.2432	0	0	0.4157	0	0	0.6651	0	0	0.6168	0.565867	0	0	0.3916	0	0	0.4437	0	0	0.5921	0.4758	2.46867	1.1893
Rem2	rad and gem related GTP binding protein 2	140743	AW411893	REM2_MOUSE;E9Q4D5_MOUSE	1	1	0.7152	3	3	4.9645	0	0	0.918	2.19923	1	1	0.7317	0	0	1.0951	0	0	0.8593	0.895367	1	1	0.7483	0	0	0.6651	0	0	0.6168	0.676733	0	0	0.3916	0	0	0.4437	0	0	0.5921	0.4758	2.45624	1.42231
Esyt1	extended synaptotagmin-like protein 1	23943	Fam62a|Mbc2|vp115	ESYT1_MOUSE	5	10	3.5768	5	5	7.3025	3	3	3.1218	4.66703	4	4	1.7074	0	0	1.0951	3	3	2.9222	1.90823	3	6	2.4116	4	4	2.7939	0	0	0.6168	1.94077	6	12	4.1522	4	6	2.5741	11	13	6.7546	4.49363	2.44574	0.431893
Fam136a	family with sequence similarity 136, member A	66488	2010309E21Rik|AW124904|Hyccin	F136A_MOUSE	4	5	1.9868	0	0	1.4596	3	3	3.1218	2.1894	1	1	0.7317	0	0	1.0951	0	0	0.8593	0.895367	9	12	4.4083	1	1	1.1972	3	3	2.0973	2.5676	5	9	3.2118	0	0	0.4437	2	2	1.5397	1.73173	2.44526	1.48268
Ndufv1	NADH dehydrogenase (ubiquinone) flavoprotein 1	17995	CI-51kD	NDUV1_MOUSE	4	4	1.6689	3	3	4.9645	2	2	2.3871	3.00683	2	2	1.0569	0	0	1.0951	1	1	1.5468	1.23293	2	3	1.4136	2	2	1.7294	3	3	2.0973	1.74677	4	5	1.9582	1	1	0.7987	4	6	3.4354	2.0641	2.43876	0.846261
Gpa33	glycoprotein A33 (transmembrane)	59290	2010310L10Rik|2210401D16Rik|BB116197	GPA33_MOUSE;A0A0R4J209_MOUSE	2	2	1.033	2	2	3.796	0	0	0.918	1.91567	0	0	0.4065	0	0	1.0951	0	0	0.8593	0.786967	2	2	1.0809	2	2	1.7294	0	0	0.6168	1.14237	1	1	0.7048	0	0	0.4437	1	2	1.5397	0.896067	2.43424	1.27487
Timm17b	translocase of inner mitochondrial membrane 17b	21855	17kDa|Sfc3|mTim17b	TI17B_MOUSE;Q545H3_MOUSE	2	4	1.6689	1	1	2.6277	3	3	3.1218	2.4728	0	0	0.4065	0	0	1.0951	1	1	1.5468	1.01613	1	1	0.7483	1	1	1.1972	1	1	1.1102	1.01857	1	1	0.7048	0	0	0.4437	1	1	1.0659	0.738133	2.43354	1.37992
Copz1	coatomer protein complex, subunit zeta 1	56447	5930435A22Rik|AA407760|D4Ertd360e	COPZ1_MOUSE;Q542M2_MOUSE	2	3	1.3509	3	3	4.9645	3	3	3.1218	3.14573	2	2	1.0569	1	1	1.9713	0	0	0.8593	1.29583	2	2	1.0809	1	1	1.1972	3	4	2.591	1.62303	1	1	0.7048	1	1	0.7987	0	0	0.5921	0.698533	2.42758	2.32349
Cstb	cystatin B	13014	AA960480|Stfb	CYTB_MOUSE	11	22	7.3949	2	2	3.796	2	2	2.3871	4.526	6	10	3.6594	0	0	1.0951	0	0	0.8593	1.87127	1	1	0.7483	2	2	1.7294	2	2	1.6038	1.3605	6	14	4.7793	2	3	1.5088	4	6	3.4354	3.24117	2.41868	0.419756
Akr1c13	aldo-keto reductase family 1, member C13	27384	mKIAA4014	AK1CD_MOUSE;Q571M4_MOUSE	2	3	1.3509	3	3	4.9645	1	1	1.6525	2.65597	1	3	1.3821	0	0	1.0951	0	0	0.8593	1.11217	2	2	1.0809	0	0	0.6651	2	2	1.6038	1.1166	3	4	1.6448	1	1	0.7987	3	3	2.0136	1.4857	2.3881	0.751565
Usp9x	ubiquitin specific peptidase 9, X chromosome	22284	5730589N07Rik|AA407302|AA407699|AL022658|AL022749|Dffrx|FAF-X|Fafl	USP9X_MOUSE;Q4FE56_MOUSE;Q8BS89_MOUSE;Q8C7T5_MOUSE	9	13	4.531	0	0	1.4596	10	10	8.268	4.75287	7	9	3.334	0	0	1.0951	1	1	1.5468	1.99197	4	4	1.7462	3	3	2.2616	0	0	0.6168	1.54153	7	9	3.2118	18	20	7.5486	2	2	1.5397	4.10003	2.38602	0.375981
Hbb-b2	hemoglobin, beta adult minor chain	15130	AI036344|Hbb2|Hbbt2|beta2	HBB2_MOUSE;Q549D9_MOUSE	0	0	0.3973	6	8	10.8114	11	43	32.5997	14.6028	0	0	0.4065	1	1	1.9713	9	22	16.0072	6.12833	0	0	0.4157	3	8	4.9237	1	2	1.6038	2.3144	0	0	0.3916	9	22	8.2597	1	1	1.0659	3.23907	2.38283	0.714527
Carmil1	capping protein regulator and myosin 1 linker 1	68732	1110037D04Rik|AI425970|CARMIL|CARML1|D130057M20|Lrrc16|Lrrc16a	CARL1_MOUSE;D3Z030_MOUSE;Q9CTA1_MOUSE	2	2	1.033	0	0	1.4596	3	3	3.1218	1.87147	0	0	0.4065	0	0	1.0951	0	0	0.8593	0.786967	0	0	0.4157	1	1	1.1972	0	0	0.6168	0.743233	0	0	0.3916	2	2	1.1538	0	0	0.5921	0.7125	2.37808	1.04313
Ube2d2a	ubiquitin-conjugating enzyme E2D 2A	56550	1500034D03Rik|Ubc2e|Ube2d2|ubc4	UB2D2_MOUSE;Q3UT95_MOUSE	1	1	0.7152	3	4	6.1334	2	2	2.3871	3.07857	0	0	0.4065	1	1	1.9713	1	1	1.5468	1.3082	1	1	0.7483	2	2	1.7294	3	3	2.0973	1.525	0	0	0.3916	2	4	1.8639	2	2	1.5397	1.26507	2.35328	1.20547
Dnm1	dynamin 1	13429	AI838169|Dnm|Ftfl|mKIAA4093	DYN1_MOUSE;A0A0J9YUN4_MOUSE	1	2	1.033	2	2	3.796	4	4	3.8567	2.89523	2	2	1.0569	0	0	1.0951	1	1	1.5468	1.23293	1	1	0.7483	4	5	3.3263	3	3	2.0973	2.0573	5	6	2.2715	5	8	3.2845	3	4	2.4875	2.68117	2.34825	0.767315
Tmem214	transmembrane protein 214	68796	1110039B18Rik|4921530J21Rik|AI841294|AU018742|C76280	TM214_MOUSE	3	4	1.6689	0	0	1.4596	2	2	2.3871	1.83853	0	0	0.4065	0	0	1.0951	0	0	0.8593	0.786967	0	0	0.4157	1	1	1.1972	0	0	0.6168	0.743233	1	1	0.7048	2	2	1.1538	0	0	0.5921	0.8169	2.33623	0.909822
Txn2	thioredoxin 2	56551	2510006J11Rik|AI788873|Trx2	THIOM_MOUSE	4	4	1.6689	0	0	1.4596	1	2	2.3871	1.83853	0	0	0.4065	0	0	1.0951	0	0	0.8593	0.786967	0	0	0.4157	0	0	0.6651	0	0	0.6168	0.565867	0	0	0.3916	0	0	0.4437	0	0	0.5921	0.4758	2.33623	1.1893
Itgb1	integrin beta 1 (fibronectin receptor beta)	16412	4633401G24Rik|AA409975|AA960159|CD29|Fnrb|Gm9863|gpIIa	ITB1_MOUSE	5	7	2.6227	2	2	3.796	7	7	6.0618	4.16017	3	3	1.3821	0	0	1.0951	3	3	2.9222	1.7998	4	5	2.0789	7	7	4.3912	0	0	0.6168	2.3623	10	17	5.72	9	14	5.4161	6	6	3.4354	4.85717	2.31146	0.486353
Dbn1	drebrin 1	56320	-	DREB_MOUSE;Q3TRK3_MOUSE;A0A0R4J1E3_MOUSE	8	22	7.3949	3	3	4.9645	4	4	3.8567	5.40537	2	2	1.0569	3	3	3.7242	2	2	2.2345	2.33853	0	0	0.4157	0	0	0.6651	0	0	0.6168	0.565867	3	4	1.6448	1	1	0.7987	1	1	1.0659	1.1698	2.31143	0.483729
4930544G11Rik	RIKEN cDNA 4930544G11 gene	67653	-	Q9CR99_MOUSE	3	4	1.6689	2	2	3.796	3	3	3.1218	2.86223	0	0	0.4065	0	0	1.0951	2	2	2.2345	1.24537	0	0	0.4157	3	4	2.7939	3	3	2.0973	1.76897	3	3	1.3315	3	3	1.5088	3	4	2.4875	1.77593	2.29831	0.996077
Dhx16	DEAH (Asp-Glu-Ala-His) box polypeptide 16	69192	2410006N22Rik|DBP2|Ddx16|mKIAA0577	Q921Y1_MOUSE;G3X8X0_MOUSE;Q9CRI3_MOUSE	1	1	0.7152	1	2	3.796	1	1	1.6525	2.05457	1	1	0.7317	0	0	1.0951	0	0	0.8593	0.895367	1	1	0.7483	1	1	1.1972	0	0	0.6168	0.8541	0	0	0.3916	0	0	0.4437	1	1	1.0659	0.633733	2.29467	1.34773
Isg15	ISG15 ubiquitin-like modifier	100038882	G1p2|IGI15|IP17|Irfp|UCRP	ISG15_MOUSE;Q4FJR9_MOUSE	0	0	0.3973	1	1	2.6277	2	2	2.3871	1.80403	0	0	0.4065	0	0	1.0951	0	0	0.8593	0.786967	0	0	0.4157	0	0	0.6651	0	0	0.6168	0.565867	3	3	1.3315	3	4	1.8639	4	4	2.4875	1.8943	2.29239	0.298721
Arhgef1	Rho guanine nucleotide exchange factor (GEF) 1	16801	Lbcl2|Lsc	ARHG1_MOUSE;E9PUF7_MOUSE	4	6	2.3048	2	2	3.796	3	3	3.1218	3.0742	3	3	1.3821	0	0	1.0951	1	1	1.5468	1.34133	3	3	1.4136	3	4	2.7939	6	6	3.5783	2.59527	2	3	1.3315	2	2	1.1538	3	3	2.0136	1.49963	2.2919	1.7306
Ptpn6	protein tyrosine phosphatase, non-receptor type 6	15170	70Z-SHP|Hcph|PTPTY-42|Ptp1C|SH-PTP1|SHP-1|hcp|me	PTN6_MOUSE;Q3UCJ0_MOUSE;Q3UB72_MOUSE	4	6	2.3048	0	0	1.4596	2	2	2.3871	2.0505	1	1	0.7317	0	0	1.0951	0	0	0.8593	0.895367	3	3	1.4136	0	0	0.6651	1	1	1.1102	1.06297	3	4	1.6448	4	4	1.8639	1	1	1.0659	1.52487	2.29012	0.697088
Rpl18a	ribosomal protein L18A	76808	2510019J09Rik	RL18A_MOUSE	3	6	2.3048	6	6	8.4719	4	6	5.3267	5.3678	3	4	1.7074	0	0	1.0951	4	5	4.298	2.36683	5	10	3.7427	4	6	3.8587	4	5	3.0846	3.562	3	4	1.6448	7	13	5.0608	8	10	5.3318	4.01247	2.26792	0.887733
Ap3m1	adaptor-related protein complex 3, mu 1 subunit	55946	1200013D09Rik|C78982|R75378	AP3M1_MOUSE	1	1	0.7152	2	2	3.796	2	2	2.3871	2.29943	0	0	0.4065	0	0	1.0951	1	1	1.5468	1.01613	0	0	0.4157	0	0	0.6651	0	0	0.6168	0.565867	0	0	0.3916	2	2	1.1538	3	3	2.0136	1.18633	2.26292	0.476988
Lsm8	LSM8 homolog, U6 small nuclear RNA associated	76522	2010003I05Rik|AW214405|Naa38	LSM8_MOUSE	2	3	1.3509	2	2	3.796	1	1	1.6525	2.26647	2	2	1.0569	0	0	1.0951	0	0	0.8593	1.00377	0	0	0.4157	1	1	1.1972	0	0	0.6168	0.743233	1	1	0.7048	2	2	1.1538	1	1	1.0659	0.974833	2.25796	0.762421
Cox5a	cytochrome c oxidase subunit Va	12858	AA959768|CcOX	COX5A_MOUSE	3	7	2.6227	3	3	4.9645	3	4	3.8567	3.81463	2	2	1.0569	0	0	1.0951	3	3	2.9222	1.6914	3	6	2.4116	1	1	1.1972	3	5	3.0846	2.23113	4	7	2.5849	1	2	1.1538	5	6	3.4354	2.39137	2.25531	0.932995
Llgl1	LLGL1 scribble cell polarity complex component	16897	AI325176|Lgl1|Llglh|Mgl1	L2GL1_MOUSE;A0A0R4J0S4_MOUSE	2	2	1.033	1	1	2.6277	2	2	2.3871	2.01593	1	1	0.7317	0	0	1.0951	0	0	0.8593	0.895367	1	1	0.7483	0	0	0.6651	0	0	0.6168	0.676733	3	4	1.6448	1	1	0.7987	0	0	0.5921	1.01187	2.25152	0.668797
H13	histocompatibility 13	14950	1200006O09Rik|4930443L17Rik|5031424B04Rik|AV020344|H-13|Hm13|PSL3|Spp	HM13_MOUSE;Q6PGJ8_MOUSE	1	2	1.033	1	1	2.6277	1	1	1.6525	1.77107	0	0	0.4065	0	0	1.0951	0	0	0.8593	0.786967	0	0	0.4157	2	2	1.7294	0	0	0.6168	0.920633	1	1	0.7048	4	5	2.219	2	2	1.5397	1.48783	2.2505	0.618775
Parn	poly(A)-specific ribonuclease (deadenylation nuclease)	74108	1200003I18Rik|DAN	PARN_MOUSE;A0A0R4J0P6_MOUSE	2	2	1.033	1	1	2.6277	1	1	1.6525	1.77107	0	0	0.4065	0	0	1.0951	0	0	0.8593	0.786967	0	0	0.4157	0	0	0.6651	0	0	0.6168	0.565867	0	0	0.3916	2	2	1.1538	1	1	1.0659	0.870433	2.2505	0.650098
Cdc42bpg	CDC42 binding protein kinase gamma (DMPK-like)	240505	BC046418|MRCKgamma	MRCKG_MOUSE	2	2	1.033	1	1	2.6277	1	1	1.6525	1.77107	0	0	0.4065	0	0	1.0951	0	0	0.8593	0.786967	0	0	0.4157	1	2	1.7294	1	1	1.1102	1.0851	1	1	0.7048	2	2	1.1538	1	2	1.5397	1.13277	2.2505	0.95792
Fam160b1	family with sequence similarity 160, member B1	226252	AI450540|mKIAA1600	F16B1_MOUSE	2	2	1.033	1	1	2.6277	1	1	1.6525	1.77107	0	0	0.4065	0	0	1.0951	0	0	0.8593	0.786967	0	0	0.4157	0	0	0.6651	1	1	1.1102	0.730333	1	1	0.7048	0	0	0.4437	1	1	1.0659	0.738133	2.2505	0.989433
Lgals3bp	lectin, galactoside-binding, soluble, 3 binding protein	19039	90K|CyCAP|MAC-2BP|Ppicap|Tango10b	LG3BP_MOUSE	1	1	0.7152	0	0	1.4596	4	4	3.8567	2.0105	1	1	0.7317	0	0	1.0951	0	0	0.8593	0.895367	1	1	0.7483	0	0	0.6651	0	0	0.6168	0.676733	0	0	0.3916	0	0	0.4437	0	0	0.5921	0.4758	2.24545	1.42231
Atp2a3	ATPase, Ca++ transporting, ubiquitous	53313	SERCA3b|Serca3	AT2A3_MOUSE;Q8R0X5_MOUSE;E9Q559_MOUSE;Q3U1K2_MOUSE;Q8C213_MOUSE;Q3U6T4_MOUSE	1	1	0.7152	0	0	1.4596	3	3	3.1218	1.76553	0	0	0.4065	0	0	1.0951	0	0	0.8593	0.786967	2	2	1.0809	3	4	2.7939	2	2	1.6038	1.8262	2	3	1.3315	7	14	5.4161	3	4	2.4875	3.07837	2.24347	0.593237
Rer1	retention in endoplasmic reticulum sorting receptor 1	67830	1110060F11Rik|5830454N22Rik|AU043380	RER1_MOUSE	1	1	0.7152	0	0	1.4596	3	3	3.1218	1.76553	0	0	0.4065	0	0	1.0951	0	0	0.8593	0.786967	0	0	0.4157	3	4	2.7939	1	1	1.1102	1.43993	0	0	0.3916	7	9	3.6397	1	1	1.0659	1.69907	2.24347	0.847485
Stt3a	STT3, subunit of the oligosaccharyltransferase complex, homolog A (S. cerevisiae)	16430	AA408947|BB081708|Itm1	STT3A_MOUSE;Q3U573_MOUSE;A0A1S6GWK0_MOUSE	1	1	0.7152	2	3	4.9645	8	9	7.5325	4.40407	2	2	1.0569	1	1	1.9713	3	3	2.9222	1.98347	3	5	2.0789	8	10	5.9889	4	4	2.591	3.55293	3	5	1.9582	9	14	5.4161	8	12	6.2803	4.55153	2.22039	0.780601
Eif3e	eukaryotic translation initiation factor 3, subunit E	16341	48kDa|Eif3s6|Int6|eIF3-p46|eIF3-p48	EIF3E_MOUSE;Q3UIG0_MOUSE	10	21	7.0766	7	8	10.8114	9	10	8.268	8.71867	8	13	4.6357	2	2	2.8477	5	5	4.298	3.92713	8	13	4.7412	7	7	4.3912	10	11	6.0477	5.06003	10	13	4.4657	7	11	4.3502	7	9	4.8576	4.55783	2.22011	1.11018
Gsk3a	glycogen synthase kinase 3 alpha	606496	2700086H06Rik	GSK3A_MOUSE	3	4	1.6689	1	1	2.6277	1	1	1.6525	1.98303	1	1	0.7317	0	0	1.0951	0	0	0.8593	0.895367	2	2	1.0809	0	0	0.6651	1	1	1.1102	0.952067	1	1	0.7048	0	0	0.4437	0	0	0.5921	0.5802	2.21477	1.64093
Serpine2	serine (or cysteine) peptidase inhibitor, clade E, member 2	20720	B230326M24Rik|PAI-1|PI-7|PI7|PN-1|Spi4	GDN_MOUSE;Q543R5_MOUSE	2	3	1.3509	3	3	4.9645	4	5	4.5916	3.63567	1	1	0.7317	1	1	1.9713	2	2	2.2345	1.64583	0	0	0.4157	2	2	1.7294	2	2	1.6038	1.24963	0	0	0.3916	4	5	2.219	2	4	2.4875	1.69937	2.20901	0.735352
Ndufc2	NADH dehydrogenase (ubiquinone) 1, subcomplex unknown, 2	68197	1810004I06Rik|2010300P09Rik|G1|R75094	NDUC2_MOUSE	2	4	1.6689	1	1	2.6277	0	0	0.918	1.7382	0	0	0.4065	0	0	1.0951	0	0	0.8593	0.786967	0	0	0.4157	0	0	0.6651	1	1	1.1102	0.730333	0	0	0.3916	0	0	0.4437	1	1	1.0659	0.633733	2.20873	1.15243
Atp1a1	ATPase, Na+/K+ transporting, alpha 1 polypeptide	11928	Atpa-1|BC010319	AT1A1_MOUSE	8	14	4.8492	10	10	13.1521	14	21	16.3654	11.4556	6	12	4.3102	2	2	2.8477	11	11	8.4275	5.19513	16	31	10.7365	25	63	34.3001	20	27	13.9577	19.6648	15	32	10.4262	39	122	43.9414	25	48	23.3836	25.9171	2.20506	0.758757
Git1	G protein-coupled receptor kinase-interactor 1	216963	Cat-1|p95Cat	GIT1_MOUSE;Q5F258_MOUSE	3	3	1.3509	0	0	1.4596	2	2	2.3871	1.73253	0	0	0.4065	0	0	1.0951	0	0	0.8593	0.786967	0	0	0.4157	1	1	1.1972	2	2	1.6038	1.07223	3	3	1.3315	0	0	0.4437	2	2	1.5397	1.10497	2.20153	0.970376
Arfgef1	ADP-ribosylation factor guanine nucleotide-exchange factor 1(brefeldin A-inhibited)	211673	ARFGEP1|BIG1|D130059B05Rik|D730028O18Rik|P200	BIG1_MOUSE	3	3	1.3509	0	0	1.4596	2	2	2.3871	1.73253	0	0	0.4065	0	0	1.0951	0	0	0.8593	0.786967	1	1	0.7483	1	1	1.1972	1	1	1.1102	1.01857	2	2	1.0181	1	1	0.7987	0	0	0.5921	0.802967	2.20153	1.2685
Ivd	isovaleryl coenzyme A dehydrogenase	56357	1300016K07Rik|6720455E18Rik|AI463340	IVD_MOUSE	2	7	2.6227	3	3	4.9645	1	1	1.6525	3.0799	1	3	1.3821	1	1	1.9713	0	0	0.8593	1.40423	1	2	1.0809	2	2	1.7294	2	2	1.6038	1.47137	7	10	3.5252	4	5	2.219	7	7	3.9094	3.21787	2.1933	0.457249
Acsl4	acyl-CoA synthetase long-chain family member 4	50790	9430020A05Rik|ACS4|AU018108|Facl4|Lacs4	ACSL4_MOUSE;Q91YN3_MOUSE;Q8BW44_MOUSE	13	22	7.3949	3	4	6.1334	9	12	9.7392	7.75583	5	10	3.6594	1	1	1.9713	6	6	4.986	3.5389	4	6	2.4116	5	5	3.3263	5	5	3.0846	2.94083	5	6	2.2715	7	8	3.2845	2	2	1.5397	2.36523	2.19159	1.24336
Sumo2	small ubiquitin-like modifier 2	170930	SUMO-2|Smt3A|Smt3b|Smt3h2	SUMO2_MOUSE	2	10	3.5768	2	3	4.9645	1	2	2.3871	3.6428	3	6	2.358	0	0	1.0951	1	1	1.5468	1.66663	4	8	3.0771	2	2	1.7294	1	2	1.6038	2.13677	3	5	1.9582	2	6	2.5741	0	0	0.5921	1.70813	2.18572	1.25094
Hbb-bs	hemoglobin, beta adult s chain	100503605	Beta-s|Hbbt1|Hbbt2	HBB1_MOUSE;A8DUK4_MOUSE	0	0	0.3973	8	16	20.1807	13	62	46.6626	22.4135	0	0	0.4065	2	5	5.4778	10	35	24.9798	10.288	0	0	0.4157	5	14	8.12	2	5	3.0846	3.87343	0	0	0.3916	9	24	8.9708	2	2	1.5397	3.63403	2.1786	1.06588
Dhx8	DEAH (Asp-Glu-Ala-His) box polypeptide 8	217207	Ddx8|mDEAH6|mKIAA4096	DHX8_MOUSE	0	0	0.3973	1	2	3.796	1	1	1.6525	1.9486	1	1	0.7317	0	0	1.0951	0	0	0.8593	0.895367	2	2	1.0809	1	1	1.1972	0	0	0.6168	0.964967	0	0	0.3916	2	2	1.1538	1	1	1.0659	0.870433	2.17632	1.1086
Oasl1	2'-5' oligoadenylate synthetase-like 1	231655	7530414C13Rik|oasl9	OASL1_MOUSE	0	0	0.3973	2	2	3.796	0	0	0.918	1.70377	0	0	0.4065	0	0	1.0951	0	0	0.8593	0.786967	0	0	0.4157	0	0	0.6651	0	0	0.6168	0.565867	0	0	0.3916	0	0	0.4437	1	1	1.0659	0.633733	2.16498	0.89291
Prrc1	proline-rich coiled-coil 1	73137	1190002C06Rik|2310058D16Rik|3110038B19Rik|9430085A19Rik	PRRC1_MOUSE	0	0	0.3973	1	2	3.796	0	0	0.918	1.70377	0	0	0.4065	0	0	1.0951	0	0	0.8593	0.786967	0	0	0.4157	0	0	0.6651	1	2	1.6038	0.894867	0	0	0.3916	0	0	0.4437	0	0	0.5921	0.4758	2.16498	1.88076
Acadsb	acyl-Coenzyme A dehydrogenase, short/branched chain	66885	1300003O09Rik|2-MEBCAD|BB066609|SBCAD	ACDSB_MOUSE	2	2	1.033	2	2	3.796	2	2	2.3871	2.40537	3	3	1.3821	0	0	1.0951	0	0	0.8593	1.11217	1	1	0.7483	0	0	0.6651	1	1	1.1102	0.8412	3	3	1.3315	4	4	1.8639	3	3	2.0136	1.73633	2.16278	0.484469
Fau	Finkel-Biskis-Reilly murine sarcoma virus (FBR-MuSV) ubiquitously expressed (fox derived)	14109	MNSFbeta	UBIM_MOUSE;Q642K5_MOUSE	0	0	0.3973	1	2	3.796	1	2	2.3871	2.19347	0	0	0.4065	0	0	1.0951	1	1	1.5468	1.01613	0	0	0.4157	2	2	1.7294	0	0	0.6168	0.920633	1	1	0.7048	1	2	1.1538	0	0	0.5921	0.8169	2.15864	1.12698
Ado	2-aminoethanethiol (cysteamine) dioxygenase	211488	Gm237	AEDO_MOUSE	3	5	1.9868	3	3	4.9645	3	3	3.1218	3.3577	3	5	2.0327	0	0	1.0951	1	1	1.5468	1.5582	3	3	1.4136	4	4	2.7939	1	2	1.6038	1.9371	5	8	2.8983	4	4	1.8639	4	4	2.4875	2.41657	2.15486	0.801592
Tmx1	thioredoxin-related transmembrane protein 1	72736	2810425A04Rik|AI465319|Txndc1	TMX1_MOUSE	4	8	2.9407	1	1	2.6277	0	0	0.918	2.16213	1	2	1.0569	0	0	1.0951	0	0	0.8593	1.00377	6	12	4.4083	3	3	2.2616	2	3	2.0973	2.9224	4	5	1.9582	1	1	0.7987	1	1	1.0659	1.27427	2.15402	2.2934
Mat2b	methionine adenosyltransferase II, beta	108645	1110064C04Rik|2410018D16Rik|AI182287|AU022853|MAT-II|MATIIbeta|TGR	MAT2B_MOUSE	2	2	1.033	2	3	4.9645	1	1	1.6525	2.55	1	1	0.7317	1	1	1.9713	0	0	0.8593	1.18743	2	2	1.0809	3	3	2.2616	6	8	4.5659	2.63613	5	6	2.2715	5	5	2.219	2	3	2.0136	2.16803	2.14749	1.21591
ATP8	ATP synthase F0 subunit 8	17706	-	ATP8_MOUSE;Q7JCZ0_MOUSE	1	1	0.7152	1	1	2.6277	3	3	3.1218	2.1549	2	2	1.0569	0	0	1.0951	0	0	0.8593	1.00377	0	0	0.4157	3	5	3.3263	1	1	1.1102	1.6174	2	2	1.0181	0	0	0.4437	3	3	2.0136	1.15847	2.14681	1.39616
Cp	ceruloplasmin	12870	D3Ertd555e	CERU_MOUSE;G3X8Q5_MOUSE;G3X9T8_MOUSE;E9PZD8_MOUSE;Q8BU82_MOUSE	8	11	3.8949	4	4	6.1334	10	11	9.0035	6.34393	8	11	3.9848	1	1	1.9713	2	3	2.9222	2.95943	0	0	0.4157	0	0	0.6651	0	0	0.6168	0.565867	1	1	0.7048	0	0	0.4437	0	0	0.5921	0.5802	2.14363	0.975296
Magt1	magnesium transporter 1	67075	2410001C15Rik|2610529C04Rik|2810482I07Rik|IAG2|IAP	A2ADH1_MOUSE	2	2	1.033	2	2	3.796	1	2	2.3871	2.40537	1	1	0.7317	0	0	1.0951	1	1	1.5468	1.12453	0	0	0.4157	0	0	0.6651	0	0	0.6168	0.565867	0	0	0.3916	1	2	1.1538	1	1	1.0659	0.870433	2.13899	0.650098
Ddx46	DEAD (Asp-Glu-Ala-Asp) box polypeptide 46	212880	2200005K02Rik|8430438J23Rik|AI325430|AI957095|mKIAA0801	DDX46_MOUSE	4	4	1.6689	2	2	3.796	4	4	3.8567	3.1072	2	2	1.0569	0	0	1.0951	2	2	2.2345	1.46217	3	6	2.4116	3	3	2.2616	6	6	3.5783	2.7505	4	7	2.5849	4	4	1.8639	3	4	2.4875	2.3121	2.12507	1.18961
Slc2a1	solute carrier family 2 (facilitated glucose transporter), member 1	20525	Glut-1|Glut1	GTR1_MOUSE	3	4	1.6689	1	2	3.796	1	2	2.3871	2.61733	1	2	1.0569	0	0	1.0951	1	1	1.5468	1.23293	1	1	0.7483	1	2	1.7294	1	1	1.1102	1.19597	0	0	0.3916	3	4	1.8639	1	2	1.5397	1.26507	2.12285	0.945378
Casp6	caspase 6	12368	CASP-6|Mch2	CASP6_MOUSE;Q3TPJ9_MOUSE	1	4	1.6689	2	2	3.796	0	0	0.918	2.12763	1	2	1.0569	0	0	1.0951	0	0	0.8593	1.00377	1	1	0.7483	1	1	1.1972	2	2	1.6038	1.1831	2	3	1.3315	1	2	1.1538	1	1	1.0659	1.18373	2.11965	0.999465
Pml	promyelocytic leukemia	18854	1200009E24Rik|AI661194|Trim19	PML_MOUSE;A0A068EW80_MOUSE;D3Z3A6_MOUSE;Q8BSJ6_MOUSE	2	3	1.3509	1	1	2.6277	2	2	2.3871	2.1219	2	2	1.0569	0	0	1.0951	0	0	0.8593	1.00377	0	0	0.4157	0	0	0.6651	0	0	0.6168	0.565867	2	2	1.0181	1	1	0.7987	1	1	1.0659	0.9609	2.11394	0.588892
Rhoc	ras homolog family member C	11853	AI324259|Arh9|Arhc	RHOC_MOUSE	9	9	3.2588	6	8	10.8114	8	11	9.0035	7.69123	4	5	2.0327	4	4	4.6009	5	5	4.298	3.64387	7	10	3.7427	9	13	7.5872	6	7	4.0721	5.134	11	15	5.0928	6	12	4.7055	9	17	8.6523	6.1502	2.11073	0.83477
Snrpb	small nuclear ribonucleoprotein B	20638	AL024368|AU018828|SM-B|SM11|SMB|SNRNP-B	RSMB_MOUSE	3	4	1.6689	2	2	3.796	1	1	1.6525	2.37247	1	1	0.7317	0	0	1.0951	1	1	1.5468	1.12453	0	0	0.4157	2	2	1.7294	0	0	0.6168	0.920633	2	2	1.0181	2	3	1.5088	4	4	2.4875	1.67147	2.10973	0.550794
Snrpn	small nuclear ribonucleoprotein N	20646	2410045I01Rik|HCERN3|Peg4|SMN|sm-D|snRNP-N	RSMN_MOUSE;Q3UN87_MOUSE	3	4	1.6689	2	2	3.796	1	1	1.6525	2.37247	1	1	0.7317	0	0	1.0951	1	1	1.5468	1.12453	0	0	0.4157	2	2	1.7294	0	0	0.6168	0.920633	2	2	1.0181	2	3	1.5088	4	4	2.4875	1.67147	2.10973	0.550794
Lamc1	laminin, gamma 1	226519	Lamb2	F8VQJ3_MOUSE	0	0	0.3973	0	0	1.4596	3	3	3.1218	1.65957	0	0	0.4065	0	0	1.0951	0	0	0.8593	0.786967	0	0	0.4157	0	0	0.6651	0	0	0.6168	0.565867	5	5	1.9582	4	4	1.8639	0	0	0.5921	1.4714	2.10881	0.384577
Lama5	laminin, alpha 5	16776	AA408760|AA408762|AI853660|[a]5|laminin-511|mKIAA0533	LAMA5_MOUSE;Q3TZ05_MOUSE	0	0	0.3973	0	0	1.4596	3	3	3.1218	1.65957	0	0	0.4065	0	0	1.0951	0	0	0.8593	0.786967	0	0	0.4157	0	0	0.6651	1	1	1.1102	0.730333	0	0	0.3916	8	8	3.2845	0	0	0.5921	1.42273	2.10881	0.513331
Stt3b	STT3, subunit of the oligosaccharyltransferase complex, homolog B (S. cerevisiae)	68292	1300006C19Rik|Simp	STT3B_MOUSE;A0A0R4J0D3_MOUSE	0	0	0.3973	0	0	1.4596	2	3	3.1218	1.65957	0	0	0.4065	0	0	1.0951	0	0	0.8593	0.786967	1	1	0.7483	2	2	1.7294	0	0	0.6168	1.0315	0	0	0.3916	7	10	3.9949	0	0	0.5921	1.65953	2.10881	0.62156
Bhmt	betaine-homocysteine methyltransferase	12116	-	BHMT1_MOUSE	0	0	0.3973	0	0	1.4596	1	3	3.1218	1.65957	0	0	0.4065	0	0	1.0951	0	0	0.8593	0.786967	0	0	0.4157	0	0	0.6651	0	0	0.6168	0.565867	0	0	0.3916	1	2	1.1538	0	0	0.5921	0.7125	2.10881	0.794199
Bhmt2	betaine-homocysteine methyltransferase 2	64918	C81077|D13Ucla2	BHMT2_MOUSE	0	0	0.3973	0	0	1.4596	1	3	3.1218	1.65957	0	0	0.4065	0	0	1.0951	0	0	0.8593	0.786967	0	0	0.4157	0	0	0.6651	0	0	0.6168	0.565867	0	0	0.3916	1	2	1.1538	0	0	0.5921	0.7125	2.10881	0.794199
Btaf1	B-TFIID TATA-box binding protein associated factor 1	107182	AI414500|AI447930|E430027O22Rik|TAF170	E9QAE3_MOUSE	0	0	0.3973	0	0	1.4596	3	3	3.1218	1.65957	0	0	0.4065	0	0	1.0951	0	0	0.8593	0.786967	1	1	0.7483	0	0	0.6651	0	0	0.6168	0.676733	0	0	0.3916	0	0	0.4437	0	0	0.5921	0.4758	2.10881	1.42231
Ppl	periplakin	19041	AW553870	PEPL_MOUSE;G5E898_MOUSE;Q3UQD7_MOUSE	12	15	5.1673	0	0	1.4596	4	4	3.8567	3.49453	5	6	2.358	0	0	1.0951	1	1	1.5468	1.66663	7	12	4.4083	1	1	1.1972	0	0	0.6168	2.0741	27	38	12.31	23	23	8.6153	3	3	2.0136	7.6463	2.09676	0.271255
Ric8b	RIC8 guanine nucleotide exchange factor B	237422	BC051080|Ric-8|Ric-8b	RIC8B_MOUSE	1	2	1.033	0	0	1.4596	1	3	3.1218	1.87147	1	1	0.7317	0	0	1.0951	0	0	0.8593	0.895367	1	2	1.0809	1	1	1.1972	1	1	1.1102	1.12943	1	1	0.7048	1	1	0.7987	1	4	2.4875	1.33033	2.09017	0.848985
Uso1	USO1 vesicle docking factor	56041	115kDa|TAP|Vdp	USO1_MOUSE	8	9	3.2588	3	3	4.9645	8	8	6.7971	5.0068	1	1	0.7317	2	2	2.8477	4	4	3.61	2.39647	2	3	1.4136	0	0	0.6651	1	1	1.1102	1.06297	4	5	1.9582	2	2	1.1538	1	1	1.0659	1.39263	2.08924	0.763278
Inppl1	inositol polyphosphate phosphatase-like 1	16332	51C|SHIP2	SHIP2_MOUSE	2	3	1.3509	1	1	2.6277	2	2	2.3871	2.1219	0	0	0.4065	0	0	1.0951	1	1	1.5468	1.01613	3	3	1.4136	1	2	1.7294	0	0	0.6168	1.25327	3	3	1.3315	1	1	0.7987	3	4	2.4875	1.53923	2.08821	0.814215
Aifm1	apoptosis-inducing factor, mitochondrion-associated 1	26926	AIF|AIFsh2|Hq|Pdcd8	AIFM1_MOUSE;B1AU25_MOUSE	4	6	2.3048	4	4	6.1334	7	8	6.7971	5.07843	4	5	2.0327	3	3	3.7242	1	1	1.5468	2.43457	3	4	1.7462	6	7	4.3912	5	6	3.5783	3.23857	2	3	1.3315	6	7	2.9293	7	9	4.8576	3.03947	2.08597	1.0655
Pds5b	PDS5 cohesin associated factor B	100710	AI646570|AS3|AW212954|Aprin|Tg(Wap-ERBB2)229Wzw|WAP-Her-2|mKIAA0979	PDS5B_MOUSE;F8WHU5_MOUSE	6	6	2.3048	0	0	1.4596	7	7	6.0618	3.2754	3	3	1.3821	0	0	1.0951	2	2	2.2345	1.57057	5	5	2.0789	2	2	1.7294	0	0	0.6168	1.47503	13	15	5.0928	14	16	6.1269	6	6	3.4354	4.88503	2.08549	0.301949
Dock7	dedicator of cytokinesis 7	67299	3110056M06Rik|Gm430	A2A9M5_MOUSE;A0A0U1RNK7_MOUSE;E9PX48_MOUSE;A2A9M4_MOUSE	10	12	4.2129	0	0	1.4596	9	9	7.5325	4.40167	4	8	3.0086	0	0	1.0951	2	2	2.2345	2.11273	4	4	1.7462	1	1	1.1972	0	0	0.6168	1.18673	10	10	3.5252	8	10	3.9949	2	2	1.5397	3.01993	2.0834	0.392967
Aff1	AF4/FMR2 family, member 1	17355	9630032B01Rik|AW319193|Af4|Mllt2h|Rob	A3KMF4_MOUSE;E9Q921_MOUSE;Q3UP77_MOUSE;Q3UQD9_MOUSE	1	3	1.3509	1	1	2.6277	0	0	0.918	1.6322	0	0	0.4065	0	0	1.0951	0	0	0.8593	0.786967	1	2	1.0809	0	0	0.6651	0	0	0.6168	0.7876	1	1	0.7048	1	1	0.7987	0	0	0.5921	0.698533	2.07404	1.12751
Nme6	NME/NM23 nucleoside diphosphate kinase 6	54369	nm23-M6	NDK6_MOUSE	3	3	1.3509	1	1	2.6277	0	0	0.918	1.6322	0	0	0.4065	0	0	1.0951	0	0	0.8593	0.786967	1	1	0.7483	0	0	0.6651	0	0	0.6168	0.676733	1	1	0.7048	0	0	0.4437	0	0	0.5921	0.5802	2.07404	1.16638
Hspbp1	HSPA (heat shock 70kDa) binding protein, cytoplasmic cochaperone 1	66245	1500019G21Rik	HPBP1_MOUSE	2	3	1.3509	1	1	2.6277	0	0	0.918	1.6322	0	0	0.4065	0	0	1.0951	0	0	0.8593	0.786967	2	2	1.0809	0	0	0.6651	0	0	0.6168	0.7876	0	0	0.3916	0	0	0.4437	0	0	0.5921	0.4758	2.07404	1.65532
Rnf2	ring finger protein 2	19821	AI326319|AI450156|AU019207|Ring1B|dinG	RING2_MOUSE	1	3	1.3509	1	1	2.6277	0	0	0.918	1.6322	0	0	0.4065	0	0	1.0951	0	0	0.8593	0.786967	3	4	1.7462	0	0	0.6651	0	0	0.6168	1.00937	1	1	0.7048	0	0	0.4437	0	0	0.5921	0.5802	2.07404	1.73969
Dcaf8	DDB1 and CUL4 associated factor 8	98193	AA408877|AA433120|AA792214|AU018973|C76055|D1Dau35e|D1Ucla4|H326|Wdr42a	DCAF8_MOUSE	1	1	0.7152	2	2	3.796	2	2	2.3871	2.29943	3	3	1.3821	0	0	1.0951	0	0	0.8593	1.11217	1	2	1.0809	2	2	1.7294	1	1	1.1102	1.30683	4	5	1.9582	3	3	1.5088	5	5	2.9614	2.1428	2.06753	0.609872
Gns	glucosamine (N-acetyl)-6-sulfatase	75612	2610016K11Rik|AU042285|C87209|G6S|N28088	GNS_MOUSE	2	2	1.033	0	0	1.4596	2	2	2.3871	1.62657	0	0	0.4065	0	0	1.0951	0	0	0.8593	0.786967	0	0	0.4157	1	1	1.1972	0	0	0.6168	0.743233	0	0	0.3916	6	9	3.6397	1	1	1.0659	1.69907	2.06688	0.437436
Timp2	tissue inhibitor of metalloproteinase 2	21858	D11Bwg1104e|Timp-2	Q6PI17_MOUSE;Q8BSJ3_MOUSE	1	2	1.033	0	0	1.4596	2	2	2.3871	1.62657	0	0	0.4065	0	0	1.0951	0	0	0.8593	0.786967	1	1	0.7483	0	0	0.6651	0	0	0.6168	0.676733	0	0	0.3916	0	0	0.4437	0	0	0.5921	0.4758	2.06688	1.42231
Rtca	RNA 3'-terminal phosphate cyclase	66368	2310009A18Rik|AI450277|RPC|Rtcd1	RTCA_MOUSE	0	0	0.3973	3	3	4.9645	0	0	0.918	2.09327	0	0	0.4065	0	0	1.0951	1	1	1.5468	1.01613	1	1	0.7483	1	1	1.1972	1	1	1.1102	1.01857	1	1	0.7048	0	0	0.4437	3	3	2.0136	1.05403	2.06003	0.966351
Rpa2	replication protein A2	19891	AA409079|AI325195|AU020965|RPA34|Rf-A2	Q3TE40_MOUSE	2	3	1.3509	0	0	1.4596	4	4	3.8567	2.2224	0	0	0.4065	1	1	1.9713	0	0	0.8593	1.07903	3	3	1.4136	2	2	1.7294	1	1	1.1102	1.41773	3	3	1.3315	2	2	1.1538	3	3	2.0136	1.49963	2.05962	0.945387
Ndufv2	NADH dehydrogenase (ubiquinone) flavoprotein 2	72900	2900010C23Rik	NDUV2_MOUSE	1	1	0.7152	3	3	4.9645	2	2	2.3871	2.68893	0	0	0.4065	1	1	1.9713	1	1	1.5468	1.3082	0	0	0.4157	1	1	1.1972	2	2	1.6038	1.07223	1	1	0.7048	2	2	1.1538	3	3	2.0136	1.29073	2.05545	0.830716
Kif3a	kinesin family member 3A	16568	Kif3|Kifl|Kns3	KIF3A_MOUSE;Q3TET1_MOUSE;Q3UI47_MOUSE;Q3UF02_MOUSE;B1AQZ2_MOUSE	6	7	2.6227	1	1	2.6277	0	0	0.918	2.05613	1	2	1.0569	0	0	1.0951	0	0	0.8593	1.00377	2	3	1.4136	0	0	0.6651	0	0	0.6168	0.8985	6	9	3.2118	0	0	0.4437	3	3	2.0136	1.8897	2.04842	0.475472
Morf4l2	mortality factor 4 like 2	56397	2410017O14Rik|Mrgx|Sid393p|mKIAA0026	MO4L2_MOUSE	4	7	2.6227	1	1	2.6277	0	0	0.918	2.05613	2	2	1.0569	0	0	1.0951	0	0	0.8593	1.00377	1	1	0.7483	0	0	0.6651	0	0	0.6168	0.676733	0	0	0.3916	0	0	0.4437	0	0	0.5921	0.4758	2.04842	1.42231
Fam91a1	family with sequence similarity 91, member A1	210998	AV220772|BC033609|D15Ertd621e|SKIN|mKIAA0493	F91A1_MOUSE;B6YY24_MOUSE	1	1	0.7152	2	2	3.796	3	3	3.1218	2.54433	0	0	0.4065	0	0	1.0951	2	2	2.2345	1.24537	2	4	1.7462	2	2	1.7294	3	3	2.0973	1.85763	2	2	1.0181	1	1	0.7987	3	3	2.0136	1.2768	2.04304	1.45491
Rab18	RAB18, member RAS oncogene family	19330	AA959686	RAB18_MOUSE;Q0PD38_MOUSE	2	2	1.033	4	4	6.1334	5	5	4.5916	3.91933	2	2	1.0569	0	0	1.0951	4	4	3.61	1.92067	2	2	1.0809	0	0	0.6651	3	3	2.0973	1.2811	2	2	1.0181	6	7	2.9293	6	6	3.4354	2.46093	2.04061	0.520575
Sfxn3	sideroflexin 3	94280	-	SFXN3_MOUSE;Q3U4F0_MOUSE	1	2	1.033	4	5	7.3025	1	1	1.6525	3.32933	2	3	1.3821	1	1	1.9713	1	1	1.5468	1.6334	1	1	0.7483	5	6	3.8587	6	7	4.0721	2.89303	1	1	0.7048	5	6	2.5741	7	8	4.3835	2.55413	2.03828	1.13269
Gnai1	guanine nucleotide binding protein (G protein), alpha inhibiting 1	14677	AU046200|Gialpha1|Gnai-1	GNAI1_MOUSE	4	4	1.6689	5	7	9.6415	3	5	4.5916	5.30067	3	5	2.0327	1	2	2.8477	2	3	2.9222	2.60087	4	6	2.4116	4	6	3.8587	4	11	6.0477	4.106	5	7	2.5849	6	11	4.3502	5	7	3.9094	3.61483	2.03804	1.13588
Sf3b4	splicing factor 3b, subunit 4	107701	SF3b49|SF3b50|Sap49	SF3B4_MOUSE	3	9	3.2588	1	2	3.796	2	2	2.3871	3.1473	3	7	2.6833	0	0	1.0951	0	0	0.8593	1.5459	3	8	3.0771	0	0	0.6651	1	1	1.1102	1.61747	3	6	2.2715	1	1	0.7987	1	1	1.0659	1.3787	2.0359	1.17318
Gstt3	glutathione S-transferase, theta 3	103140	AI118089	GSTT3_MOUSE;G3UX05_MOUSE	0	0	0.3973	2	2	3.796	2	2	2.3871	2.19347	0	0	0.4065	1	1	1.9713	0	0	0.8593	1.07903	0	0	0.4157	0	0	0.6651	3	4	2.591	1.22393	0	0	0.3916	3	4	1.8639	3	3	2.0136	1.42303	2.03281	0.860088
Mocs3	molybdenum cofactor synthesis 3	69372	1700020H17Rik|Uba4	MOCS3_MOUSE	1	4	1.6689	0	0	1.4596	1	1	1.6525	1.59367	0	0	0.4065	0	0	1.0951	0	0	0.8593	0.786967	0	0	0.4157	0	0	0.6651	1	3	2.0973	1.05937	1	2	1.0181	1	6	2.5741	1	4	2.4875	2.02657	2.02508	0.52274
Mccc1	methylcrotonoyl-Coenzyme A carboxylase 1 (alpha)	72039	1810045E08Rik|2310058B18Rik|MCCalpha|Mcca|R75106	MCCA_MOUSE	1	1	0.7152	2	2	3.796	1	1	1.6525	2.05457	0	0	0.4065	0	0	1.0951	1	1	1.5468	1.01613	0	0	0.4157	0	0	0.6651	2	2	1.6038	0.894867	1	1	0.7048	3	3	1.5088	5	5	2.9614	1.725	2.02195	0.518763
Sh3pxd2b	SH3 and PX domains 2B	268396	G431001E03Rik|TSK4|fad49	SPD2B_MOUSE	1	1	0.7152	2	2	3.796	0	0	0.918	1.80973	1	1	0.7317	0	0	1.0951	0	0	0.8593	0.895367	0	0	0.4157	0	0	0.6651	0	0	0.6168	0.565867	2	4	1.6448	0	0	0.4437	1	1	1.0659	1.05147	2.02122	0.538169
Afap1	actin filament associated protein 1	70292	2600003E23Rik|9630044L16Rik|AI848729|Afap|mKIAA3018	AFAP1_MOUSE	2	3	1.3509	2	2	3.796	0	0	0.918	2.02163	1	2	1.0569	0	0	1.0951	0	0	0.8593	1.00377	3	3	1.4136	0	0	0.6651	1	1	1.1102	1.06297	2	2	1.0181	1	1	0.7987	0	0	0.5921	0.802967	2.01405	1.3238
Vps29	VPS29 retromer complex component	56433	2010015D08Rik|AW049835|PEP11	VPS29_MOUSE	4	7	2.6227	3	3	4.9645	5	6	5.3267	4.30463	4	5	2.0327	2	2	2.8477	1	1	1.5468	2.1424	6	10	3.7427	1	1	1.1972	2	3	2.0973	2.34573	4	7	2.5849	3	4	1.8639	4	7	3.9094	2.78607	2.00926	0.841952
Csl	citrate synthase like	71832	1700007H16Rik	Q80X68_MOUSE;Q9DAM4_MOUSE	6	9	3.2588	4	6	8.4719	3	8	6.7971	6.17593	4	4	1.7074	3	4	4.6009	2	3	2.9222	3.07683	2	3	1.4136	4	12	7.0543	4	8	4.5659	4.3446	2	2	1.0181	8	15	5.7715	6	11	5.806	4.19853	2.00724	1.03479
Nudt2	nudix (nucleoside diphosphate linked moiety X)-type motif 2	66401	2310051L06Rik|AA939917|APAH1	AP4A_MOUSE;Q3V1C8_MOUSE	3	7	2.6227	2	2	3.796	1	1	1.6525	2.6904	3	3	1.3821	0	0	1.0951	1	1	1.5468	1.34133	0	0	0.4157	1	1	1.1972	0	0	0.6168	0.743233	2	3	1.3315	2	3	1.5088	0	0	0.5921	1.14413	2.00577	0.649604
Pdcd11	programmed cell death 11	18572	1110021I22Rik|ALG-4|Pdcd7|mKIAA0185	RRP5_MOUSE	1	1	0.7152	0	0	1.4596	5	5	4.5916	2.25547	1	1	0.7317	0	0	1.0951	1	1	1.5468	1.12453	4	4	1.7462	3	3	2.2616	1	1	1.1102	1.706	3	3	1.3315	11	12	4.7055	4	6	3.4354	3.15747	2.00569	0.540307
H3f3a	H3 histone, family 3A	15078	EyeLinc14|H3.3A	H33_MOUSE	12	34	11.2158	7	22	27.2192	5	15	11.947	16.794	7	25	8.5428	8	9	8.9867	4	10	7.739	8.42283	11	37	12.7365	7	28	15.5861	9	25	12.9682	13.7636	10	26	8.5432	5	29	10.7492	12	36	17.676	12.3228	1.99387	1.11692
H3f3c	H3 histone, family 3C	625328	Gm14384|H3mm11	H3C_MOUSE	12	34	11.2158	7	22	27.2192	5	15	11.947	16.794	7	25	8.5428	8	9	8.9867	4	10	7.739	8.42283	11	37	12.7365	7	28	15.5861	9	25	12.9682	13.7636	10	26	8.5432	5	29	10.7492	12	36	17.676	12.3228	1.99387	1.11692
Smurf1	SMAD specific E3 ubiquitin protein ligase 1	75788	4930431E10Rik|mKIAA1625	SMUF1_MOUSE;Q8BSC0_MOUSE;E9PYU8_MOUSE;E9Q4K9_MOUSE	2	3	1.3509	1	3	4.9645	2	4	3.8567	3.3907	0	0	0.4065	0	0	1.0951	1	4	3.61	1.70387	0	0	0.4157	1	3	2.2616	1	2	1.6038	1.42703	1	1	0.7048	1	1	0.7987	1	1	1.0659	0.856467	1.99	1.66619
Hibadh	3-hydroxyisobutyrate dehydrogenase	58875	6430402H10Rik|AI265272	3HIDH_MOUSE	2	9	3.2588	0	0	1.4596	4	4	3.8567	2.85837	2	6	2.358	0	0	1.0951	0	0	0.8593	1.43747	3	10	3.7427	5	6	3.8587	4	5	3.0846	3.562	6	11	3.8387	5	5	2.219	5	6	3.4354	3.16437	1.98848	1.12566
Atp1a4	ATPase, Na+/K+ transporting, alpha 4 polypeptide	27222	-	AT1A4_MOUSE	0	0	0.3973	2	2	3.796	3	4	3.8567	2.68333	1	1	0.7317	0	0	1.0951	2	2	2.2345	1.35377	2	3	1.4136	2	8	4.9237	3	4	2.591	2.9761	2	4	1.6448	6	26	9.6821	4	7	3.9094	5.07877	1.98212	0.585989
Acsl5	acyl-CoA synthetase long-chain family member 5	433256	1700030F05Rik|ACS2|ACS5|Facl5	ACSL5_MOUSE;Q3UC67_MOUSE	0	0	0.3973	1	1	2.6277	1	1	1.6525	1.55917	0	0	0.4065	0	0	1.0951	0	0	0.8593	0.786967	0	0	0.4157	1	1	1.1972	0	0	0.6168	0.743233	1	1	0.7048	4	7	2.9293	1	1	1.0659	1.56667	1.98124	0.474404
Pigs	phosphatidylinositol glycan anchor biosynthesis, class S	276846	BC058979|Gm393|Gm689	PIGS_MOUSE;Q3V307_MOUSE	0	0	0.3973	1	1	2.6277	1	1	1.6525	1.55917	0	0	0.4065	0	0	1.0951	0	0	0.8593	0.786967	0	0	0.4157	0	0	0.6651	0	0	0.6168	0.565867	0	0	0.3916	2	2	1.1538	1	1	1.0659	0.870433	1.98124	0.650098
Herc4	hect domain and RLD 4	67345	1700056O17Rik|4921531D01Rik|9530080M15Rik|mKIAA1593	HERC4_MOUSE	0	0	0.3973	1	1	2.6277	1	1	1.6525	1.55917	0	0	0.4065	0	0	1.0951	0	0	0.8593	0.786967	0	0	0.4157	1	1	1.1972	0	0	0.6168	0.743233	2	2	1.0181	1	1	0.7987	2	2	1.5397	1.11883	1.98124	0.664293
Cnih4	cornichon family AMPA receptor auxiliary protein 4	98417	AI647760|AW050376|CNIH-4|D530030D03Rik|E430023H19Rik|HSPC163	CNIH4_MOUSE	0	0	0.3973	1	1	2.6277	1	1	1.6525	1.55917	0	0	0.4065	0	0	1.0951	0	0	0.8593	0.786967	0	0	0.4157	1	1	1.1972	1	1	1.1102	0.9077	0	0	0.3916	0	0	0.4437	1	3	2.0136	0.949633	1.98124	0.955843
L2hgdh	L-2-hydroxyglutarate dehydrogenase	217666	BC016226	L2HDH_MOUSE	0	0	0.3973	1	1	2.6277	1	1	1.6525	1.55917	0	0	0.4065	0	0	1.0951	0	0	0.8593	0.786967	0	0	0.4157	0	0	0.6651	1	1	1.1102	0.730333	0	0	0.3916	0	0	0.4437	1	1	1.0659	0.633733	1.98124	1.15243
Uggt2	UDP-glucose glycoprotein glucosyltransferase 2	66435	1810064L21Rik|3110001A05Rik|3110027P15Rik|A230065J02Rik|AW047562|Ugcgl2	E9Q4X2_MOUSE	0	0	0.3973	1	1	2.6277	1	1	1.6525	1.55917	0	0	0.4065	0	0	1.0951	0	0	0.8593	0.786967	0	0	0.4157	1	1	1.1972	1	1	1.1102	0.9077	0	0	0.3916	1	1	0.7987	1	1	1.0659	0.752067	1.98124	1.20694
Gnpda2	glucosamine-6-phosphate deaminase 2	67980	4921523I18Rik|4933412A11Rik|BB189630|GNPDA|Gnp2|Sb52|mKIAA4008	GNPI2_MOUSE	0	0	0.3973	1	1	2.6277	1	1	1.6525	1.55917	0	0	0.4065	0	0	1.0951	0	0	0.8593	0.786967	0	0	0.4157	0	0	0.6651	1	1	1.1102	0.730333	0	0	0.3916	1	1	0.7987	0	0	0.5921	0.594133	1.98124	1.22924
Cox7a2	cytochrome c oxidase subunit VIIa 2	12866	COX7AL|Cox7a3|CoxVIIa-L	CX7A2_MOUSE	0	0	0.3973	1	1	2.6277	1	1	1.6525	1.55917	0	0	0.4065	0	0	1.0951	0	0	0.8593	0.786967	0	0	0.4157	0	0	0.6651	1	1	1.1102	0.730333	0	0	0.3916	0	0	0.4437	0	0	0.5921	0.4758	1.98124	1.53496
Mkrn2os	makorin, ring finger protein 2, opposite strand	70291	2510049J12Rik	D3Z393_MOUSE	0	0	0.3973	1	1	2.6277	1	1	1.6525	1.55917	0	0	0.4065	0	0	1.0951	0	0	0.8593	0.786967	0	0	0.4157	1	1	1.1972	0	0	0.6168	0.743233	0	0	0.3916	0	0	0.4437	0	0	0.5921	0.4758	1.98124	1.56207
Cers2	ceramide synthase 2	76893	0610013I17Rik|AI225939|Lass2|TRH3	CERS2_MOUSE	0	0	0.3973	1	1	2.6277	1	1	1.6525	1.55917	0	0	0.4065	0	0	1.0951	0	0	0.8593	0.786967	0	0	0.4157	1	2	1.7294	1	2	1.6038	1.24963	0	0	0.3916	1	1	0.7987	1	1	1.0659	0.752067	1.98124	1.6616
Myo1e	myosin IE	71602	2310020N23Rik|9130023P14Rik|AA407778|myosin-1e|myr 3	MYO1E_MOUSE;Q8C123_MOUSE	1	2	1.033	1	1	2.6277	1	1	1.6525	1.77107	1	1	0.7317	0	0	1.0951	0	0	0.8593	0.895367	1	1	0.7483	0	0	0.6651	0	0	0.6168	0.676733	1	1	0.7048	3	3	1.5088	0	0	0.5921	0.935233	1.97804	0.723598
Uba6	ubiquitin-like modifier activating enzyme 6	231380	4930542H01|5730469D23Rik|AU021846|AW124799|E1-L2|Ube1l2	UBA6_MOUSE	6	9	3.2588	5	5	7.3025	3	3	3.1218	4.56103	3	5	2.0327	1	1	1.9713	3	3	2.9222	2.30873	5	8	3.0771	5	5	3.3263	5	5	3.0846	3.16267	7	11	3.8387	5	5	2.219	4	5	2.9614	3.00637	1.97556	1.05199
Hist1h3h	histone cluster 1, H3h	319152	H3-291	H31_MOUSE	11	39	12.8088	6	21	26.0455	5	16	12.6831	17.1791	10	33	11.1492	6	7	7.2319	4	10	7.739	8.7067	12	46	15.7381	7	27	15.0524	9	25	12.9682	14.5862	9	30	9.7985	5	28	10.3934	11	37	18.1514	12.7811	1.97309	1.14123
Rpl15	ribosomal protein L15	66480	2510008H07Rik	RL15_MOUSE;Q5M8Q0_MOUSE	5	11	3.8949	5	7	9.6415	3	4	3.8567	5.7977	3	6	2.358	2	2	2.8477	3	4	3.61	2.93857	6	8	3.0771	5	9	5.4563	5	6	3.5783	4.03723	3	3	1.3315	9	29	10.7492	6	10	5.3318	5.80417	1.97297	0.695575
Pter	phosphotriesterase related	19212	AI790318|Mpr56-1	PTER_MOUSE	1	1	0.7152	0	0	1.4596	3	3	3.1218	1.76553	1	1	0.7317	0	0	1.0951	0	0	0.8593	0.895367	0	0	0.4157	0	0	0.6651	0	0	0.6168	0.565867	4	5	1.9582	3	3	1.5088	1	1	1.0659	1.51097	1.97186	0.374506
Ppih	peptidyl prolyl isomerase H	66101	1100001J08Rik|2010111B15Rik|4833408F11Rik|AI464484|CYP-20|CYPH|D4Wsu43e	PPIH_MOUSE;Q4G0C5_MOUSE;Q3UWH9_MOUSE	2	2	1.033	2	3	4.9645	5	9	7.5325	4.51	0	0	0.4065	2	2	2.8477	3	4	3.61	2.28807	1	1	0.7483	3	5	3.3263	2	2	1.6038	1.8928	1	1	0.7048	1	2	1.1538	1	2	1.5397	1.13277	1.9711	1.67095
Akr7a5	aldo-keto reductase family 7, member A5 (aflatoxin aldehyde reductase)	110198	0610025K21Rik|Afar|Afar1|Akr7a2	ARK72_MOUSE	6	8	2.9407	3	3	4.9645	1	1	1.6525	3.1859	4	5	2.0327	1	1	1.9713	0	0	0.8593	1.6211	3	4	1.7462	2	2	1.7294	2	2	1.6038	1.69313	13	22	7.2882	2	2	1.1538	3	3	2.0136	3.4852	1.96527	0.485807
Snrnp200	small nuclear ribonucleoprotein 200 (U5)	320632	A330064G03Rik|Ascc3l1|BC011390|HELIC2|U5-200-KD|U5-200KD	U520_MOUSE	11	12	4.2129	1	1	2.6277	31	32	24.476	10.4389	9	12	4.3102	4	4	4.6009	9	9	7.0506	5.32057	9	12	4.4083	31	33	18.2552	15	16	8.5182	10.3939	14	17	5.72	50	66	23.9283	23	29	14.3496	14.666	1.96198	0.708709
Huwe1	HECT, UBA and WWE domain containing 1	59026	5430439H10Rik|AU041296|Arf-bp1|C430014N20Rik|C80292|Gm1718|Ib772|LASU1|Mule|Ureb1	HUWE1_MOUSE;Q4JG03_MOUSE;A2AFQ0_MOUSE;Q3TNP1_MOUSE	14	17	5.8036	0	0	1.4596	9	9	7.5325	4.9319	5	7	2.6833	1	1	1.9713	3	3	2.9222	2.5256	12	18	6.4058	5	5	3.3263	5	6	3.5783	4.4368	10	11	3.8387	19	20	7.5486	3	3	2.0136	4.46697	1.95276	0.993247
Camk2g	calcium/calmodulin-dependent protein kinase II gamma	12325	Camkg	KCC2G_MOUSE;Q6ZWS7_MOUSE;Q8BW40_MOUSE	3	4	1.6689	1	1	2.6277	1	1	1.6525	1.98303	0	0	0.4065	0	0	1.0951	1	1	1.5468	1.01613	4	6	2.4116	2	2	1.7294	5	5	3.0846	2.40853	4	6	2.2715	5	5	2.219	3	4	2.4875	2.326	1.95155	1.03548
Grb2	growth factor receptor bound protein 2	14784	AA408164|Ash	GRB2_MOUSE;Q3U5I5_MOUSE;Q3U1Q4_MOUSE	4	6	2.3048	3	3	4.9645	3	3	3.1218	3.4637	3	7	2.6833	0	0	1.0951	1	1	1.5468	1.77507	2	4	1.7462	0	0	0.6651	4	4	2.591	1.66743	1	1	0.7048	2	3	1.5088	3	3	2.0136	1.40907	1.95131	1.18336
Tbc1d15	TBC1 domain family, member 15	66687	4432405K22Rik|AU022358|AU023730|AW557774|Ly6dl|Rab7-GAP	TBC15_MOUSE;Q7TPU5_MOUSE	5	5	1.9868	3	3	4.9645	6	6	5.3267	4.09267	1	1	0.7317	1	1	1.9713	4	4	3.61	2.10433	3	3	1.4136	1	1	1.1972	4	4	2.591	1.73393	4	4	1.6448	5	6	2.5741	2	2	1.5397	1.91953	1.94488	0.90331
Vps18	VPS18 CORVET/HOPS core subunit	228545	9930024E13Rik	VPS18_MOUSE	4	4	1.6689	1	1	2.6277	0	0	0.918	1.7382	1	1	0.7317	0	0	1.0951	0	0	0.8593	0.895367	0	0	0.4157	0	0	0.6651	0	0	0.6168	0.565867	0	0	0.3916	0	0	0.4437	0	0	0.5921	0.4758	1.94133	1.1893
Mndal	myeloid nuclear differentiation antigen like	100040462	Gm2785|Ifi212	MNDAL_MOUSE;A0A087WRA4_MOUSE	2	2	1.033	1	1	2.6277	0	0	0.918	1.52623	0	0	0.4065	0	0	1.0951	0	0	0.8593	0.786967	0	0	0.4157	0	0	0.6651	0	0	0.6168	0.565867	1	1	0.7048	1	1	0.7987	3	3	2.0136	1.17237	1.93939	0.48267
Plscr1	phospholipid scramblase 1	22038	MmTRA1a|MmTRA1b|Nor1|Tra1|Tra1a|Tra1b|Tras1|Tras2	PLS1_MOUSE	2	2	1.033	1	1	2.6277	0	0	0.918	1.52623	0	0	0.4065	0	0	1.0951	0	0	0.8593	0.786967	0	0	0.4157	0	0	0.6651	0	0	0.6168	0.565867	2	2	1.0181	1	1	0.7987	0	0	0.5921	0.802967	1.93939	0.70472
Samm50	SAMM50 sorting and assembly machinery component	68653	1110030L07Rik	SAM50_MOUSE	2	2	1.033	1	1	2.6277	0	0	0.918	1.52623	0	0	0.4065	0	0	1.0951	0	0	0.8593	0.786967	0	0	0.4157	5	6	3.8587	4	4	2.591	2.28847	2	4	1.6448	6	6	2.5741	9	10	5.3318	3.18357	1.93939	0.718837
Inpp1	inositol polyphosphate-1-phosphatase	16329	2300002C06Rik|AV137389	INPP_MOUSE	1	2	1.033	1	1	2.6277	0	0	0.918	1.52623	0	0	0.4065	0	0	1.0951	0	0	0.8593	0.786967	0	0	0.4157	0	0	0.6651	0	0	0.6168	0.565867	1	1	0.7048	0	0	0.4437	0	0	0.5921	0.5802	1.93939	0.975296
Ttf2	transcription termination factor, RNA polymerase II	74044	4632434F22Rik|8030447N19|AV218430	TTF2_MOUSE	2	2	1.033	1	1	2.6277	0	0	0.918	1.52623	0	0	0.4065	0	0	1.0951	0	0	0.8593	0.786967	0	0	0.4157	0	0	0.6651	0	0	0.6168	0.565867	0	0	0.3916	0	0	0.4437	0	0	0.5921	0.4758	1.93939	1.1893
Fam192a	family with sequence similarity 192, member A	102122	1700001O11Rik|2310065K24Rik|AI596259|Nip30	F192A_MOUSE	1	2	1.033	1	1	2.6277	0	0	0.918	1.52623	0	0	0.4065	0	0	1.0951	0	0	0.8593	0.786967	0	0	0.4157	0	0	0.6651	0	0	0.6168	0.565867	0	0	0.3916	0	0	0.4437	0	0	0.5921	0.4758	1.93939	1.1893
Naa15	N(alpha)-acetyltransferase 15, NatA auxiliary subunit	74838	5730450D16Rik|6330400I15|ASTBDN|Narg1|Tbdn-1|mNAT1	G3X8Y3_MOUSE	10	20	6.7583	8	8	10.8114	13	14	11.211	9.59357	8	9	3.334	7	7	7.2319	5	5	4.298	4.95463	6	8	3.0771	9	11	6.5216	11	12	6.5417	5.38013	5	6	2.2715	8	8	3.2845	8	8	4.3835	3.31317	1.93628	1.62386
Mon2	MON2 homolog, regulator of endosome to Golgi trafficking	67074	2610528O22Rik|AW495628|Sf21|mKIAA1040	MON2_MOUSE;B9EKJ3_MOUSE	3	3	1.3509	0	0	1.4596	2	2	2.3871	1.73253	1	1	0.7317	0	0	1.0951	0	0	0.8593	0.895367	1	1	0.7483	0	0	0.6651	0	0	0.6168	0.676733	3	3	1.3315	1	1	0.7987	0	0	0.5921	0.907433	1.935	0.745766
Ube2d3	ubiquitin-conjugating enzyme E2D 3	66105	1100001F19Rik|9430029A22Rik|AA414951	UB2D3_MOUSE;Q4QQL2_MOUSE	2	2	1.033	3	4	6.1334	2	2	2.3871	3.1845	1	1	0.7317	1	1	1.9713	2	2	2.2345	1.64583	1	1	0.7483	2	2	1.7294	3	3	2.0973	1.525	0	0	0.3916	2	4	1.8639	2	2	1.5397	1.26507	1.93489	1.20547
Mtor	mechanistic target of rapamycin (serine/threonine kinase)	56717	2610315D21Rik|AI327068|FRAP|FRAP2|Frap1|RAFT1|RAPT1|flat	MTOR_MOUSE	1	1	0.7152	0	0	1.4596	2	2	2.3871	1.52063	0	0	0.4065	0	0	1.0951	0	0	0.8593	0.786967	3	3	1.4136	0	0	0.6651	0	0	0.6168	0.8985	5	5	1.9582	7	7	2.9293	3	3	2.0136	2.30037	1.93227	0.39059
Gnai3	guanine nucleotide binding protein (G protein), alpha inhibiting 3	14679	AI158965|AW537698|Galphai3|Gnai-3	GNAI3_MOUSE	5	5	1.9868	4	6	8.4719	3	5	4.5916	5.01677	3	5	2.0327	1	2	2.8477	2	3	2.9222	2.60087	5	7	2.7444	5	7	4.3912	7	13	7.0357	4.72377	6	8	2.8983	6	11	4.3502	5	6	3.4354	3.5613	1.92888	1.32642
Cox5b	cytochrome c oxidase subunit Vb	12859	-	Q9D881_MOUSE	5	12	4.2129	2	2	3.796	0	0	0.918	2.97563	4	7	2.6833	0	0	1.0951	0	0	0.8593	1.5459	4	5	2.0789	2	2	1.7294	1	1	1.1102	1.6395	2	2	1.0181	4	4	1.8639	1	1	1.0659	1.31597	1.92485	1.24585
Fabp5	fatty acid binding protein 5, epidermal	16592	E-FABP|Fabpe|Klbp|PA-FABP|mal1	FABP5_MOUSE;Q497I3_MOUSE	10	19	6.4401	6	6	8.4719	3	5	4.5916	6.5012	7	17	5.9377	1	1	1.9713	2	2	2.2345	3.38117	8	20	7.0718	2	2	1.7294	3	5	3.0846	3.96193	5	10	3.5252	3	4	1.8639	3	3	2.0136	2.46757	1.92277	1.6056
Hp1bp3	heterochromatin protein 1, binding protein 3	15441	Hp1bp74	HP1B3_MOUSE	11	16	5.4855	1	1	2.6277	4	4	3.8567	3.98997	4	5	2.0327	1	1	1.9713	2	2	2.2345	2.0795	11	15	5.407	6	6	3.8587	7	7	4.0721	4.44593	13	22	7.2882	5	6	2.5741	6	6	3.4354	4.43257	1.91871	1.00302
Kif1b	kinesin family member 1B	16561	A530096N05Rik|AI448212|AI506502|D4Mil1e|KIF1Bp130|KIF1Bp204	KIF1B_MOUSE;A2AH75_MOUSE;Q3UY61_MOUSE;Q6PB45_MOUSE	0	0	0.3973	1	2	3.796	1	1	1.6525	1.9486	0	0	0.4065	0	0	1.0951	1	1	1.5468	1.01613	1	1	0.7483	1	1	1.1972	1	1	1.1102	1.01857	1	2	1.0181	2	2	1.1538	1	1	1.0659	1.07927	1.91766	0.943758
Eif1ax	eukaryotic translation initiation factor 1A, X-linked	66235	1500010B24Rik|AI426898|Eif1ay	IF1AX_MOUSE	4	7	2.6227	3	3	4.9645	3	3	3.1218	3.56967	3	3	1.3821	1	1	1.9713	2	2	2.2345	1.86263	5	9	3.4099	1	1	1.1972	2	2	1.6038	2.0703	4	6	2.2715	3	3	1.5088	1	1	1.0659	1.6154	1.91646	1.2816
Igf2r	insulin-like growth factor 2 receptor	16004	AI661837|CD222|CI-MPR|M6P/IGF2R|Mpr300	MPRI_MOUSE;Q8C6V9_MOUSE	0	0	0.3973	0	0	1.4596	5	5	4.5916	2.1495	1	1	0.7317	0	0	1.0951	1	1	1.5468	1.12453	1	1	0.7483	10	10	5.9889	3	3	2.0973	2.94483	2	3	1.3315	34	35	12.884	9	9	4.8576	6.3577	1.91146	0.463192
Myo1b	myosin IB	17912	AA406997|MIH-L|MMIa	MYO1B_MOUSE;Q7TQD7_MOUSE;Q3TTZ3_MOUSE;E9QNH6_MOUSE	3	4	1.6689	5	5	7.3025	7	7	6.0618	5.01107	1	1	0.7317	2	2	2.8477	4	5	4.298	2.6258	1	1	0.7483	2	2	1.7294	0	0	0.6168	1.0315	1	1	0.7048	13	18	6.8377	5	5	2.9614	3.5013	1.9084	0.294605
Tfg	Trk-fused gene	21787	AI173908	Q9Z1A1_MOUSE;Q8C2C6_MOUSE	4	5	1.9868	1	1	2.6277	3	3	3.1218	2.57877	1	1	0.7317	0	0	1.0951	2	2	2.2345	1.35377	2	3	1.4136	0	0	0.6651	1	1	1.1102	1.06297	2	2	1.0181	1	1	0.7987	0	0	0.5921	0.802967	1.90488	1.3238
Gbp2b	guanylate binding protein 2b	14468	Gbp-1|Gbp1|Mag-1|Mpa-1|Mpa1	A4UUI2_MOUSE	7	7	2.6227	0	0	1.4596	1	1	1.6525	1.9116	2	2	1.0569	0	0	1.0951	0	0	0.8593	1.00377	0	0	0.4157	0	0	0.6651	0	0	0.6168	0.565867	0	0	0.3916	0	0	0.4437	0	0	0.5921	0.4758	1.90443	1.1893
Wdr74	WD repeat domain 74	107071	5730436H21Rik|AA407588	WDR74_MOUSE;Q8R3V4_MOUSE	0	0	0.3973	2	2	3.796	0	0	0.918	1.70377	1	1	0.7317	0	0	1.0951	0	0	0.8593	0.895367	0	0	0.4157	0	0	0.6651	0	0	0.6168	0.565867	0	0	0.3916	0	0	0.4437	0	0	0.5921	0.4758	1.90287	1.1893
Psmg1	proteasome (prosome, macropain) assembly chaperone 1	56088	AW552102|Dscr2	PSMG1_MOUSE	1	1	0.7152	1	1	2.6277	2	2	2.3871	1.91	1	2	1.0569	0	0	1.0951	0	0	0.8593	1.00377	2	2	1.0809	0	0	0.6651	1	1	1.1102	0.952067	2	2	1.0181	0	0	0.4437	2	2	1.5397	1.0005	1.90283	0.951591
Fah	fumarylacetoacetate hydrolase	14085	swst	FAAA_MOUSE	6	9	3.2588	2	2	3.796	5	5	4.5916	3.88213	1	1	0.7317	0	0	1.0951	5	5	4.298	2.0416	0	0	0.4157	5	5	3.3263	5	5	3.0846	2.27553	5	6	2.2715	8	12	4.7055	6	7	3.9094	3.6288	1.90152	0.627076
Gng5-ps	G protein subunit gamma 5, pseudogene	100043507	Gm15776	GBG5_MOUSE;Q3UKC8_MOUSE	3	8	2.9407	2	2	3.796	3	3	3.1218	3.28617	3	6	2.358	1	1	1.9713	0	0	0.8593	1.72953	4	9	3.4099	2	2	1.7294	2	2	1.6038	2.2477	3	7	2.5849	0	0	0.4437	0	0	0.5921	1.2069	1.90003	1.86237
Pola1	polymerase (DNA directed), alpha 1	18968	AW321876|Pola	DPOLA_MOUSE;B9EHJ9_MOUSE	4	5	1.9868	0	0	1.4596	1	1	1.6525	1.69963	1	1	0.7317	0	0	1.0951	0	0	0.8593	0.895367	1	2	1.0809	0	0	0.6651	0	0	0.6168	0.7876	3	4	1.6448	5	5	2.219	1	1	1.0659	1.64323	1.89825	0.479299
Tnnc2	troponin C2, fast	21925	Tncs	TNNC2_MOUSE	1	5	1.9868	0	0	1.4596	1	1	1.6525	1.69963	1	1	0.7317	0	0	1.0951	0	0	0.8593	0.895367	1	2	1.0809	0	0	0.6651	0	0	0.6168	0.7876	1	7	2.5849	0	0	0.4437	0	0	0.5921	1.2069	1.89825	0.652581
Nckap1	NCK-associated protein 1	50884	C79304|H19|Hem-2|Hem2|Nap1|mKIAA0587|mh19|p125Nap1	NCKP1_MOUSE;A1L0U6_MOUSE;A2AS98_MOUSE	4	5	1.9868	1	1	2.6277	8	8	6.7971	3.80387	6	7	2.6833	0	0	1.0951	2	2	2.2345	2.0043	3	4	1.7462	3	3	2.2616	0	0	0.6168	1.54153	7	10	3.5252	3	3	1.5088	9	9	4.8576	3.2972	1.89785	0.467528
Prkacb	protein kinase, cAMP dependent, catalytic, beta	18749	CbPKA|Pkacb	KAPCB_MOUSE	6	9	3.2588	6	6	8.4719	2	3	3.1218	4.95083	2	3	1.3821	2	2	2.8477	4	4	3.61	2.61327	3	6	2.4116	3	3	2.2616	5	6	3.5783	2.7505	5	7	2.5849	3	3	1.5088	5	6	3.4354	2.5097	1.8945	1.09595
Gcn1l1	GCN1 general control of amino-acid synthesis 1-like 1 (yeast)	231659	4932409G22|AL022764|G431004K08Rik|GCN1L|Gcn1|mKIAA0219	GCN1_MOUSE;Q8BTM7_MOUSE;Q3UHQ5_MOUSE;Q8BIX2_MOUSE	16	25	8.3498	2	2	3.796	24	24	18.5761	10.2406	10	14	4.9612	2	2	2.8477	11	11	8.4275	5.41213	9	9	3.4099	16	17	9.7189	9	10	5.5537	6.2275	11	14	4.7793	37	45	16.444	9	10	5.3318	8.8517	1.89216	0.703537
Mov10	Moloney leukemia virus 10	17454	C77703|Mov-10	MOV10_MOUSE;E9PW39_MOUSE;Q3UD86_MOUSE	5	9	3.2588	0	0	1.4596	8	8	6.7971	3.8385	3	3	1.3821	0	0	1.0951	4	4	3.61	2.02907	4	4	1.7462	5	5	3.3263	0	0	0.6168	1.89643	13	16	5.4064	9	9	3.6397	12	13	6.7546	5.2669	1.89176	0.360066
Gfm1	G elongation factor, mitochondrial 1	28030	AW545374|D3Wsu133e|Gfm	EFGM_MOUSE	3	3	1.3509	0	0	1.4596	1	1	1.6525	1.48767	0	0	0.4065	0	0	1.0951	0	0	0.8593	0.786967	4	4	1.7462	5	6	3.8587	8	8	4.5659	3.39027	6	7	2.5849	3	3	1.5088	9	9	4.8576	2.98377	1.89038	1.13624
Snrpd1	small nuclear ribonucleoprotein D1	20641	AA407109|AL023031|SMD1	SMD1_MOUSE	2	3	1.3509	1	1	2.6277	2	2	2.3871	2.1219	1	1	0.7317	0	0	1.0951	1	1	1.5468	1.12453	1	1	0.7483	1	1	1.1972	1	1	1.1102	1.01857	2	2	1.0181	4	7	2.9293	1	1	1.0659	1.6711	1.88692	0.609519
Elavl1	ELAV (embryonic lethal, abnormal vision)-like 1 (Hu antigen R)	15568	2410055N02Rik|HUR|Hua|W91709	ELAV1_MOUSE	7	13	4.531	7	7	9.6415	6	8	6.7971	6.98987	4	5	2.0327	4	5	5.4778	3	4	3.61	3.70683	4	4	1.7462	8	12	7.0543	8	9	5.0598	4.6201	5	5	1.9582	5	5	2.219	5	5	2.9614	2.37953	1.88567	1.9416
Sec61b	Sec61 beta subunit	66212	1190006C12Rik|AI326121|AW122942	SC61B_MOUSE	4	17	5.8036	1	1	2.6277	2	6	5.3267	4.586	3	11	3.9848	0	0	1.0951	2	2	2.2345	2.43813	5	7	2.7444	0	0	0.6651	1	1	1.1102	1.50657	5	9	3.2118	0	0	0.4437	0	0	0.5921	1.41587	1.88095	1.06406
Mccc2	methylcrotonoyl-Coenzyme A carboxylase 2 (beta)	78038	4930552N12Rik|MCCB	MCCB_MOUSE;Q6PD20_MOUSE;B2RUK5_MOUSE	1	1	0.7152	1	1	2.6277	1	2	2.3871	1.91	0	0	0.4065	0	0	1.0951	1	1	1.5468	1.01613	0	0	0.4157	1	1	1.1972	1	1	1.1102	0.9077	3	4	1.6448	1	1	0.7987	1	1	1.0659	1.1698	1.87967	0.775945
Rab3gap2	RAB3 GTPase activating protein subunit 2	98732	1110059F07Rik|2010002H18Rik|5830469C09|AI851069|AW743433|RAB3-GAP150|mKIAA0839	RBGPR_MOUSE;E9QKE4_MOUSE;A0A0A6YWM5_MOUSE;Q8BYZ6_MOUSE;Q3UEY3_MOUSE	1	1	0.7152	1	1	2.6277	6	6	5.3267	2.88987	0	0	0.4065	1	1	1.9713	2	2	2.2345	1.53743	3	4	1.7462	0	0	0.6651	0	0	0.6168	1.00937	3	5	1.9582	6	6	2.5741	1	1	1.0659	1.86607	1.87967	0.540906
Dcakd	dephospho-CoA kinase domain containing	68087	3010024O21Rik|6720485C15Rik|AI849483	DCAKD_MOUSE	1	1	0.7152	2	2	3.796	3	3	3.1218	2.54433	1	1	0.7317	0	0	1.0951	2	2	2.2345	1.35377	2	3	1.4136	1	1	1.1972	1	1	1.1102	1.24033	1	1	0.7048	2	2	1.1538	2	2	1.5397	1.13277	1.87945	1.09496
Ddb1	damage specific DNA binding protein 1	13194	127kDa|AA408517|p127-Ddb1	DDB1_MOUSE	12	16	5.4855	4	5	7.3025	15	22	17.1022	9.9634	12	14	4.9612	4	4	4.6009	7	8	6.3623	5.30813	12	19	6.7388	20	32	17.7213	15	23	11.979	12.1464	20	35	11.368	31	55	20.0066	27	46	22.4319	17.9355	1.87701	0.677225
Aldh2	aldehyde dehydrogenase 2, mitochondrial	11669	AHD-M1|ALDH-E2|ALDHI|Ahd-5|Ahd5	ALDH2_MOUSE;Q544B1_MOUSE;A0A0G2JEU1_MOUSE	5	14	4.8492	5	7	9.6415	17	22	17.1022	10.531	4	12	4.3102	5	5	5.4778	7	9	7.0506	5.61287	9	19	6.7388	16	26	14.5188	12	19	10.0011	10.4196	17	38	12.31	20	48	17.5125	16	33	16.2501	15.3575	1.87622	0.678466
Nt5c	5',3'-nucleotidase, cytosolic	50773	Dnt|Dnt1|Umph-2|Umph2	NT5C_MOUSE;A2A9X5_MOUSE	4	5	1.9868	3	3	4.9645	4	4	3.8567	3.60267	2	2	1.0569	0	0	1.0951	4	4	3.61	1.92067	1	1	0.7483	2	2	1.7294	2	2	1.6038	1.3605	1	1	0.7048	3	3	1.5088	2	2	1.5397	1.2511	1.87574	1.08744
Fxr2	fragile X mental retardation, autosomal homolog 2	23879	Fxr2h	Q6P5B5_MOUSE	10	11	3.8949	3	4	6.1334	5	5	4.5916	4.8733	5	5	2.0327	2	2	2.8477	3	3	2.9222	2.60087	4	4	1.7462	3	3	2.2616	4	5	3.0846	2.36413	10	13	4.4657	2	3	1.5088	3	3	2.0136	2.6627	1.87372	0.887871
Mta1	metastasis associated 1	116870	-	MTA1_MOUSE;F8WHY8_MOUSE;E9PX23_MOUSE;M1VHG1_MOUSE;M1VMF6_MOUSE;Q2KHS8_MOUSE;M1VHG3_MOUSE;M1VHG6_MOUSE	3	9	3.2588	1	1	2.6277	1	1	1.6525	2.513	1	3	1.3821	0	0	1.0951	1	1	1.5468	1.34133	3	8	3.0771	2	2	1.7294	3	4	2.591	2.46583	2	4	1.6448	6	6	2.5741	2	2	1.5397	1.91953	1.87351	1.2846
Hist2h3c1	histone cluster 2, H3c1	15077	BE691662|H3-615|H3f2|Hist2h3ca1	H32_MOUSE;B9EI85_MOUSE	13	48	15.6773	8	26	31.9171	5	19	14.8922	20.8289	11	35	11.801	8	13	12.4981	5	12	9.1161	11.1384	12	46	15.7381	7	31	17.1874	9	32	16.4321	16.4525	10	31	10.1123	5	32	11.8164	12	42	20.529	14.1526	1.87001	1.16251
Acaa1a	acetyl-Coenzyme A acyltransferase 1A	113868	Acaa|Acaa1|D9Ertd25e|PTL	THIKA_MOUSE	4	10	3.5768	5	6	8.4719	7	7	6.0618	6.03683	4	6	2.358	3	3	3.7242	4	4	3.61	3.23073	5	5	2.0789	6	7	4.3912	8	10	5.5537	4.00793	5	7	2.5849	7	8	3.2845	9	13	6.7546	4.208	1.86856	0.952456
Atp1a2	ATPase, Na+/K+ transporting, alpha 2 polypeptide	98660	AW060654|Atpa-3|mKIAA0778	AT1A2_MOUSE;Q3UHK5_MOUSE	3	8	2.9407	3	3	4.9645	7	9	7.5325	5.1459	3	7	2.6833	1	1	1.9713	4	4	3.61	2.75487	6	16	5.7399	9	24	13.4518	8	12	6.5417	8.5778	6	20	6.6609	15	61	22.1453	9	15	7.7033	12.1698	1.86793	0.704841
Cebpb	CCAAT/enhancer binding protein (C/EBP), beta	12608	C/EBPbeta|CRP2|IL-6DBP|LAP|LIP|NF-IL6|NF-M|Nfil6	CEBPB_MOUSE;Q3UPN9_MOUSE	4	7	2.6227	0	0	1.4596	0	0	0.918	1.66677	1	1	0.7317	0	0	1.0951	0	0	0.8593	0.895367	0	0	0.4157	0	0	0.6651	0	0	0.6168	0.565867	0	0	0.3916	0	0	0.4437	0	0	0.5921	0.4758	1.86155	1.1893
Syap1	synapse associated protein 1	67043	2010110O17Rik|AW011796	SYAP1_MOUSE	4	5	1.9868	0	0	1.4596	0	0	0.918	1.4548	0	0	0.4065	0	0	1.0951	0	0	0.8593	0.786967	0	0	0.4157	0	0	0.6651	0	0	0.6168	0.565867	0	0	0.3916	0	0	0.4437	0	0	0.5921	0.4758	1.84862	1.1893
Fam118b	family with sequence similarity 118, member B	109229	2310022O21Rik|2700018L24Rik|C030004A17Rik|Ppp4r1l	F118B_MOUSE	4	5	1.9868	0	0	1.4596	0	0	0.918	1.4548	0	0	0.4065	0	0	1.0951	0	0	0.8593	0.786967	0	0	0.4157	0	0	0.6651	1	1	1.1102	0.730333	0	0	0.3916	0	0	0.4437	0	0	0.5921	0.4758	1.84862	1.53496
Krt86	keratin 86	16679	5430421N21Rik|AI325212|Khb4|Krt2-10|Krt2-11|MHb4	KRT86_MOUSE;B2RTB6_MOUSE	5	5	1.9868	0	0	1.4596	0	0	0.918	1.4548	0	0	0.4065	0	0	1.0951	0	0	0.8593	0.786967	1	2	1.0809	0	0	0.6651	0	0	0.6168	0.7876	0	0	0.3916	0	0	0.4437	0	0	0.5921	0.4758	1.84862	1.65532
Krt81	keratin 81	64818	AA589625|Krt2-19	KRT81_MOUSE	5	5	1.9868	0	0	1.4596	0	0	0.918	1.4548	0	0	0.4065	0	0	1.0951	0	0	0.8593	0.786967	1	2	1.0809	0	0	0.6651	0	0	0.6168	0.7876	0	0	0.3916	0	0	0.4437	0	0	0.5921	0.4758	1.84862	1.65532
Krt87	keratin 87	406219	K83|K87|Krt2-25|Krt83	KRT87_MOUSE	5	5	1.9868	0	0	1.4596	0	0	0.918	1.4548	0	0	0.4065	0	0	1.0951	0	0	0.8593	0.786967	1	2	1.0809	0	0	0.6651	0	0	0.6168	0.7876	0	0	0.3916	0	0	0.4437	0	0	0.5921	0.4758	1.84862	1.65532
Krt83	keratin 83	100126226	5430421N21Rik	E9Q1Y9_MOUSE	5	5	1.9868	0	0	1.4596	0	0	0.918	1.4548	0	0	0.4065	0	0	1.0951	0	0	0.8593	0.786967	1	2	1.0809	0	0	0.6651	0	0	0.6168	0.7876	0	0	0.3916	0	0	0.4437	0	0	0.5921	0.4758	1.84862	1.65532
Dglucy	D-glutamate cyclase	217830	9030617O03Rik	GLUCM_MOUSE;E9QMK9_MOUSE	3	3	1.3509	1	1	2.6277	4	4	3.8567	2.61177	1	1	0.7317	1	1	1.9713	1	1	1.5468	1.4166	4	6	2.4116	7	9	5.4563	9	9	5.0598	4.30923	9	12	4.1522	10	12	4.7055	17	30	14.8247	7.89413	1.84369	0.545878
Glrx	glutaredoxin	93692	C86710|D13Wsu156e|Glrx1|Grx1|TTase	GLRX1_MOUSE;Q3U6L3_MOUSE	5	6	2.3048	4	4	6.1334	5	6	5.3267	4.5883	3	4	1.7074	2	2	2.8477	3	3	2.9222	2.49243	1	1	0.7483	2	2	1.7294	3	3	2.0973	1.525	3	4	1.6448	2	2	1.1538	5	7	3.9094	2.236	1.84089	0.682021
Sgpl1	sphingosine phosphate lyase 1	20397	AI428538|D10Xrf456|S1PL|Spl	SGPL1_MOUSE	3	3	1.3509	2	2	3.796	1	1	1.6525	2.26647	2	2	1.0569	0	0	1.0951	1	1	1.5468	1.23293	4	5	2.0789	0	0	0.6651	3	3	2.0973	1.61377	4	4	1.6448	1	1	0.7987	2	2	1.5397	1.32773	1.83827	1.21543
Ralgapa2	Ral GTPase activating protein, alpha subunit 2 (catalytic)	241694	A230067G21Rik|AS250|BC053994|RGC2|pp250	RGPA2_MOUSE;A0A0A0MQD7_MOUSE	2	5	1.9868	1	1	2.6277	0	0	0.918	1.84417	1	2	1.0569	0	0	1.0951	0	0	0.8593	1.00377	1	1	0.7483	1	1	1.1972	1	1	1.1102	1.01857	1	1	0.7048	2	2	1.1538	1	1	1.0659	0.974833	1.83725	1.04486
H2-Q4	histocompatibility 2, Q region locus 4	15015	H-2Q4|H2-Gs10|Qa-4|Qa4|Qat-4|Qb-1|Qb1	Q8HWB2_MOUSE;Q0WXH7_MOUSE	2	4	1.6689	5	6	8.4719	2	2	2.3871	4.17597	2	2	1.0569	2	2	2.8477	3	3	2.9222	2.2756	2	5	2.0789	3	4	2.7939	2	2	1.6038	2.15887	4	7	2.5849	0	0	0.4437	4	7	3.9094	2.31267	1.83511	0.933497
Naa50	N(alpha)-acetyltransferase 50, NatE catalytic subunit	72117	2600005K24Rik|2810441M03Rik|AW112078|Mak3|Mak3p|Nat13|Nat5|San	NAA50_MOUSE	2	2	1.033	2	3	4.9645	2	2	2.3871	2.79487	2	2	1.0569	1	1	1.9713	1	1	1.5468	1.525	2	4	1.7462	1	2	1.7294	3	3	2.0973	1.85763	1	2	1.0181	3	3	1.5088	1	1	1.0659	1.1976	1.8327	1.55113
Itga3	integrin alpha 3	16400	AA407068|CD49C|GAPB3	ITA3_MOUSE	5	5	1.9868	2	2	3.796	4	4	3.8567	3.21317	2	2	1.0569	1	1	1.9713	2	2	2.2345	1.75423	2	5	2.0789	6	6	3.8587	1	1	1.1102	2.34927	5	9	3.2118	7	8	3.2845	4	4	2.4875	2.9946	1.83166	0.784501
Exosc7	exosome component 7	66446	2610002K22Rik|AV212732|mKIAA0116	EXOS7_MOUSE	2	4	1.6689	0	0	1.4596	2	2	2.3871	1.83853	1	2	1.0569	0	0	1.0951	0	0	0.8593	1.00377	1	1	0.7483	2	2	1.7294	3	3	2.0973	1.525	3	4	1.6448	0	0	0.4437	1	1	1.0659	1.05147	1.83163	1.45036
Nsf	N-ethylmaleimide sensitive fusion protein	18195	AI316878|AU020090|AU067812|SKD2	NSF_MOUSE	1	1	0.7152	2	2	3.796	4	4	3.8567	2.7893	2	2	1.0569	1	1	1.9713	1	1	1.5468	1.525	1	1	0.7483	3	4	2.7939	15	16	8.5182	4.02013	4	4	1.6448	4	9	3.6397	4	4	2.4875	2.59067	1.82905	1.55178
Prmt8	protein arginine N-methyltransferase 8	381813	Hrmt1l3|Hrmt1l4	ANM8_MOUSE	1	1	0.7152	1	2	3.796	1	1	1.6525	2.05457	1	1	0.7317	0	0	1.0951	1	1	1.5468	1.12453	0	0	0.4157	1	1	1.1972	2	2	1.6038	1.07223	0	0	0.3916	0	0	0.4437	1	1	1.0659	0.633733	1.82704	1.69193
Sel1l	sel-1 suppressor of lin-12-like (C. elegans)	20338	AW493766|Sel1h|mKIAA4137	SE1L1_MOUSE;Q6GTY4_MOUSE;Q5DTL8_MOUSE	2	3	1.3509	1	1	2.6277	0	0	0.918	1.6322	1	1	0.7317	0	0	1.0951	0	0	0.8593	0.895367	0	0	0.4157	0	0	0.6651	1	1	1.1102	0.730333	2	4	1.6448	1	1	0.7987	2	2	1.5397	1.32773	1.82294	0.55006
Bckdha	branched chain ketoacid dehydrogenase E1, alpha polypeptide	12039	-	Q3U3J1_MOUSE	3	3	1.3509	1	1	2.6277	0	0	0.918	1.6322	1	1	0.7317	0	0	1.0951	0	0	0.8593	0.895367	1	1	0.7483	0	0	0.6651	0	0	0.6168	0.676733	1	1	0.7048	2	2	1.1538	1	1	1.0659	0.974833	1.82294	0.694204
Slc25a10	solute carrier family 25 (mitochondrial carrier, dicarboxylate transporter), member 10	27376	Dic	DIC_MOUSE	2	2	1.033	3	3	4.9645	2	2	2.3871	2.79487	0	0	0.4065	1	1	1.9713	2	2	2.2345	1.53743	0	0	0.4157	2	2	1.7294	1	1	1.1102	1.0851	2	2	1.0181	2	2	1.1538	3	3	2.0136	1.39517	1.81788	0.777757
Ampd3	adenosine monophosphate deaminase 3	11717	-	AMPD3_MOUSE;A0A1L1SRX2_MOUSE	3	3	1.3509	2	2	3.796	0	0	0.918	2.02163	2	3	1.3821	0	0	1.0951	0	0	0.8593	1.11217	2	4	1.7462	0	0	0.6651	0	0	0.6168	1.00937	3	4	1.6448	1	1	0.7987	1	1	1.0659	1.1698	1.81774	0.862854
Alb	albumin	11657	Alb-1|Alb1|BCL002	ALBU_MOUSE;Q546G4_MOUSE	1	2	1.033	1	5	7.3025	8	18	14.1557	7.49707	1	1	0.7317	1	4	4.6009	4	9	7.0506	4.12773	2	2	1.0809	2	8	4.9237	1	6	3.5783	3.1943	0	0	0.3916	6	17	6.4823	1	4	2.4875	3.12047	1.81627	1.02366
Hkdc1	hexokinase domain containing 1	216019	BC016235	HKDC1_MOUSE	1	1	0.7152	2	2	3.796	2	4	3.8567	2.7893	0	0	0.4065	1	1	1.9713	2	2	2.2345	1.53743	1	2	1.0809	5	7	4.3912	3	6	3.5783	3.0168	4	4	1.6448	4	5	2.219	6	12	6.2803	3.38137	1.81426	0.892184
Jup	junction plakoglobin	16480	Ctnng|D930025P04Rik|PG	PLAK_MOUSE	3	8	2.9407	0	0	1.4596	1	1	1.6525	2.0176	2	3	1.3821	0	0	1.0951	0	0	0.8593	1.11217	1	3	1.4136	6	6	3.8587	4	5	3.0846	2.78563	2	4	1.6448	11	21	7.9042	0	0	0.5921	3.38037	1.81412	0.824062
Itgb2	integrin beta 2	16414	2E6|AI528527|Cd18|LAD|LCAMB|Lfa1|MF17	ITB2_MOUSE;Q542I8_MOUSE	1	1	0.7152	1	1	2.6277	0	0	0.918	1.4203	0	0	0.4065	0	0	1.0951	0	0	0.8593	0.786967	2	2	1.0809	0	0	0.6651	1	1	1.1102	0.952067	6	7	2.5849	2	3	1.5088	1	1	1.0659	1.71987	1.80478	0.55357
Thada	thyroid adenoma associated	240174	6530405K19|A930021O22|AU019899|BC052885|GITA	THADA_MOUSE	1	1	0.7152	1	1	2.6277	0	0	0.918	1.4203	0	0	0.4065	0	0	1.0951	0	0	0.8593	0.786967	0	0	0.4157	0	0	0.6651	0	0	0.6168	0.565867	0	0	0.3916	1	1	0.7987	1	2	1.5397	0.91	1.80478	0.621832
Mrpl14	mitochondrial ribosomal protein L14	68463	1110006I11Rik|AI846816|MRP-L32|Rpml32	RM14_MOUSE	1	1	0.7152	1	1	2.6277	0	0	0.918	1.4203	0	0	0.4065	0	0	1.0951	0	0	0.8593	0.786967	1	1	0.7483	0	0	0.6651	1	1	1.1102	0.8412	1	1	0.7048	0	0	0.4437	3	3	2.0136	1.05403	1.80478	0.798077
Ccdc88a	coiled coil domain containing 88A	108686	A430106J12Rik|AI848406|Ape|C130096N06Rik|C330012F17Rik|D130005J21Rik|Girdin|Giv|Grdn|Hkrp1	GRDN_MOUSE	1	1	0.7152	1	1	2.6277	0	0	0.918	1.4203	0	0	0.4065	0	0	1.0951	0	0	0.8593	0.786967	1	1	0.7483	0	0	0.6651	1	1	1.1102	0.8412	3	3	1.3315	2	2	1.1538	0	0	0.5921	1.0258	1.80478	0.820043
Stat2	signal transducer and activator of transcription 2	20847	1600010G07Rik|AW496480	Q9QXJ2_MOUSE	1	1	0.7152	1	1	2.6277	0	0	0.918	1.4203	0	0	0.4065	0	0	1.0951	0	0	0.8593	0.786967	0	0	0.4157	0	0	0.6651	0	0	0.6168	0.565867	1	1	0.7048	0	0	0.4437	0	0	0.5921	0.5802	1.80478	0.975296
Parp9	poly (ADP-ribose) polymerase family, member 9	80285	ARTD9|AW214463|BC003281|Bagl|Bal|PARP-9	PARP9_MOUSE;H7BWY5_MOUSE	1	1	0.7152	1	1	2.6277	0	0	0.918	1.4203	0	0	0.4065	0	0	1.0951	0	0	0.8593	0.786967	2	2	1.0809	0	0	0.6651	0	0	0.6168	0.7876	0	0	0.3916	0	0	0.4437	2	2	1.5397	0.791667	1.80478	0.994863
Nptn	neuroplastin	20320	AW554172|SDR-1|Sdfr1	NPTN_MOUSE	1	1	0.7152	1	1	2.6277	0	0	0.918	1.4203	0	0	0.4065	0	0	1.0951	0	0	0.8593	0.786967	0	0	0.4157	1	3	2.2616	1	1	1.1102	1.2625	0	0	0.3916	2	4	1.8639	1	2	1.5397	1.26507	1.80478	0.997971
Atp6v1f	ATPase, H+ transporting, lysosomal V1 subunit F	66144	1110004G16Rik	VATF_MOUSE	1	1	0.7152	1	1	2.6277	0	0	0.918	1.4203	0	0	0.4065	0	0	1.0951	0	0	0.8593	0.786967	1	1	0.7483	0	0	0.6651	0	0	0.6168	0.676733	1	1	0.7048	0	0	0.4437	0	0	0.5921	0.5802	1.80478	1.16638
Ints10	integrator complex subunit 10	70885	4921521J11Rik|AI462004	INT10_MOUSE;E9Q360_MOUSE;A0A0R4J0V1_MOUSE	1	1	0.7152	1	1	2.6277	0	0	0.918	1.4203	0	0	0.4065	0	0	1.0951	0	0	0.8593	0.786967	0	0	0.4157	0	0	0.6651	0	0	0.6168	0.565867	0	0	0.3916	0	0	0.4437	0	0	0.5921	0.4758	1.80478	1.1893
Qrich2	glutamine rich 2	217341	Gm66	Q3V2A7_MOUSE;A0A140LIY9_MOUSE	1	1	0.7152	1	1	2.6277	0	0	0.918	1.4203	0	0	0.4065	0	0	1.0951	0	0	0.8593	0.786967	1	1	0.7483	0	0	0.6651	0	0	0.6168	0.676733	0	0	0.3916	0	0	0.4437	0	0	0.5921	0.4758	1.80478	1.42231
Rbm34	RNA binding motif protein 34	52202	4930547K05Rik|6330444B11|D8Ertd233e	RBM34_MOUSE;B2RUP0_MOUSE;A0A1D5RLR3_MOUSE	1	1	0.7152	1	1	2.6277	0	0	0.918	1.4203	0	0	0.4065	0	0	1.0951	0	0	0.8593	0.786967	3	3	1.4136	0	0	0.6651	0	0	0.6168	0.8985	0	0	0.3916	0	0	0.4437	0	0	0.5921	0.4758	1.80478	1.8884
Ovca2	candidate tumor suppressor in ovarian cancer 2	246257	9030414M07Rik	OVCA2_MOUSE	1	1	0.7152	1	1	2.6277	0	0	0.918	1.4203	0	0	0.4065	0	0	1.0951	0	0	0.8593	0.786967	0	0	0.4157	1	2	1.7294	0	0	0.6168	0.920633	0	0	0.3916	0	0	0.4437	0	0	0.5921	0.4758	1.80478	1.93492
Bax	BCL2-associated X protein	12028	-	BAX_MOUSE;Q544Z6_MOUSE;A0A1B0GT81_MOUSE	4	15	5.1673	1	1	2.6277	3	3	3.1218	3.63893	3	5	2.0327	0	0	1.0951	3	3	2.9222	2.01667	3	5	2.0789	1	1	1.1972	2	2	1.6038	1.62663	3	7	2.5849	0	0	0.4437	0	0	0.5921	1.2069	1.80443	1.34778
Sdha	succinate dehydrogenase complex, subunit A, flavoprotein (Fp)	66945	1500032O14Rik|2310034D06Rik|4921513A11|C81073|FP|SDH2|SDHF	SDHA_MOUSE	10	20	6.7583	4	4	6.1334	7	7	6.0618	6.31783	4	7	2.6833	2	2	2.8477	5	6	4.986	3.50567	8	10	3.7427	10	11	6.5216	7	8	4.5659	4.9434	12	20	6.6609	19	25	9.3265	15	15	7.7033	7.8969	1.80218	0.625992
Sh3bgr	SH3-binding domain glutamic acid-rich protein	50795	5430437A18Rik	SH3BG_MOUSE	2	6	2.3048	0	0	1.4596	1	1	1.6525	1.80563	1	2	1.0569	0	0	1.0951	0	0	0.8593	1.00377	2	5	2.0789	1	1	1.1972	0	0	0.6168	1.29763	2	2	1.0181	2	2	1.1538	0	0	0.5921	0.921333	1.79886	1.40843
Acacb	acetyl-Coenzyme A carboxylase beta	100705	AI597064|AW743042|Acc2|Accb	ACACB_MOUSE;Q9ESZ3_MOUSE;Q3UHC8_MOUSE	0	0	0.3973	0	0	1.4596	2	2	2.3871	1.41467	0	0	0.4065	0	0	1.0951	0	0	0.8593	0.786967	0	0	0.4157	0	0	0.6651	0	0	0.6168	0.565867	0	0	0.3916	5	5	2.219	1	1	1.0659	1.2255	1.79762	0.461744
Plet1	placenta expressed transcript 1	76509	0610037B23Rik|1600029D21Rik|AA407923|AU043048	PLET1_MOUSE	0	0	0.3973	0	0	1.4596	2	2	2.3871	1.41467	0	0	0.4065	0	0	1.0951	0	0	0.8593	0.786967	0	0	0.4157	0	0	0.6651	1	1	1.1102	0.730333	0	0	0.3916	2	3	1.5088	0	0	0.5921	0.830833	1.79762	0.879037
Lsm2	LSM2 homolog, U6 small nuclear RNA and mRNA degradation associated	27756	D17H6S56E-2|D17H6S56E2|Dmapl|Dmpkap|G7b|Sm-X5|SmX5|snRNP	LSM2_MOUSE;Q3U9X2_MOUSE;O35901_MOUSE;G3UZ96_MOUSE	0	0	0.3973	0	0	1.4596	1	2	2.3871	1.41467	0	0	0.4065	0	0	1.0951	0	0	0.8593	0.786967	0	0	0.4157	1	1	1.1972	1	1	1.1102	0.9077	1	1	0.7048	1	1	0.7987	2	2	1.5397	1.0144	1.79762	0.894815
Papss2	3'-phosphoadenosine 5'-phosphosulfate synthase 2	23972	1810018P12Rik|AI159688|AtpsU2|Atpsk2|Sk2|bm	PAPS2_MOUSE	0	0	0.3973	0	0	1.4596	1	2	2.3871	1.41467	0	0	0.4065	0	0	1.0951	0	0	0.8593	0.786967	0	0	0.4157	0	0	0.6651	1	1	1.1102	0.730333	0	0	0.3916	0	0	0.4437	1	2	1.5397	0.791667	1.79762	0.922526
Gbf1	golgi-specific brefeldin A-resistance factor 1	107338	1700083E03Rik|AI035702|AW049900|mKIAA0248	Q6DFZ1_MOUSE	0	0	0.3973	0	0	1.4596	2	2	2.3871	1.41467	0	0	0.4065	0	0	1.0951	0	0	0.8593	0.786967	2	3	1.4136	1	2	1.7294	0	0	0.6168	1.25327	1	1	0.7048	2	2	1.1538	2	3	2.0136	1.29073	1.79762	0.970973
Vps13c	vacuolar protein sorting 13C	320528	AI552542|AV026040|C230055H22Rik|W51662|chorein	VP13C_MOUSE;A1ILG8_MOUSE	0	0	0.3973	0	0	1.4596	2	2	2.3871	1.41467	0	0	0.4065	0	0	1.0951	0	0	0.8593	0.786967	1	2	1.0809	0	0	0.6651	0	0	0.6168	0.7876	1	1	0.7048	1	1	0.7987	0	0	0.5921	0.698533	1.79762	1.12751
Pctp	phosphatidylcholine transfer protein	18559	PC-TP|StarD2	Q5SV41_MOUSE	0	0	0.3973	0	0	1.4596	2	2	2.3871	1.41467	0	0	0.4065	0	0	1.0951	0	0	0.8593	0.786967	0	0	0.4157	0	0	0.6651	0	0	0.6168	0.565867	0	0	0.3916	0	0	0.4437	0	0	0.5921	0.4758	1.79762	1.1893
Tcirg1	T cell, immune regulator 1, ATPase, H+ transporting, lysosomal V0 protein A3	27060	ATP6N1C|ATP6a3|Atp6i|OC-116|OPTB1|Stv1|TIRC7|Vph1|oc	Q9JHF5_MOUSE	0	0	0.3973	0	0	1.4596	2	2	2.3871	1.41467	0	0	0.4065	0	0	1.0951	0	0	0.8593	0.786967	0	0	0.4157	0	0	0.6651	1	1	1.1102	0.730333	0	0	0.3916	1	1	0.7987	0	0	0.5921	0.594133	1.79762	1.22924
Wasl	Wiskott-Aldrich syndrome-like (human)	73178	2900021I12Rik|3110031I02Rik|N-WASP	WASL_MOUSE;Q3TXX8_MOUSE;Q9CXQ9_MOUSE;Q6PDL3_MOUSE	0	0	0.3973	0	0	1.4596	2	2	2.3871	1.41467	0	0	0.4065	0	0	1.0951	0	0	0.8593	0.786967	1	2	1.0809	0	0	0.6651	0	0	0.6168	0.7876	1	1	0.7048	0	0	0.4437	0	0	0.5921	0.5802	1.79762	1.35746
Lurap1l	leucine rich adaptor protein 1-like	52829	1110029A09Rik|AV077978|AV175137|D4Bwg0951e|WI-13707|bM350F23.1	LUR1L_MOUSE	0	0	0.3973	0	0	1.4596	1	2	2.3871	1.41467	0	0	0.4065	0	0	1.0951	0	0	0.8593	0.786967	0	0	0.4157	1	2	1.7294	0	0	0.6168	0.920633	0	0	0.3916	1	1	0.7987	0	0	0.5921	0.594133	1.79762	1.54954
Rpl22l1	ribosomal protein L22 like 1	68028	3110001N18Rik|AU041196	RL22L_MOUSE;Q0VBA4_MOUSE	0	0	0.3973	0	0	1.4596	2	2	2.3871	1.41467	0	0	0.4065	0	0	1.0951	0	0	0.8593	0.786967	0	0	0.4157	0	0	0.6651	2	3	2.0973	1.05937	0	0	0.3916	1	1	0.7987	0	0	0.5921	0.594133	1.79762	1.78305
Atad2b	ATPase family, AAA domain containing 2B	320817	1110014E10Rik|BC032887|C79189|D530031C13Rik	E9Q166_MOUSE	0	0	0.3973	0	0	1.4596	2	2	2.3871	1.41467	0	0	0.4065	0	0	1.0951	0	0	0.8593	0.786967	2	2	1.0809	1	1	1.1972	0	0	0.6168	0.964967	0	0	0.3916	0	0	0.4437	0	0	0.5921	0.4758	1.79762	2.02809
Gclc	glutamate-cysteine ligase, catalytic subunit	14629	D9Wsu168e|GLCL-H|Ggcs-hs|Glclc	GSH1_MOUSE;Q3TEF1_MOUSE;Q3UNA7_MOUSE	0	0	0.3973	1	1	2.6277	2	2	2.3871	1.80403	2	2	1.0569	0	0	1.0951	0	0	0.8593	1.00377	0	0	0.4157	0	0	0.6651	1	1	1.1102	0.730333	0	0	0.3916	3	3	1.5088	4	4	2.4875	1.46263	1.79726	0.499328
Snrpd2	small nuclear ribonucleoprotein D2	107686	1810009A06Rik|SMD2	SMD2_MOUSE;Q14AF6_MOUSE	4	11	3.8949	1	2	3.796	4	4	3.8567	3.8492	3	5	2.0327	2	2	2.8477	1	1	1.5468	2.1424	3	8	3.0771	2	2	1.7294	1	1	1.1102	1.97223	4	7	2.5849	5	5	2.219	4	4	2.4875	2.43047	1.79668	0.811463
Bcap31	B cell receptor associated protein 31	27061	Bap31	BAP31_MOUSE	7	14	4.8492	2	2	3.796	0	0	0.918	3.18773	5	7	2.6833	0	0	1.0951	1	1	1.5468	1.77507	8	11	4.0755	2	2	1.7294	0	0	0.6168	2.14057	7	10	3.5252	3	4	1.8639	3	3	2.0136	2.46757	1.79584	0.867481
Pklr	pyruvate kinase liver and red blood cell	18770	Pk-1|Pk1|R-PK	G3X925_MOUSE;E9Q509_MOUSE;Q3UEI4_MOUSE;Q3UEH4_MOUSE	3	5	1.9868	2	5	7.3025	4	7	6.0618	5.11703	1	1	0.7317	1	2	2.8477	3	6	4.986	2.85513	1	3	1.4136	2	7	4.3912	1	5	3.0846	2.96313	1	2	1.0181	3	8	3.2845	1	3	2.0136	2.1054	1.79222	1.4074
Rad50	RAD50 double strand break repair protein	19360	Mrell|Rad50l	Q5SV02_MOUSE	7	10	3.5768	0	0	1.4596	4	4	3.8567	2.96437	7	8	3.0086	0	0	1.0951	0	0	0.8593	1.65433	7	10	3.7427	3	3	2.2616	2	2	1.6038	2.53603	9	12	4.1522	9	9	3.6397	2	2	1.5397	3.11053	1.79188	0.815305
Eml4	echinoderm microtubule associated protein like 4	78798	4930443C24Rik|AI644019	EMAL4_MOUSE;F8WJ93_MOUSE;A7ISP9_MOUSE;A0A0R4J0H0_MOUSE;A0A0R4J1G7_MOUSE	6	7	2.6227	0	0	1.4596	3	3	3.1218	2.40137	3	3	1.3821	0	0	1.0951	1	1	1.5468	1.34133	0	0	0.4157	1	1	1.1972	0	0	0.6168	0.743233	2	2	1.0181	4	8	3.2845	0	0	0.5921	1.63157	1.79028	0.455534
Comt	catechol-O-methyltransferase	12846	Comt1|D16Wsu103e|D330014B15Rik	COMT_MOUSE	3	6	2.3048	0	0	1.4596	4	5	4.5916	2.78533	3	5	2.0327	0	0	1.0951	1	1	1.5468	1.5582	1	1	0.7483	2	2	1.7294	4	4	2.591	1.68957	3	3	1.3315	5	8	3.2845	6	9	4.8576	3.15787	1.78753	0.535034
Myo1c	myosin IC	17913	C80397|MMIb|MYO1E|NMI|mm1beta|myr2	MYO1C_MOUSE	7	9	3.2588	5	5	7.3025	6	6	5.3267	5.296	2	2	1.0569	2	2	2.8477	6	6	4.986	2.96353	1	1	0.7483	5	5	3.3263	1	1	1.1102	1.72827	5	9	3.2118	16	23	8.6153	12	12	6.2803	6.0358	1.78706	0.286336
Rcn1	reticulocalbin 1	19672	Rcn	RCN1_MOUSE	6	10	3.5768	0	0	1.4596	0	0	0.918	1.9848	2	3	1.3821	0	0	1.0951	0	0	0.8593	1.11217	2	2	1.0809	0	0	0.6651	0	0	0.6168	0.7876	6	11	3.8387	6	6	2.5741	0	0	0.5921	2.33497	1.78462	0.337307
Atp2b1	ATPase, Ca++ transporting, plasma membrane 1	67972	2810442I22Rik|E130111D10Rik|Pmca1	AT2B1_MOUSE	3	4	1.6689	1	1	2.6277	6	7	6.0618	3.4528	1	1	0.7317	2	2	2.8477	2	2	2.2345	1.93797	2	2	1.0809	1	1	1.1972	1	1	1.1102	1.12943	6	8	2.8983	10	11	4.3502	4	5	2.9614	3.4033	1.78166	0.331864
Gbp3	guanylate binding protein 3	55932	AW228655|GBP-3|GBP-4|Gbp4	GBP4_MOUSE	3	4	1.6689	0	0	1.4596	1	1	1.6525	1.59367	1	1	0.7317	0	0	1.0951	0	0	0.8593	0.895367	0	0	0.4157	0	0	0.6651	0	0	0.6168	0.565867	1	1	0.7048	0	0	0.4437	1	1	1.0659	0.738133	1.7799	0.766618
Grcc10	gene rich cluster, C10 gene	14790	2310033H05Rik|C10	C10_MOUSE	3	4	1.6689	0	0	1.4596	1	1	1.6525	1.59367	1	1	0.7317	0	0	1.0951	0	0	0.8593	0.895367	1	1	0.7483	0	0	0.6651	0	0	0.6168	0.676733	2	2	1.0181	0	0	0.4437	0	0	0.5921	0.684633	1.7799	0.988461
Vasp	vasodilator-stimulated phosphoprotein	22323	-	VASP_MOUSE	8	15	5.1673	3	3	4.9645	1	1	1.6525	3.9281	4	11	3.9848	0	0	1.0951	1	1	1.5468	2.2089	7	12	4.4083	1	2	1.7294	2	2	1.6038	2.5805	6	9	3.2118	4	4	1.8639	2	4	2.4875	2.52107	1.77831	1.02357
Nt5e	5' nucleotidase, ecto	23959	2210401F01Rik|5'-NT|AI447961|CD73|NT|Nt5|eNT	5NTD_MOUSE;Q0VEE0_MOUSE	2	2	1.033	2	2	3.796	5	5	4.5916	3.1402	0	0	0.4065	1	1	1.9713	3	3	2.9222	1.76667	0	0	0.4157	0	0	0.6651	0	0	0.6168	0.565867	1	1	0.7048	2	2	1.1538	0	0	0.5921	0.8169	1.77747	0.6927
Abhd14b	abhydrolase domain containing 14b	76491	1810013B01Rik	E9QN99_MOUSE	0	0	0.3973	1	1	2.6277	2	2	2.3871	1.80403	0	0	0.4065	0	0	1.0951	1	1	1.5468	1.01613	1	1	0.7483	0	0	0.6651	0	0	0.6168	0.676733	2	2	1.0181	0	0	0.4437	2	2	1.5397	1.0005	1.77539	0.676395
Nol11	nucleolar protein 11	68979	1500002M01Rik|AU015220|AU019874	NOL11_MOUSE	0	0	0.3973	1	1	2.6277	2	2	2.3871	1.80403	0	0	0.4065	0	0	1.0951	1	1	1.5468	1.01613	0	0	0.4157	1	1	1.1972	3	3	2.0973	1.23673	0	0	0.3916	0	0	0.4437	0	0	0.5921	0.4758	1.77539	2.59927
Nup205	nucleoporin 205	70699	3830404O05Rik|AV248391|mKIAA0225	B9EJ54_MOUSE;Q6P9L5_MOUSE;Q6PDG0_MOUSE	3	4	1.6689	0	0	1.4596	5	5	4.5916	2.57337	4	4	1.7074	0	0	1.0951	1	1	1.5468	1.44977	5	9	3.4099	4	4	2.7939	2	2	1.6038	2.60253	4	7	2.5849	11	12	4.7055	4	4	2.4875	3.2593	1.77502	0.798495
Abcf3	ATP-binding cassette, sub-family F (GCN20), member 3	27406	AI326318|AU016058|BB119416	ABCF3_MOUSE	1	1	0.7152	2	2	3.796	2	2	2.3871	2.29943	2	2	1.0569	1	1	1.9713	0	0	0.8593	1.29583	2	3	1.4136	0	0	0.6651	3	3	2.0973	1.392	2	3	1.3315	1	1	0.7987	1	1	1.0659	1.06537	1.77448	1.30659
Map4k5	mitogen-activated protein kinase kinase kinase kinase 5	399510	4432415E19Rik|GCKR|KHS|MAPKKKK5	M4K5_MOUSE;Q05BG3_MOUSE	5	6	2.3048	0	0	1.4596	3	3	3.1218	2.2954	1	2	1.0569	1	1	1.9713	0	0	0.8593	1.29583	2	2	1.0809	2	2	1.7294	0	0	0.6168	1.14237	3	5	1.9582	0	0	0.4437	0	0	0.5921	0.998	1.77137	1.14466
Lztfl1	leucine zipper transcription factor-like 1	93730	5530402H04Rik|6130400H19Rik|AI414725|AW048545	LZTL1_MOUSE	4	4	1.6689	2	2	3.796	1	1	1.6525	2.37247	3	3	1.3821	0	0	1.0951	1	1	1.5468	1.34133	2	2	1.0809	0	0	0.6651	2	2	1.6038	1.1166	3	4	1.6448	0	0	0.4437	1	1	1.0659	1.05147	1.76874	1.06195
Map4k4	mitogen-activated protein kinase kinase kinase kinase 4	26921	9430080K19Rik|AU043147|AU045934|AW046177|HGK|Nik	M4K4_MOUSE;B7ZNR9_MOUSE;B2RUE8_MOUSE;A0A0A6YWM8_MOUSE;A0A0A6YWR8_MOUSE;A0A0A6YW53_MOUSE;B7ZNR8_MOUSE;F8VPL5_MOUSE;Q3UTY9_MOUSE	6	10	3.5768	0	0	1.4596	4	4	3.8567	2.96437	4	4	1.7074	0	0	1.0951	2	2	2.2345	1.679	4	5	2.0789	0	0	0.6651	0	0	0.6168	1.12027	15	19	6.3472	6	7	2.9293	0	0	0.5921	3.28953	1.76555	0.340555
Srprb	signal recognition particle receptor, B subunit	20818	AA409543	SRPRB_MOUSE	5	13	4.531	7	7	9.6415	5	5	4.5916	6.2547	5	11	3.9848	3	3	3.7242	3	3	2.9222	3.54373	4	6	2.4116	5	6	3.8587	5	5	3.0846	3.1183	3	4	1.6448	6	6	2.5741	4	4	2.4875	2.23547	1.765	1.39492
Eml2	echinoderm microtubule associated protein like 2	72205	1600029N02Rik|EMAP-2	EMAL2_MOUSE;E9QK48_MOUSE	3	3	1.3509	1	1	2.6277	3	3	3.1218	2.3668	3	3	1.3821	0	0	1.0951	1	1	1.5468	1.34133	5	8	3.0771	2	2	1.7294	4	5	3.0846	2.63037	6	12	4.1522	11	12	4.7055	6	10	5.3318	4.72983	1.76451	0.556122
Ap3d1	adaptor-related protein complex 3, delta 1 subunit	11776	AA407035|Ap3d|Bolvr|mBLVR1|mh|mocha	AP3D1_MOUSE	2	3	1.3509	1	1	2.6277	3	3	3.1218	2.3668	3	3	1.3821	0	0	1.0951	1	1	1.5468	1.34133	2	3	1.4136	0	0	0.6651	1	1	1.1102	1.06297	2	2	1.0181	3	5	2.219	1	1	1.0659	1.43433	1.76451	0.741088
Reep5	receptor accessory protein 5	13476	AI324241|AU022809|AW495741|DP1/TB2|Dp1|R74856|TB2/DP1	Q9CQG4_MOUSE;G3X8R0_MOUSE	1	2	1.033	1	1	2.6277	1	1	1.6525	1.77107	1	2	1.0569	0	0	1.0951	0	0	0.8593	1.00377	2	2	1.0809	0	0	0.6651	1	1	1.1102	0.952067	1	1	0.7048	1	1	0.7987	1	1	1.0659	0.856467	1.76442	1.11162
LOC105247253	peptidyl-prolyl cis-trans isomerase NIMA-interacting 4	105247253	-	PIN4_MOUSE	1	2	1.033	1	1	2.6277	1	1	1.6525	1.77107	1	2	1.0569	0	0	1.0951	0	0	0.8593	1.00377	1	2	1.0809	0	0	0.6651	1	1	1.1102	0.952067	0	0	0.3916	0	0	0.4437	0	0	0.5921	0.4758	1.76442	2.00098
Uba2	ubiquitin-like modifier activating enzyme 2	50995	AA986091|Arx|Sae2|UBA1|Ubl1a2|Uble1b	SAE2_MOUSE	9	19	6.4401	4	4	6.1334	8	11	9.0035	7.19233	5	9	3.334	4	4	4.6009	5	5	4.298	4.07763	6	9	3.4099	10	12	7.0543	11	13	7.0357	5.8333	6	15	5.0928	8	9	3.6397	6	9	4.8576	4.53003	1.76385	1.28769
Snrpd3	small nuclear ribonucleoprotein D3	67332	1700043E15Rik|2310009E13Rik|AW046420|SMD3	SMD3_MOUSE	1	1	0.7152	2	3	4.9645	2	2	2.3871	2.68893	2	2	1.0569	1	1	1.9713	1	1	1.5468	1.525	1	1	0.7483	1	1	1.1972	0	0	0.6168	0.8541	2	2	1.0181	2	2	1.1538	1	2	1.5397	1.2372	1.76323	0.690349
Wdr36	WD repeat domain 36	225348	5730444A13Rik|Ta-wdrp	Q8BHI6_MOUSE;Q3TA68_MOUSE;Q3TAQ9_MOUSE	1	1	0.7152	0	0	1.4596	3	3	3.1218	1.76553	2	2	1.0569	0	0	1.0951	0	0	0.8593	1.00377	0	0	0.4157	4	4	2.7939	2	2	1.6038	1.60447	0	0	0.3916	5	5	2.219	3	5	2.9614	1.85733	1.75891	0.863855
Sptbn2	spectrin beta, non-erythrocytic 2	20743	Spnb3|mKIAA0302	Q68FG2_MOUSE	1	2	1.033	0	0	1.4596	1	1	1.6525	1.3817	0	0	0.4065	0	0	1.0951	0	0	0.8593	0.786967	2	2	1.0809	2	2	1.7294	0	0	0.6168	1.14237	0	0	0.3916	6	14	5.4161	2	2	1.5397	2.44913	1.75573	0.466437
Mrpl58	mitochondrial ribosomal protein L58	68572	1110001A02Rik|1110002E03Rik|Ict1|MRP-L58	ICT1_MOUSE	1	2	1.033	0	0	1.4596	1	1	1.6525	1.3817	0	0	0.4065	0	0	1.0951	0	0	0.8593	0.786967	0	0	0.4157	0	0	0.6651	0	0	0.6168	0.565867	1	1	0.7048	0	0	0.4437	1	1	1.0659	0.738133	1.75573	0.766618
Sec24a	Sec24 related gene family, member A (S. cerevisiae)	77371	-	SC24A_MOUSE;A2AA71_MOUSE	1	2	1.033	0	0	1.4596	1	1	1.6525	1.3817	0	0	0.4065	0	0	1.0951	0	0	0.8593	0.786967	2	2	1.0809	0	0	0.6651	0	0	0.6168	0.7876	2	2	1.0181	1	1	0.7987	0	0	0.5921	0.802967	1.75573	0.980863
Gbp6	guanylate binding protein 6	100702	AI595338|Mpa2l	A0A0G2JDV3_MOUSE;Q3U8G5_MOUSE	1	2	1.033	0	0	1.4596	1	1	1.6525	1.3817	0	0	0.4065	0	0	1.0951	0	0	0.8593	0.786967	1	1	0.7483	0	0	0.6651	0	0	0.6168	0.676733	1	1	0.7048	0	0	0.4437	0	0	0.5921	0.5802	1.75573	1.16638
Gbp10	guanylate-binding protein 10	626578	-	Q000W5_MOUSE	1	2	1.033	0	0	1.4596	1	1	1.6525	1.3817	0	0	0.4065	0	0	1.0951	0	0	0.8593	0.786967	1	1	0.7483	0	0	0.6651	0	0	0.6168	0.676733	1	1	0.7048	0	0	0.4437	0	0	0.5921	0.5802	1.75573	1.16638
Ddx41	DEAD (Asp-Glu-Ala-Asp) box polypeptide 41	72935	2900024F02Rik|AA958953|ABS|AI324246	DDX41_MOUSE;Q3UAC4_MOUSE;Q9CUY2_MOUSE	2	2	1.033	0	0	1.4596	1	1	1.6525	1.3817	0	0	0.4065	0	0	1.0951	0	0	0.8593	0.786967	0	0	0.4157	0	0	0.6651	0	0	0.6168	0.565867	0	0	0.3916	0	0	0.4437	0	0	0.5921	0.4758	1.75573	1.1893
Pola2	polymerase (DNA directed), alpha 2	18969	AI573378	DPOA2_MOUSE;Q8C2T6_MOUSE	2	2	1.033	0	0	1.4596	1	1	1.6525	1.3817	0	0	0.4065	0	0	1.0951	0	0	0.8593	0.786967	0	0	0.4157	1	1	1.1972	2	2	1.6038	1.07223	1	1	0.7048	1	1	0.7987	0	0	0.5921	0.698533	1.75573	1.53498
Chordc1	cysteine and histidine-rich domain (CHORD)-containing, zinc-binding protein 1	66917	1110001O09Rik|AA409036|Chp-1|morgana	CHRD1_MOUSE	2	2	1.033	2	2	3.796	1	1	1.6525	2.1605	2	2	1.0569	0	0	1.0951	1	1	1.5468	1.23293	4	7	2.7444	4	4	2.7939	3	4	2.591	2.70977	3	3	1.3315	6	9	3.6397	1	2	1.5397	2.1703	1.75233	1.24857
Rps6ka1	ribosomal protein S6 kinase polypeptide 1	20111	Mapkapk-1a|Rsk|Rsk-1|Rsk1|S6K-alpha-1|p90-Rsk1|p90Rsk1|p90S6K|p90rsk	KS6A1_MOUSE;Q505N6_MOUSE;E9PWV3_MOUSE;Q810V8_MOUSE;F6Q8A4_MOUSE	3	4	1.6689	2	2	3.796	3	3	3.1218	2.86223	3	3	1.3821	1	1	1.9713	1	1	1.5468	1.6334	4	6	2.4116	2	2	1.7294	7	8	4.5659	2.9023	5	5	1.9582	10	11	4.3502	5	6	3.4354	3.24793	1.75232	0.893584
Impa2	inositol (myo)-1(or 4)-monophosphatase 2	114663	2210415D20Rik|AI326924|AW259601	IMPA2_MOUSE;Q3U3B7_MOUSE	0	0	0.3973	2	2	3.796	1	1	1.6525	1.9486	3	3	1.3821	0	0	1.0951	0	0	0.8593	1.11217	2	2	1.0809	0	0	0.6651	0	0	0.6168	0.7876	3	3	1.3315	2	2	1.1538	1	1	1.0659	1.18373	1.75208	0.665353
Ppic	peptidylprolyl isomerase C	19038	CyP-20c	PPIC_MOUSE;Q3UC73_MOUSE	0	0	0.3973	1	2	3.796	1	4	3.8567	2.68333	0	0	0.4065	1	1	1.9713	1	2	2.2345	1.53743	0	0	0.4157	1	3	2.2616	0	0	0.6168	1.09803	0	0	0.3916	1	2	1.1538	1	2	1.5397	1.02837	1.74533	1.06774
Hist1h1t	histone cluster 1, H1t	107970	H1.6|H1ft|H1t	H1T_MOUSE;I7HFT9_MOUSE	5	28	9.305	1	2	3.796	1	4	3.8567	5.65257	3	13	4.6357	2	2	2.8477	1	2	2.2345	3.2393	5	18	6.4058	1	3	2.2616	3	8	4.5659	4.4111	5	24	7.9157	2	4	1.8639	2	6	3.4354	4.405	1.745	1.00138
COX2	cytochrome c oxidase subunit II	17709	-	COX2_MOUSE;Q7JCZ1_MOUSE	1	1	0.7152	1	1	2.6277	4	8	6.7971	3.38	1	1	0.7317	2	2	2.8477	2	2	2.2345	1.93797	1	1	0.7483	1	1	1.1972	1	1	1.1102	1.01857	5	5	1.9582	2	3	1.5088	2	4	2.4875	1.98483	1.7441	0.513175
Ifih1	interferon induced with helicase C domain 1	71586	9130009C22Rik|Helicard|Hlcd|MDA5|RLR-2	IFIH1_MOUSE;Q3TGP5_MOUSE;D2CGM4_MOUSE	5	6	2.3048	0	0	1.4596	0	0	0.918	1.5608	1	1	0.7317	0	0	1.0951	0	0	0.8593	0.895367	1	1	0.7483	0	0	0.6651	0	0	0.6168	0.676733	2	4	1.6448	0	0	0.4437	0	0	0.5921	0.893533	1.7432	0.757368
Camk2b	calcium/calmodulin-dependent protein kinase II, beta	12323	CaMKII	KCC2B_MOUSE;Q5SVJ0_MOUSE;Q68EG2_MOUSE;Q5SVI2_MOUSE;Q5SVJ1_MOUSE;Q5SVI0_MOUSE;Q8BL41_MOUSE	2	2	1.033	1	1	2.6277	1	1	1.6525	1.77107	0	0	0.4065	0	0	1.0951	1	1	1.5468	1.01613	2	2	1.0809	1	1	1.1972	3	3	2.0973	1.45847	1	2	1.0181	3	3	1.5088	3	4	2.4875	1.67147	1.74295	0.872567
Pygm	muscle glycogen phosphorylase	19309	AI115133|PG	PYGM_MOUSE	0	0	0.3973	1	1	2.6277	1	1	1.6525	1.55917	1	1	0.7317	0	0	1.0951	0	0	0.8593	0.895367	2	2	1.0809	2	2	1.7294	1	1	1.1102	1.30683	3	3	1.3315	5	10	3.9949	3	3	2.0136	2.44667	1.74137	0.534128
Pygl	liver glycogen phosphorylase	110095	-	PYGL_MOUSE	0	0	0.3973	1	1	2.6277	1	1	1.6525	1.55917	1	1	0.7317	0	0	1.0951	0	0	0.8593	0.895367	1	1	0.7483	2	2	1.7294	1	1	1.1102	1.19597	2	2	1.0181	5	10	3.9949	2	2	1.5397	2.18423	1.74137	0.547545
LOC100862468	NHP2-like protein 1	100862468	-	NH2L1_MOUSE	6	7	2.6227	4	5	7.3025	4	5	4.5916	4.83893	4	4	1.7074	3	3	3.7242	3	3	2.9222	2.7846	4	7	2.7444	3	3	2.2616	4	5	3.0846	2.69687	4	8	2.8983	3	4	1.8639	3	5	2.9614	2.57453	1.73775	1.04752
Hspb8	heat shock protein 8	80888	AU018630|AW413033|Cryac|D5Ucla4|E2IG1|H11|H11K|HSP20-like|HSP22	HSPB8_MOUSE	5	6	2.3048	1	1	2.6277	2	2	2.3871	2.43987	3	3	1.3821	1	1	1.9713	0	0	0.8593	1.40423	3	5	2.0789	1	1	1.1972	1	1	1.1102	1.4621	1	1	0.7048	0	0	0.4437	2	2	1.5397	0.896067	1.73751	1.63169
Sod2	superoxide dismutase 2, mitochondrial	20656	MnSOD|Sod-2	SODM_MOUSE;Q4FJX9_MOUSE	2	2	1.033	0	0	1.4596	3	3	3.1218	1.87147	0	0	0.4065	1	1	1.9713	0	0	0.8593	1.07903	1	1	0.7483	1	1	1.1972	0	0	0.6168	0.8541	0	0	0.3916	4	4	1.8639	1	1	1.0659	1.10713	1.73439	0.771452
Eif3l	eukaryotic translation initiation factor 3, subunit L	223691	0610011H21Rik|D15N1e|Eif3eip|Eif3ip|Eif3s6ip|HSP-66Y|PAF67	EIF3L_MOUSE	8	14	4.8492	9	14	17.8368	14	17	13.4194	12.0351	5	5	2.0327	8	9	8.9867	12	13	9.8048	6.9414	5	8	3.0771	6	8	4.9237	11	13	7.0357	5.01217	2	3	1.3315	12	17	6.4823	8	10	5.3318	4.38187	1.73382	1.14384
Prkaca	protein kinase, cAMP dependent, catalytic, alpha	18747	PKCD|Pkaca	KAPCA_MOUSE	3	5	1.9868	5	5	7.3025	1	1	1.6525	3.64727	1	1	0.7317	1	1	1.9713	4	4	3.61	2.10433	2	4	1.7462	2	2	1.7294	6	7	4.0721	2.5159	3	5	1.9582	2	2	1.1538	3	3	2.0136	1.70853	1.73322	1.47255
Chmp2b	charged multivesicular body protein 2B	68942	1190006E07Rik	CHM2B_MOUSE	4	4	1.6689	1	1	2.6277	0	0	0.918	1.7382	2	2	1.0569	0	0	1.0951	0	0	0.8593	1.00377	2	2	1.0809	0	0	0.6651	0	0	0.6168	0.7876	2	4	1.6448	0	0	0.4437	0	0	0.5921	0.893533	1.73168	0.881444
Sh3glb1	SH3-domain GRB2-like B1 (endophilin)	54673	AA409932|AI314629|AU015566|Bif-1|mKIAA0491	SHLB1_MOUSE	5	5	1.9868	4	4	6.1334	0	0	0.918	3.01273	3	4	1.7074	1	1	1.9713	1	1	1.5468	1.74183	2	3	1.4136	1	1	1.1972	3	3	2.0973	1.56937	4	5	1.9582	2	2	1.1538	1	1	1.0659	1.39263	1.72963	1.12691
Glo1	glyoxalase 1	109801	0610009E22Rik|1110008E19Rik|2510049H23Rik|AW550643|GLY1|Glo-1|Glo-1r|Glo-1s|Glo1-r|Glo1-s|Qglo	LGUL_MOUSE;A5GZX3_MOUSE	5	5	1.9868	3	3	4.9645	2	2	2.3871	3.1128	2	3	1.3821	0	0	1.0951	3	3	2.9222	1.7998	1	1	0.7483	2	2	1.7294	5	6	3.5783	2.01867	4	4	1.6448	5	7	2.9293	7	7	3.9094	2.82783	1.72953	0.713856
Hba-x	hemoglobin X, alpha-like embryonic chain in Hba complex	15126	AI450015|Hbz	HBAZ_MOUSE;Q78PA4_MOUSE	0	0	0.3973	1	2	3.796	1	8	6.7971	3.66347	0	0	0.4065	1	3	3.7242	1	2	2.2345	2.12173	0	0	0.4157	1	1	1.1972	0	0	0.6168	0.743233	0	0	0.3916	1	3	1.5088	0	0	0.5921	0.830833	1.72664	0.894564
Gaa	glucosidase, alpha, acid	14387	E430018M07Rik	LYAG_MOUSE	2	3	1.3509	0	0	1.4596	2	2	2.3871	1.73253	1	2	1.0569	0	0	1.0951	0	0	0.8593	1.00377	2	2	1.0809	1	1	1.1972	1	1	1.1102	1.12943	2	3	1.3315	5	5	2.219	0	0	0.5921	1.38087	1.72603	0.817916
Rras	related RAS viral (r-ras) oncogene	20130	AI573426	RRAS_MOUSE;Q3U1N3_MOUSE	0	0	0.3973	1	1	2.6277	3	3	3.1218	2.04893	1	1	0.7317	1	1	1.9713	0	0	0.8593	1.18743	2	2	1.0809	0	0	0.6651	0	0	0.6168	0.7876	1	1	0.7048	2	2	1.1538	6	6	3.4354	1.76467	1.72551	0.446317
Luc7l2	LUC7-like 2 (S. cerevisiae)	192196	4930471C18Rik|AA522013|AU015269|CGI59|Cgi74	LC7L2_MOUSE;Q05CX5_MOUSE;Q3USM3_MOUSE;Q3UZ17_MOUSE;Q3U5L2_MOUSE;E9Q715_MOUSE;Q3UGK2_MOUSE	7	21	7.0766	5	5	7.3025	2	2	2.3871	5.58873	8	13	4.6357	2	2	2.8477	2	2	2.2345	3.2393	8	14	5.0741	4	4	2.7939	4	4	2.591	3.48633	9	12	4.1522	4	5	2.219	6	6	3.4354	3.26887	1.72529	1.06653
Atp1a3	ATPase, Na+/K+ transporting, alpha 3 polypeptide	232975	Atpa-2	AT1A3_MOUSE;Q8VCE0_MOUSE;A0A0G2JGX4_MOUSE;Q8R0E8_MOUSE	4	10	3.5768	3	3	4.9645	6	8	6.7971	5.1128	4	9	3.334	1	1	1.9713	4	4	3.61	2.97177	5	16	5.7399	8	22	12.385	8	12	6.5417	8.2222	5	17	5.72	15	59	21.4323	7	13	6.7546	11.3023	1.72046	0.72748
Mtpn	myotrophin	14489	5033418D15Rik|Gcdp|V1	MTPN_MOUSE	8	16	5.4855	2	3	4.9645	1	2	2.3871	4.27903	5	13	4.6357	1	1	1.9713	0	0	0.8593	2.48877	5	6	2.4116	1	3	2.2616	3	3	2.0973	2.25683	4	9	3.2118	1	1	0.7987	4	5	2.9614	2.32397	1.71934	0.971113
Rbm26	RNA binding motif protein 26	74213	1700009P03Rik|AI447318|C230097K14Rik|C86225|MLZ-393|Pro1777|Se70-2	RBM26_MOUSE;E9PUF4_MOUSE	4	7	2.6227	0	0	1.4596	1	1	1.6525	1.9116	3	3	1.3821	0	0	1.0951	0	0	0.8593	1.11217	4	6	2.4116	0	0	0.6651	1	1	1.1102	1.39563	5	10	3.5252	1	1	0.7987	0	0	0.5921	1.63867	1.71881	0.851688
Krt80	keratin 80	74127	1200016G03Rik|2310041I20Rik|Kb20	K2C80_MOUSE	3	4	1.6689	0	0	1.4596	0	0	0.918	1.34883	0	0	0.4065	0	0	1.0951	0	0	0.8593	0.786967	0	0	0.4157	0	0	0.6651	0	0	0.6168	0.565867	2	2	1.0181	0	0	0.4437	0	0	0.5921	0.684633	1.71397	0.826525
Las1l	LAS1-like (S. cerevisiae)	76130	1810030A06Rik|5830482G23Rik	LAS1L_MOUSE	2	2	1.033	2	2	3.796	2	2	2.3871	2.40537	3	3	1.3821	1	1	1.9713	0	0	0.8593	1.40423	1	2	1.0809	2	2	1.7294	4	4	2.591	1.80043	3	3	1.3315	0	0	0.4437	1	1	1.0659	0.947033	1.71294	1.90113
Imp4	IMP4, U3 small nucleolar ribonucleoprotein	27993	AA409888|AV031295|D1Wsu40e	IMP4_MOUSE	0	0	0.3973	3	3	4.9645	1	1	1.6525	2.3381	0	0	0.4065	2	2	2.8477	0	0	0.8593	1.37117	2	2	1.0809	3	3	2.2616	3	3	2.0973	1.81327	1	1	0.7048	0	0	0.4437	2	2	1.5397	0.896067	1.70519	2.02358
Rbm22	RNA binding motif protein 22	66810	8430430L24Rik	RBM22_MOUSE	1	2	1.033	1	1	2.6277	0	0	0.918	1.52623	1	1	0.7317	0	0	1.0951	0	0	0.8593	0.895367	0	0	0.4157	0	0	0.6651	1	1	1.1102	0.730333	2	2	1.0181	0	0	0.4437	0	0	0.5921	0.684633	1.70459	1.06675
Frg1	FSHD region gene 1	14300	-	FRG1_MOUSE;Q78P92_MOUSE	1	2	1.033	3	3	4.9645	0	0	0.918	2.30517	1	1	0.7317	0	0	1.0951	2	2	2.2345	1.35377	3	4	1.7462	2	2	1.7294	2	3	2.0973	1.85763	2	2	1.0181	1	1	0.7987	2	2	1.5397	1.11883	1.70278	1.66033
Cox4i1	cytochrome c oxidase subunit 4I1	12857	AL024441|COX|COX IV-1|COXIV|Cox4|Cox4a|IV-1	COX41_MOUSE;A2RSV8_MOUSE	5	5	1.9868	7	9	11.9816	3	3	3.1218	5.69673	4	5	2.0327	2	3	3.7242	5	5	4.298	3.35163	4	5	2.0789	4	4	2.7939	2	2	1.6038	2.15887	4	5	1.9582	8	9	3.6397	5	5	2.9614	2.8531	1.69969	0.756674
Asap2	ArfGAP with SH3 domain, ankyrin repeat and PH domain 2	211914	6530401G17Rik|Ddef2|Gm1523|Gm592|PAG3|PAP	ASAP2_MOUSE;E9PX52_MOUSE;Q3UH27_MOUSE;D3YX85_MOUSE	1	1	0.7152	1	1	2.6277	2	2	2.3871	1.91	1	1	0.7317	0	0	1.0951	1	1	1.5468	1.12453	0	0	0.4157	2	2	1.7294	4	4	2.591	1.5787	3	5	1.9582	4	4	1.8639	0	0	0.5921	1.4714	1.69848	1.07292
Ermard	ER membrane associated RNA degradation	381062	2210404J11Rik|2410011O22Rik|AI448938	Q3TVE4_MOUSE;E9Q048_MOUSE	1	1	0.7152	1	1	2.6277	1	2	2.3871	1.91	1	1	0.7317	0	0	1.0951	1	1	1.5468	1.12453	2	2	1.0809	0	0	0.6651	0	0	0.6168	0.7876	1	1	0.7048	0	0	0.4437	0	0	0.5921	0.5802	1.69848	1.35746
Itga6	integrin alpha 6	16403	5033401O05Rik|AI115430|Cd49f|VLA-6	ITA6_MOUSE;Q8CC06_MOUSE;Q6PEE8_MOUSE	1	1	0.7152	0	0	1.4596	2	2	2.3871	1.52063	1	1	0.7317	0	0	1.0951	0	0	0.8593	0.895367	2	2	1.0809	7	10	5.9889	0	0	0.6168	2.5622	2	4	1.6448	11	16	6.1269	2	2	1.5397	3.1038	1.69834	0.825504
Tmed1	transmembrane p24 trafficking protein 1	17083	Il1rl1l|Ly84l|St2l	TMED1_MOUSE;B2RRM5_MOUSE	1	1	0.7152	0	0	1.4596	2	2	2.3871	1.52063	1	1	0.7317	0	0	1.0951	0	0	0.8593	0.895367	2	4	1.7462	0	0	0.6651	1	2	1.6038	1.33837	2	3	1.3315	0	0	0.4437	2	2	1.5397	1.10497	1.69834	1.21123
Eef1e1	eukaryotic translation elongation factor 1 epsilon 1	66143	1110003A02Rik	MCA3_MOUSE	3	3	1.3509	3	3	4.9645	2	2	2.3871	2.90083	1	1	0.7317	2	2	2.8477	1	1	1.5468	1.70873	4	5	2.0789	4	5	3.3263	4	6	3.5783	2.9945	2	3	1.3315	6	6	2.5741	5	7	3.9094	2.605	1.69765	1.14952
Dazap1	DAZ associated protein 1	70248	2410042M16Rik|mPrrp	DAZP1_MOUSE;Q3UGB5_MOUSE	3	15	5.1673	2	2	3.796	1	1	1.6525	3.5386	4	12	4.3102	0	0	1.0951	0	0	0.8593	2.0882	3	14	5.0741	0	0	0.6651	1	1	1.1102	2.28313	3	12	4.1522	2	2	1.1538	0	0	0.5921	1.96603	1.69457	1.16129
Pccb	propionyl Coenzyme A carboxylase, beta polypeptide	66904	1300012P06Rik|AI314687|R74805	PCCB_MOUSE;Q3UYS0_MOUSE;E9Q1J7_MOUSE	3	5	1.9868	1	1	2.6277	1	1	1.6525	2.089	1	2	1.0569	0	0	1.0951	1	1	1.5468	1.23293	1	2	1.0809	0	0	0.6651	1	1	1.1102	0.952067	2	4	1.6448	3	3	1.5088	2	3	2.0136	1.7224	1.69433	0.552756
Ufl1	UFM1 specific ligase 1	67490	1810074P20Rik|AI429228|Kiaa0776|Maxer|Rcad|mKIAA0776	UFL1_MOUSE	4	5	1.9868	0	0	1.4596	1	1	1.6525	1.69963	2	2	1.0569	0	0	1.0951	0	0	0.8593	1.00377	0	0	0.4157	1	1	1.1972	1	1	1.1102	0.9077	4	5	1.9582	0	0	0.4437	1	2	1.5397	1.31387	1.69326	0.690862
Stxbp3	syntaxin binding protein 3	20912	Munc-18c|Stxbp3a|Sxtbp3|Unc18-3	STXB3_MOUSE	5	5	1.9868	0	0	1.4596	1	1	1.6525	1.69963	2	2	1.0569	0	0	1.0951	0	0	0.8593	1.00377	4	4	1.7462	1	1	1.1972	1	1	1.1102	1.3512	3	3	1.3315	5	5	2.219	2	2	1.5397	1.69673	1.69326	0.796354
Mcmbp	minichromosome maintenance complex binding protein	210711	1110007A13Rik|AU017382|BC025641|MCM-BP	MCMBP_MOUSE	3	5	1.9868	0	0	1.4596	1	1	1.6525	1.69963	2	2	1.0569	0	0	1.0951	0	0	0.8593	1.00377	3	3	1.4136	1	1	1.1972	4	4	2.591	1.73393	2	2	1.0181	2	2	1.1538	0	0	0.5921	0.921333	1.69326	1.88198
Cps1	carbamoyl-phosphate synthetase 1	227231	4732433M03Rik|CPS|D1Ucla3	CPSM_MOUSE	0	0	0.3973	0	0	1.4596	6	8	6.7971	2.88467	0	0	0.4065	0	0	1.0951	3	4	3.61	1.70387	0	0	0.4157	2	2	1.7294	1	1	1.1102	1.0851	0	0	0.3916	3	4	1.8639	1	3	2.0136	1.42303	1.69301	0.762526
Nfic	nuclear factor I/C	18029	1110019L22Rik|1500041O16Rik|AA589446|AI746521|NF1-C	NFIC_MOUSE;Q3UHA6_MOUSE	3	3	1.3509	2	2	3.796	1	1	1.6525	2.26647	2	3	1.3821	0	0	1.0951	1	1	1.5468	1.34133	5	8	3.0771	3	3	2.2616	1	2	1.6038	2.31417	2	2	1.0181	1	1	0.7987	1	2	1.5397	1.11883	1.68971	2.06837
Snx12	sorting nexin 12	55988	2610001F05Rik|AW045757|SDP8	SNX12_MOUSE;Q3V2H3_MOUSE;Q3TGS7_MOUSE;Q6ZWQ5_MOUSE	0	0	0.3973	0	0	1.4596	7	8	6.7971	2.88467	1	1	0.7317	2	2	2.8477	1	1	1.5468	1.70873	2	4	1.7462	4	4	2.7939	5	6	3.5783	2.70613	1	1	0.7048	2	3	1.5088	5	7	3.9094	2.041	1.68819	1.32589
Rps15a	ribosomal protein S15A	267019	A630031B11Rik	RS15A_MOUSE;Q5M9M4_MOUSE	9	16	5.4855	7	11	14.3229	5	7	6.0618	8.6234	7	11	3.9848	4	6	6.3548	5	6	4.986	5.10853	11	16	5.7399	6	6	3.8587	4	7	4.0721	4.5569	6	8	2.8983	5	11	4.3502	5	7	3.9094	3.7193	1.68804	1.2252
Nln	neurolysin (metallopeptidase M3 family)	75805	4930472G13Rik|C79345	NEUL_MOUSE	3	3	1.3509	2	2	3.796	3	3	3.1218	2.75623	3	3	1.3821	1	1	1.9713	1	1	1.5468	1.6334	2	2	1.0809	1	1	1.1972	5	5	3.0846	1.78757	2	2	1.0181	3	4	1.8639	5	5	2.9614	1.9478	1.68742	0.917736
Psmb7	proteasome (prosome, macropain) subunit, beta type 7	19177	AU020723|MC14	PSB7_MOUSE	7	16	5.4855	1	1	2.6277	3	3	3.1218	3.745	5	9	3.334	0	0	1.0951	2	2	2.2345	2.2212	4	6	2.4116	3	4	2.7939	2	2	1.6038	2.26977	5	10	3.5252	3	4	1.8639	3	3	2.0136	2.46757	1.68603	0.91984
Ccar1	cell division cycle and apoptosis regulator 1	67500	2610511G16Rik|9430036H15Rik|Carp1	CCAR1_MOUSE	5	7	2.6227	1	1	2.6277	0	0	0.918	2.05613	3	4	1.7074	0	0	1.0951	0	0	0.8593	1.2206	4	8	3.0771	0	0	0.6651	1	1	1.1102	1.61747	6	10	3.5252	2	2	1.1538	1	1	1.0659	1.91497	1.68453	0.844645
Rbpj	recombination signal binding protein for immunoglobulin kappa J region	19664	AI843960|CBF1|Igkjrb|Igkrsbp|RBP-J|RBP-J kappa|RBP-Jkappa|RBPjk|Rbpsuh	SUH_MOUSE;Q3U6F1_MOUSE;A0A0J9YTV5_MOUSE;E9Q7W0_MOUSE;Q3UM17_MOUSE	1	2	1.033	5	5	7.3025	4	4	3.8567	4.06407	0	0	0.4065	4	4	4.6009	2	2	2.2345	2.41397	2	2	1.0809	6	6	3.8587	4	4	2.591	2.5102	3	5	1.9582	5	5	2.219	8	11	5.806	3.32773	1.68356	0.754327
Eif2s3x	eukaryotic translation initiation factor 2, subunit 3, structural gene X-linked	26905	AA409828|AA547477|AI314668|Eif-2gx	IF2G_MOUSE;Q3TML6_MOUSE	10	14	4.8492	5	5	7.3025	11	15	11.947	8.0329	8	8	3.0086	6	6	6.3548	5	6	4.986	4.78313	7	9	3.4099	7	12	7.0543	8	17	9.0125	6.49223	5	7	2.5849	11	21	7.9042	9	16	8.1778	6.2223	1.67942	1.04338
Eif2s3y	eukaryotic translation initiation factor 2, subunit 3, structural gene Y-linked	26908	Eif-2gy|Spy|Tfy	IF2H_MOUSE	7	8	2.9407	1	1	2.6277	6	9	7.5325	4.36697	5	5	2.0327	2	2	2.8477	2	3	2.9222	2.60087	5	7	2.7444	5	8	4.9237	5	10	5.5537	4.40727	2	3	1.3315	7	15	5.7715	6	11	5.806	4.303	1.67904	1.02423
Pdap1	PDGFA associated protein 1	231887	HASPP28|PAP|PAP1	HAP28_MOUSE;B2RTB0_MOUSE	7	8	2.9407	1	2	3.796	1	1	1.6525	2.7964	5	6	2.358	0	0	1.0951	1	1	1.5468	1.66663	4	8	3.0771	0	0	0.6651	3	3	2.0973	1.9465	6	8	2.8983	2	3	1.5088	0	0	0.5921	1.6664	1.67787	1.16809
Gstm5	glutathione S-transferase, mu 5	14866	-	GSTM5_MOUSE	1	3	1.3509	3	3	4.9645	4	5	4.5916	3.63567	1	1	0.7317	2	2	2.8477	3	3	2.9222	2.1672	1	2	1.0809	4	4	2.7939	4	4	2.591	2.15527	1	2	1.0181	5	6	2.5741	4	4	2.4875	2.02657	1.67759	1.06351
Mapre3	microtubule-associated protein, RP/EB family, member 3	100732	AI790651|EB2|EB3|EBF3|RP3	MARE3_MOUSE;D3Z6G3_MOUSE;Q2UZW7_MOUSE	0	0	0.3973	2	2	3.796	1	2	2.3871	2.19347	0	0	0.4065	1	1	1.9713	1	1	1.5468	1.3082	1	1	0.7483	1	1	1.1972	1	2	1.6038	1.1831	0	0	0.3916	1	2	1.1538	1	1	1.0659	0.870433	1.67671	1.35921
Slc16a1	solute carrier family 16 (monocarboxylic acid transporters), member 1	20501	AL022710|Mct1	MOT1_MOUSE;Q544N9_MOUSE	4	13	4.531	0	0	1.4596	2	2	2.3871	2.79257	3	6	2.358	0	0	1.0951	1	1	1.5468	1.66663	8	21	7.4049	2	6	3.8587	4	5	3.0846	4.78273	7	23	7.6019	6	13	5.0608	4	9	4.8576	5.8401	1.67557	0.818947
Cenpv	centromere protein V	73139	3110013H01Rik|AA671303|Prr6	CENPV_MOUSE	4	7	2.6227	1	1	2.6277	3	3	3.1218	2.79073	4	6	2.358	0	0	1.0951	1	1	1.5468	1.66663	4	5	2.0789	0	0	0.6651	1	1	1.1102	1.28473	5	9	3.2118	2	2	1.1538	5	5	2.9614	2.44233	1.67447	0.526027
Lta4h	leukotriene A4 hydrolase	16993	-	LKHA4_MOUSE	17	28	9.305	8	8	10.8114	9	10	8.268	9.46147	8	12	4.3102	2	2	2.8477	13	13	9.8048	5.65423	5	12	4.4083	8	8	4.9237	7	10	5.5537	4.9619	11	19	6.3472	23	29	10.7492	18	20	10.076	9.05747	1.67334	0.547824
Guk1	guanylate kinase 1	14923	AA409738|AL033299|AL033300|AV026611|Gmk|Guk-1	KGUA_MOUSE;Q564F2_MOUSE;Q564G0_MOUSE;E9Q7K1_MOUSE	3	3	1.3509	0	0	1.4596	3	4	3.8567	2.2224	3	5	2.0327	0	0	1.0951	0	0	0.8593	1.32903	3	3	1.4136	1	1	1.1972	0	0	0.6168	1.07587	1	1	0.7048	1	1	0.7987	3	3	2.0136	1.17237	1.67219	0.917688
Ykt6	YKT6 v-SNARE homolog (S. cerevisiae)	56418	0610042I15Rik|1810013M05Rik|AW105923	YKT6_MOUSE	3	5	1.9868	3	3	4.9645	4	4	3.8567	3.60267	2	3	1.3821	2	2	2.8477	2	2	2.2345	2.15477	2	4	1.7462	0	0	0.6651	3	3	2.0973	1.50287	2	2	1.0181	3	4	1.8639	3	3	2.0136	1.63187	1.67195	0.920949
Mrps17	mitochondrial ribosomal protein S17	66258	1810006P02Rik|Mprs17	RT17_MOUSE	0	0	0.3973	1	1	2.6277	2	2	2.3871	1.80403	0	0	0.4065	1	1	1.9713	0	0	0.8593	1.07903	0	0	0.4157	0	0	0.6651	1	1	1.1102	0.730333	0	0	0.3916	0	0	0.4437	1	1	1.0659	0.633733	1.6719	1.15243
Cmpk2	cytidine monophosphate (UMP-CMP) kinase 2, mitochondrial	22169	1200004E04Rik|TDKI|Tyki	CMPK2_MOUSE	0	0	0.3973	1	1	2.6277	0	0	0.918	1.31433	0	0	0.4065	0	0	1.0951	0	0	0.8593	0.786967	0	0	0.4157	1	1	1.1972	0	0	0.6168	0.743233	0	0	0.3916	6	6	2.5741	4	4	2.4875	1.81773	1.67013	0.408879
Oas1g	2'-5' oligoadenylate synthetase 1G	23960	AI449562|L2|Mmu-L|Mmu-L2|Oas1b|Oias-1|Oias1	Q8K469_MOUSE	0	0	0.3973	1	1	2.6277	0	0	0.918	1.31433	0	0	0.4065	0	0	1.0951	0	0	0.8593	0.786967	0	0	0.4157	0	0	0.6651	0	0	0.6168	0.565867	0	0	0.3916	1	1	0.7987	4	5	2.9614	1.3839	1.67013	0.408893
Oas1a	2'-5' oligoadenylate synthetase 1A	246730	L3	OAS1A_MOUSE	0	0	0.3973	1	1	2.6277	0	0	0.918	1.31433	0	0	0.4065	0	0	1.0951	0	0	0.8593	0.786967	0	0	0.4157	0	0	0.6651	0	0	0.6168	0.565867	0	0	0.3916	1	1	0.7987	4	5	2.9614	1.3839	1.67013	0.408893
Gsta1	glutathione S-transferase, alpha 1 (Ya)	14857	Gst2-1	GSTA1_MOUSE	0	0	0.3973	1	1	2.6277	0	0	0.918	1.31433	0	0	0.4065	0	0	1.0951	0	0	0.8593	0.786967	0	0	0.4157	0	0	0.6651	0	0	0.6168	0.565867	1	1	0.7048	2	2	1.1538	1	1	1.0659	0.974833	1.67013	0.580475
Gm3776	predicted gene 3776	100042295	-	Q6P8Q0_MOUSE	0	0	0.3973	1	1	2.6277	0	0	0.918	1.31433	0	0	0.4065	0	0	1.0951	0	0	0.8593	0.786967	0	0	0.4157	0	0	0.6651	0	0	0.6168	0.565867	1	1	0.7048	2	2	1.1538	1	1	1.0659	0.974833	1.67013	0.580475
Agrn	agrin	11603	Agrin|nmf380	AGRIN_MOUSE;M0QWP1_MOUSE	0	0	0.3973	1	1	2.6277	0	0	0.918	1.31433	0	0	0.4065	0	0	1.0951	0	0	0.8593	0.786967	0	0	0.4157	0	0	0.6651	0	0	0.6168	0.565867	2	2	1.0181	1	1	0.7987	1	1	1.0659	0.9609	1.67013	0.588892
Gsta3	glutathione S-transferase, alpha 3	14859	Gst2-3	GSTA3_MOUSE	0	0	0.3973	1	1	2.6277	0	0	0.918	1.31433	0	0	0.4065	0	0	1.0951	0	0	0.8593	0.786967	0	0	0.4157	0	0	0.6651	1	1	1.1102	0.730333	2	2	1.0181	2	2	1.1538	2	2	1.5397	1.2372	1.67013	0.590311
Rpl39	ribosomal protein L39	67248	2810465O16Rik	RL39_MOUSE;Q505A8_MOUSE	0	0	0.3973	1	1	2.6277	0	0	0.918	1.31433	0	0	0.4065	0	0	1.0951	0	0	0.8593	0.786967	0	0	0.4157	1	1	1.1972	1	2	1.6038	1.07223	0	0	0.3916	2	4	1.8639	1	3	2.0136	1.42303	1.67013	0.753484
Aldh1a2	aldehyde dehydrogenase family 1, subfamily A2	19378	AV116159|Aldh1a7|Raldh1|Raldh2	AL1A2_MOUSE	0	0	0.3973	1	1	2.6277	0	0	0.918	1.31433	0	0	0.4065	0	0	1.0951	0	0	0.8593	0.786967	1	1	0.7483	2	2	1.7294	2	2	1.6038	1.3605	2	3	1.3315	4	7	2.9293	1	1	1.0659	1.77557	1.67013	0.766234
Irgm1	immunity-related GTPase family M member 1	15944	Ifggd3|Ifi1|Iigp3|Iipg3|Irgm	IRGM1_MOUSE;J7NUP1_MOUSE	0	0	0.3973	1	1	2.6277	0	0	0.918	1.31433	0	0	0.4065	0	0	1.0951	0	0	0.8593	0.786967	1	1	0.7483	0	0	0.6651	0	0	0.6168	0.676733	0	0	0.3916	2	2	1.1538	1	1	1.0659	0.870433	1.67013	0.777467
Mrpl46	mitochondrial ribosomal protein L46	67308	3110052F15Rik|C15orf4|C80107|LIECG2|P2ECSL	RM46_MOUSE	0	0	0.3973	1	1	2.6277	0	0	0.918	1.31433	0	0	0.4065	0	0	1.0951	0	0	0.8593	0.786967	2	2	1.0809	0	0	0.6651	0	0	0.6168	0.7876	1	1	0.7048	2	2	1.1538	1	1	1.0659	0.974833	1.67013	0.807933
Pstpip1	proline-serine-threonine phosphatase-interacting protein 1	19200	CD2BP1|def-2	PPIP1_MOUSE;A0A0R4J0P5_MOUSE	0	0	0.3973	1	1	2.6277	0	0	0.918	1.31433	0	0	0.4065	0	0	1.0951	0	0	0.8593	0.786967	0	0	0.4157	0	0	0.6651	0	0	0.6168	0.565867	1	2	1.0181	0	0	0.4437	0	0	0.5921	0.684633	1.67013	0.826525
Gys2	glycogen synthase 2	232493	BC021322|LGS	GYS2_MOUSE	0	0	0.3973	1	1	2.6277	0	0	0.918	1.31433	0	0	0.4065	0	0	1.0951	0	0	0.8593	0.786967	0	0	0.4157	0	0	0.6651	0	0	0.6168	0.565867	2	2	1.0181	0	0	0.4437	0	0	0.5921	0.684633	1.67013	0.826525
Stx6	syntaxin 6	58244	2310039E05Rik|2410005I16Rik|AA437559|AI415714|AI845861	STX6_MOUSE	0	0	0.3973	1	1	2.6277	0	0	0.918	1.31433	0	0	0.4065	0	0	1.0951	0	0	0.8593	0.786967	0	0	0.4157	0	0	0.6651	1	1	1.1102	0.730333	0	0	0.3916	0	0	0.4437	2	2	1.5397	0.791667	1.67013	0.922526
Aldh1l2	aldehyde dehydrogenase 1 family, member L2	216188	D330038I09Rik|mtFDH	AL1L2_MOUSE	0	0	0.3973	1	1	2.6277	0	0	0.918	1.31433	0	0	0.4065	0	0	1.0951	0	0	0.8593	0.786967	0	0	0.4157	0	0	0.6651	0	0	0.6168	0.565867	0	0	0.3916	1	1	0.7987	0	0	0.5921	0.594133	1.67013	0.952424
Strip1	striatin interacting protein 1	229707	6330569M22Rik|6530401O14Rik|Fam40a	STRP1_MOUSE;Q3UGC1_MOUSE	0	0	0.3973	1	1	2.6277	0	0	0.918	1.31433	0	0	0.4065	0	0	1.0951	0	0	0.8593	0.786967	0	0	0.4157	0	0	0.6651	0	0	0.6168	0.565867	1	1	0.7048	0	0	0.4437	0	0	0.5921	0.5802	1.67013	0.975296
Mrm3	mitochondrial rRNA methyltransferase 3	67390	4833420N02Rik|AI255153|HC90|Rnmtl1	MRM3_MOUSE	0	0	0.3973	1	1	2.6277	0	0	0.918	1.31433	0	0	0.4065	0	0	1.0951	0	0	0.8593	0.786967	1	1	0.7483	1	1	1.1972	1	1	1.1102	1.01857	1	2	1.0181	1	1	0.7987	1	1	1.0659	0.9609	1.67013	1.06001
Akr1c19	aldo-keto reductase family 1, member C19	432720	1810010N06Rik	G3X9Y6_MOUSE	0	0	0.3973	1	1	2.6277	0	0	0.918	1.31433	0	0	0.4065	0	0	1.0951	0	0	0.8593	0.786967	1	1	0.7483	0	0	0.6651	0	0	0.6168	0.676733	0	0	0.3916	0	0	0.4437	1	1	1.0659	0.633733	1.67013	1.06785
Dctn6	dynactin 6	22428	AU044699|WS-3|p27	DCTN6_MOUSE;D3Z6H3_MOUSE;D3Z4E5_MOUSE	0	0	0.3973	1	1	2.6277	0	0	0.918	1.31433	0	0	0.4065	0	0	1.0951	0	0	0.8593	0.786967	2	2	1.0809	0	0	0.6651	0	0	0.6168	0.7876	2	2	1.0181	0	0	0.4437	0	0	0.5921	0.684633	1.67013	1.1504
Chrne	cholinergic receptor, nicotinic, epsilon polypeptide	11448	AChrepsilon|Acre|nAChRE	ACHE_MOUSE;Q5SXG9_MOUSE	0	0	0.3973	1	1	2.6277	0	0	0.918	1.31433	0	0	0.4065	0	0	1.0951	0	0	0.8593	0.786967	0	0	0.4157	0	0	0.6651	0	0	0.6168	0.565867	0	0	0.3916	0	0	0.4437	0	0	0.5921	0.4758	1.67013	1.1893
Atp10a	ATPase, class V, type 10A	11982	Atp10c|pfatp	AT10A_MOUSE;Q3V1Y7_MOUSE;Q6A046_MOUSE	0	0	0.3973	1	1	2.6277	0	0	0.918	1.31433	0	0	0.4065	0	0	1.0951	0	0	0.8593	0.786967	0	0	0.4157	0	0	0.6651	0	0	0.6168	0.565867	0	0	0.3916	0	0	0.4437	0	0	0.5921	0.4758	1.67013	1.1893
Fbln2	fibulin 2	14115	5730577E14Rik|FIBL-2	FBLN2_MOUSE;Q3TGL4_MOUSE	0	0	0.3973	1	1	2.6277	0	0	0.918	1.31433	0	0	0.4065	0	0	1.0951	0	0	0.8593	0.786967	0	0	0.4157	0	0	0.6651	0	0	0.6168	0.565867	0	0	0.3916	0	0	0.4437	0	0	0.5921	0.4758	1.67013	1.1893
Fmn1	formin 1	14260	Fmn|formin-1|ld	FMN1_MOUSE;E9Q7P6_MOUSE	0	0	0.3973	1	1	2.6277	0	0	0.918	1.31433	0	0	0.4065	0	0	1.0951	0	0	0.8593	0.786967	0	0	0.4157	0	0	0.6651	0	0	0.6168	0.565867	0	0	0.3916	0	0	0.4437	0	0	0.5921	0.4758	1.67013	1.1893
Kcnab1	potassium voltage-gated channel, shaker-related subfamily, beta member 1	16497	Akr8a8|Kvbeta1.1|mKv(beta)1	KCAB1_MOUSE;Q8CD65_MOUSE;Q3U6C5_MOUSE	0	0	0.3973	1	1	2.6277	0	0	0.918	1.31433	0	0	0.4065	0	0	1.0951	0	0	0.8593	0.786967	0	0	0.4157	0	0	0.6651	0	0	0.6168	0.565867	0	0	0.3916	0	0	0.4437	0	0	0.5921	0.4758	1.67013	1.1893
Rgs4	regulator of G-protein signaling 4	19736	AA004315|AA597169|ESTM48|ESTM50	RGS4_MOUSE;Q5D078_MOUSE	0	0	0.3973	1	1	2.6277	0	0	0.918	1.31433	0	0	0.4065	0	0	1.0951	0	0	0.8593	0.786967	0	0	0.4157	0	0	0.6651	0	0	0.6168	0.565867	0	0	0.3916	0	0	0.4437	0	0	0.5921	0.4758	1.67013	1.1893
Kdm5d	lysine (K)-specific demethylase 5D	20592	HY|Jarid1d|Smcy	KDM5D_MOUSE	0	0	0.3973	1	1	2.6277	0	0	0.918	1.31433	0	0	0.4065	0	0	1.0951	0	0	0.8593	0.786967	0	0	0.4157	0	0	0.6651	0	0	0.6168	0.565867	0	0	0.3916	0	0	0.4437	0	0	0.5921	0.4758	1.67013	1.1893
Ugt1a2	UDP glucuronosyltransferase 1 family, polypeptide A2	22236	UDPGT 1-2|Ugt1	UD12_MOUSE	0	0	0.3973	1	1	2.6277	0	0	0.918	1.31433	0	0	0.4065	0	0	1.0951	0	0	0.8593	0.786967	0	0	0.4157	0	0	0.6651	0	0	0.6168	0.565867	0	0	0.3916	0	0	0.4437	0	0	0.5921	0.4758	1.67013	1.1893
Grk1	G protein-coupled receptor kinase 1	24013	Gprk1|Rhok|Rk	G3X905_MOUSE;Q4V9Z9_MOUSE	0	0	0.3973	1	1	2.6277	0	0	0.918	1.31433	0	0	0.4065	0	0	1.0951	0	0	0.8593	0.786967	0	0	0.4157	0	0	0.6651	0	0	0.6168	0.565867	0	0	0.3916	0	0	0.4437	0	0	0.5921	0.4758	1.67013	1.1893
Tada1	transcriptional adaptor 1	27878	2900026B15Rik|D1Ertd251e|Staf42|Tada1l	TADA1_MOUSE	0	0	0.3973	1	1	2.6277	0	0	0.918	1.31433	0	0	0.4065	0	0	1.0951	0	0	0.8593	0.786967	0	0	0.4157	0	0	0.6651	0	0	0.6168	0.565867	0	0	0.3916	0	0	0.4437	0	0	0.5921	0.4758	1.67013	1.1893
Ftsj1	FtsJ RNA methyltransferase homolog 1 (E. coli)	54632	AI931847|Ftsj|Ftsjl|Sfc12	Q8JZY1_MOUSE;Q8CBC7_MOUSE	0	0	0.3973	1	1	2.6277	0	0	0.918	1.31433	0	0	0.4065	0	0	1.0951	0	0	0.8593	0.786967	0	0	0.4157	0	0	0.6651	0	0	0.6168	0.565867	0	0	0.3916	0	0	0.4437	0	0	0.5921	0.4758	1.67013	1.1893
Il21r	interleukin 21 receptor	60504	NILR	IL21R_MOUSE;Q3TAI3_MOUSE	0	0	0.3973	1	1	2.6277	0	0	0.918	1.31433	0	0	0.4065	0	0	1.0951	0	0	0.8593	0.786967	0	0	0.4157	0	0	0.6651	0	0	0.6168	0.565867	0	0	0.3916	0	0	0.4437	0	0	0.5921	0.4758	1.67013	1.1893
Mapk8ip2	mitogen-activated protein kinase 8 interacting protein 2	60597	3230402N03Rik|AI847694|AW049958|IB2|Jip2|R75148	JIP2_MOUSE;Q548W8_MOUSE;Q6PIT2_MOUSE	0	0	0.3973	1	1	2.6277	0	0	0.918	1.31433	0	0	0.4065	0	0	1.0951	0	0	0.8593	0.786967	0	0	0.4157	0	0	0.6651	0	0	0.6168	0.565867	0	0	0.3916	0	0	0.4437	0	0	0.5921	0.4758	1.67013	1.1893
Krtcap2	keratinocyte associated protein 2	66059	0610010I12Rik|Kcp2	KTAP2_MOUSE;A0A0A0MQN1_MOUSE	0	0	0.3973	1	1	2.6277	0	0	0.918	1.31433	0	0	0.4065	0	0	1.0951	0	0	0.8593	0.786967	0	0	0.4157	0	0	0.6651	0	0	0.6168	0.565867	0	0	0.3916	0	0	0.4437	0	0	0.5921	0.4758	1.67013	1.1893
2310057J18Rik	RIKEN cDNA 2310057J18 gene	67719	2210414P04Rik|Leg1	LEG1H_MOUSE	0	0	0.3973	1	1	2.6277	0	0	0.918	1.31433	0	0	0.4065	0	0	1.0951	0	0	0.8593	0.786967	0	0	0.4157	0	0	0.6651	0	0	0.6168	0.565867	0	0	0.3916	0	0	0.4437	0	0	0.5921	0.4758	1.67013	1.1893
Selenoh	selenoprotein H	72657	2700094K13Rik|Selh	SELH_MOUSE	0	0	0.3973	1	1	2.6277	0	0	0.918	1.31433	0	0	0.4065	0	0	1.0951	0	0	0.8593	0.786967	0	0	0.4157	0	0	0.6651	0	0	0.6168	0.565867	0	0	0.3916	0	0	0.4437	0	0	0.5921	0.4758	1.67013	1.1893
Meikin	meiotic kinetochore factor	74847	4930404A10Rik	MEIKN_MOUSE;Q9D5P1_MOUSE	0	0	0.3973	1	1	2.6277	0	0	0.918	1.31433	0	0	0.4065	0	0	1.0951	0	0	0.8593	0.786967	0	0	0.4157	0	0	0.6651	0	0	0.6168	0.565867	0	0	0.3916	0	0	0.4437	0	0	0.5921	0.4758	1.67013	1.1893
Glce	glucuronyl C5-epimerase	93683	1110017N23Rik|AI747411|C130034A12Rik|Hsepi	GLCE_MOUSE	0	0	0.3973	1	1	2.6277	0	0	0.918	1.31433	0	0	0.4065	0	0	1.0951	0	0	0.8593	0.786967	0	0	0.4157	0	0	0.6651	0	0	0.6168	0.565867	0	0	0.3916	0	0	0.4437	0	0	0.5921	0.4758	1.67013	1.1893
Ugt1a6a	UDP glucuronosyltransferase 1 family, polypeptide A6A	94284	UDPGT|UDPGT 1-6|UGT1-06|UGT1.6|Ugt1a6|Ugt1a7	UD16_MOUSE	0	0	0.3973	1	1	2.6277	0	0	0.918	1.31433	0	0	0.4065	0	0	1.0951	0	0	0.8593	0.786967	0	0	0.4157	0	0	0.6651	0	0	0.6168	0.565867	0	0	0.3916	0	0	0.4437	0	0	0.5921	0.4758	1.67013	1.1893
Slf1	SMC5-SMC6 complex localization factor 1	105377	2700017A04Rik|AW545819|Ankrd32|Brctd1|Brctx|C730024G01Rik	SLF1_MOUSE	0	0	0.3973	1	1	2.6277	0	0	0.918	1.31433	0	0	0.4065	0	0	1.0951	0	0	0.8593	0.786967	0	0	0.4157	0	0	0.6651	0	0	0.6168	0.565867	0	0	0.3916	0	0	0.4437	0	0	0.5921	0.4758	1.67013	1.1893
Bhlhe23	basic helix-loop-helix family, member e23	140489	A930001L02Rik|BETA4|Beta3b|Bhlhb4	BHE23_MOUSE;Q0VEJ8_MOUSE	0	0	0.3973	1	1	2.6277	0	0	0.918	1.31433	0	0	0.4065	0	0	1.0951	0	0	0.8593	0.786967	0	0	0.4157	0	0	0.6651	0	0	0.6168	0.565867	0	0	0.3916	0	0	0.4437	0	0	0.5921	0.4758	1.67013	1.1893
Nadk	NAD kinase	192185	4432404C02Rik|BC004012	NADK_MOUSE;Q3UGI1_MOUSE	0	0	0.3973	1	1	2.6277	0	0	0.918	1.31433	0	0	0.4065	0	0	1.0951	0	0	0.8593	0.786967	0	0	0.4157	0	0	0.6651	0	0	0.6168	0.565867	0	0	0.3916	0	0	0.4437	0	0	0.5921	0.4758	1.67013	1.1893
Rspo1	R-spondin 1	192199	R-spondin|Rspondin	RSPO1_MOUSE;B1ASC1_MOUSE	0	0	0.3973	1	1	2.6277	0	0	0.918	1.31433	0	0	0.4065	0	0	1.0951	0	0	0.8593	0.786967	0	0	0.4157	0	0	0.6651	0	0	0.6168	0.565867	0	0	0.3916	0	0	0.4437	0	0	0.5921	0.4758	1.67013	1.1893
Pamr1	peptidase domain containing associated with muscle regeneration 1	210622	5930437L24|E430002G05Rik|Ramp	PAMR1_MOUSE	0	0	0.3973	1	1	2.6277	0	0	0.918	1.31433	0	0	0.4065	0	0	1.0951	0	0	0.8593	0.786967	0	0	0.4157	0	0	0.6651	0	0	0.6168	0.565867	0	0	0.3916	0	0	0.4437	0	0	0.5921	0.4758	1.67013	1.1893
Pomgnt2	protein O-linked mannose beta 1,4-N-acetylglucosaminyltransferase 2	215494	Ago61|C85492|Gtdc2	PMGT2_MOUSE	0	0	0.3973	1	1	2.6277	0	0	0.918	1.31433	0	0	0.4065	0	0	1.0951	0	0	0.8593	0.786967	0	0	0.4157	0	0	0.6651	0	0	0.6168	0.565867	0	0	0.3916	0	0	0.4437	0	0	0.5921	0.4758	1.67013	1.1893
Cd300ld	CD300 molecule like family member d	217305	4732429D16Rik|CLM5|Cd300ld1|LMIR4|MAIR-IV|clm-5	CLM5_MOUSE	0	0	0.3973	1	1	2.6277	0	0	0.918	1.31433	0	0	0.4065	0	0	1.0951	0	0	0.8593	0.786967	0	0	0.4157	0	0	0.6651	0	0	0.6168	0.565867	0	0	0.3916	0	0	0.4437	0	0	0.5921	0.4758	1.67013	1.1893
Proser2	proline and serine rich 2	227545	5430407P10Rik|AU067770	PRSR2_MOUSE	0	0	0.3973	1	1	2.6277	0	0	0.918	1.31433	0	0	0.4065	0	0	1.0951	0	0	0.8593	0.786967	0	0	0.4157	0	0	0.6651	0	0	0.6168	0.565867	0	0	0.3916	0	0	0.4437	0	0	0.5921	0.4758	1.67013	1.1893
Szt2	seizure threshold 2	230676	6430407N22|TIGR	SZT2_MOUSE	0	0	0.3973	1	1	2.6277	0	0	0.918	1.31433	0	0	0.4065	0	0	1.0951	0	0	0.8593	0.786967	0	0	0.4157	0	0	0.6651	0	0	0.6168	0.565867	0	0	0.3916	0	0	0.4437	0	0	0.5921	0.4758	1.67013	1.1893
Ercc6l	excision repair cross-complementing rodent repair deficiency complementation group 6 like	236930	BC004701|D330021P09Rik	ERC6L_MOUSE	0	0	0.3973	1	1	2.6277	0	0	0.918	1.31433	0	0	0.4065	0	0	1.0951	0	0	0.8593	0.786967	0	0	0.4157	0	0	0.6651	0	0	0.6168	0.565867	0	0	0.3916	0	0	0.4437	0	0	0.5921	0.4758	1.67013	1.1893
Zfp366	zinc finger protein 366	238803	DC-SCRIPT|Znf366	ZN366_MOUSE	0	0	0.3973	1	1	2.6277	0	0	0.918	1.31433	0	0	0.4065	0	0	1.0951	0	0	0.8593	0.786967	0	0	0.4157	0	0	0.6651	0	0	0.6168	0.565867	0	0	0.3916	0	0	0.4437	0	0	0.5921	0.4758	1.67013	1.1893
Tspyl3	TSPY-like 3	241732	AW212607|Gm36	Q6PE20_MOUSE;Q3UYP3_MOUSE	0	0	0.3973	1	1	2.6277	0	0	0.918	1.31433	0	0	0.4065	0	0	1.0951	0	0	0.8593	0.786967	0	0	0.4157	0	0	0.6651	0	0	0.6168	0.565867	0	0	0.3916	0	0	0.4437	0	0	0.5921	0.4758	1.67013	1.1893
Slc25a28	solute carrier family 25, member 28	246696	Mfrn2|Mrs3/4	MFRN2_MOUSE	0	0	0.3973	1	1	2.6277	0	0	0.918	1.31433	0	0	0.4065	0	0	1.0951	0	0	0.8593	0.786967	0	0	0.4157	0	0	0.6651	0	0	0.6168	0.565867	0	0	0.3916	0	0	0.4437	0	0	0.5921	0.4758	1.67013	1.1893
Gcfc2	GC-rich sequence DNA binding factor 2	330361	A130099G21|AW146020|GCF2|Tcf9	GCFC2_MOUSE	0	0	0.3973	1	1	2.6277	0	0	0.918	1.31433	0	0	0.4065	0	0	1.0951	0	0	0.8593	0.786967	0	0	0.4157	0	0	0.6651	0	0	0.6168	0.565867	0	0	0.3916	0	0	0.4437	0	0	0.5921	0.4758	1.67013	1.1893
Lrch1	leucine-rich repeats and calponin homology (CH) domain containing 1	380916	4832412D13Rik|AI552548|AW215503|Chdc1|mKIAA1016	LRCH1_MOUSE;Q3UP01_MOUSE;Q3TU52_MOUSE	0	0	0.3973	1	1	2.6277	0	0	0.918	1.31433	0	0	0.4065	0	0	1.0951	0	0	0.8593	0.786967	0	0	0.4157	0	0	0.6651	0	0	0.6168	0.565867	0	0	0.3916	0	0	0.4437	0	0	0.5921	0.4758	1.67013	1.1893
Ugt1a10	UDP glycosyltransferase 1 family, polypeptide A10	394430	A13|Ugt1a13	Q6XL43_MOUSE;E9PXN7_MOUSE;Q5FW80_MOUSE	0	0	0.3973	1	1	2.6277	0	0	0.918	1.31433	0	0	0.4065	0	0	1.0951	0	0	0.8593	0.786967	0	0	0.4157	0	0	0.6651	0	0	0.6168	0.565867	0	0	0.3916	0	0	0.4437	0	0	0.5921	0.4758	1.67013	1.1893
Ugt1a7c	UDP glucuronosyltransferase 1 family, polypeptide A7C	394432	A10'|A13|Ugt1a10	UD17C_MOUSE	0	0	0.3973	1	1	2.6277	0	0	0.918	1.31433	0	0	0.4065	0	0	1.0951	0	0	0.8593	0.786967	0	0	0.4157	0	0	0.6651	0	0	0.6168	0.565867	0	0	0.3916	0	0	0.4437	0	0	0.5921	0.4758	1.67013	1.1893
Ugt1a5	UDP glucuronosyltransferase 1 family, polypeptide A5	394433	-	B2RT14_MOUSE;Q6XL48_MOUSE	0	0	0.3973	1	1	2.6277	0	0	0.918	1.31433	0	0	0.4065	0	0	1.0951	0	0	0.8593	0.786967	0	0	0.4157	0	0	0.6651	0	0	0.6168	0.565867	0	0	0.3916	0	0	0.4437	0	0	0.5921	0.4758	1.67013	1.1893
Ugt1a9	UDP glucuronosyltransferase 1 family, polypeptide A9	394434	UDPGT|UDPGT 1-9|UGT1-09|UGT1.9|UGTP4|Ugt1a12|mUGTBr/P	UD19_MOUSE	0	0	0.3973	1	1	2.6277	0	0	0.918	1.31433	0	0	0.4065	0	0	1.0951	0	0	0.8593	0.786967	0	0	0.4157	0	0	0.6651	0	0	0.6168	0.565867	0	0	0.3916	0	0	0.4437	0	0	0.5921	0.4758	1.67013	1.1893
Ugt1a6b	UDP glucuronosyltransferase 1 family, polypeptide A6B	394435	A9'|Ugt1a9	K9J7B2_MOUSE	0	0	0.3973	1	1	2.6277	0	0	0.918	1.31433	0	0	0.4065	0	0	1.0951	0	0	0.8593	0.786967	0	0	0.4157	0	0	0.6651	0	0	0.6168	0.565867	0	0	0.3916	0	0	0.4437	0	0	0.5921	0.4758	1.67013	1.1893
Ugt1a1	UDP glucuronosyltransferase 1 family, polypeptide A1	394436	Gnt1|UDPGT 1-1|UGT1A01|Udpgt-1a|UgtBr1	UD11_MOUSE	0	0	0.3973	1	1	2.6277	0	0	0.918	1.31433	0	0	0.4065	0	0	1.0951	0	0	0.8593	0.786967	0	0	0.4157	0	0	0.6651	0	0	0.6168	0.565867	0	0	0.3916	0	0	0.4437	0	0	0.5921	0.4758	1.67013	1.1893
C430049E01Rik	RIKEN cDNA C430049E01 gene	619297	-	CC194_MOUSE	0	0	0.3973	1	1	2.6277	0	0	0.918	1.31433	0	0	0.4065	0	0	1.0951	0	0	0.8593	0.786967	0	0	0.4157	0	0	0.6651	0	0	0.6168	0.565867	0	0	0.3916	0	0	0.4437	0	0	0.5921	0.4758	1.67013	1.1893
Tspan3	tetraspanin 3	56434	1700055K04Rik|TM4-A|Tm4sf8	TSN3_MOUSE;Q545L1_MOUSE;Q80XR4_MOUSE	0	0	0.3973	1	1	2.6277	0	0	0.918	1.31433	0	0	0.4065	0	0	1.0951	0	0	0.8593	0.786967	1	1	0.7483	1	1	1.1972	0	0	0.6168	0.8541	0	0	0.3916	1	2	1.1538	0	0	0.5921	0.7125	1.67013	1.19874
Necap2	NECAP endocytosis associated 2	66147	1110005F07Rik|AA409105|C78898|NECAP-2	NECP2_MOUSE	0	0	0.3973	1	1	2.6277	0	0	0.918	1.31433	0	0	0.4065	0	0	1.0951	0	0	0.8593	0.786967	0	0	0.4157	1	1	1.1972	1	1	1.1102	0.9077	0	0	0.3916	1	1	0.7987	1	1	1.0659	0.752067	1.67013	1.20694
Pold2	polymerase (DNA directed), delta 2, regulatory subunit	18972	50kDa|p50|po1D2	DPOD2_MOUSE	0	0	0.3973	1	1	2.6277	0	0	0.918	1.31433	0	0	0.4065	0	0	1.0951	0	0	0.8593	0.786967	0	0	0.4157	2	2	1.7294	1	1	1.1102	1.0851	0	0	0.3916	2	2	1.1538	1	1	1.0659	0.870433	1.67013	1.24662
Cep164	centrosomal protein 164	214552	AI450905|BC027092|D030051D21|mKIAA1052	A0A1L1SSA4_MOUSE;D3YVU3_MOUSE	0	0	0.3973	1	1	2.6277	0	0	0.918	1.31433	0	0	0.4065	0	0	1.0951	0	0	0.8593	0.786967	0	0	0.4157	1	1	1.1972	0	0	0.6168	0.743233	0	0	0.3916	1	1	0.7987	0	0	0.5921	0.594133	1.67013	1.25095
Slc9a3r2	solute carrier family 9 (sodium/hydrogen exchanger), member 3 regulator 2	65962	0610011L07Rik|1200011K07Rik|2010007A20Rik|E3karp|NHERF-2|Nherf2|Octs2|Sip-1|Sip1|Sryip1|Tka-1	NHRF2_MOUSE;Q6NS54_MOUSE;A0A0R4J006_MOUSE;A0A0R4IZX2_MOUSE	0	0	0.3973	1	1	2.6277	0	0	0.918	1.31433	0	0	0.4065	0	0	1.0951	0	0	0.8593	0.786967	1	1	0.7483	0	0	0.6651	0	0	0.6168	0.676733	0	0	0.3916	0	0	0.4437	0	0	0.5921	0.4758	1.67013	1.42231
Spg21	SPG21, maspardin	27965	ACP33|BM-019|C78576|D9Wsu18e|GL010|MAST	SPG21_MOUSE;A2RT57_MOUSE	0	0	0.3973	1	1	2.6277	0	0	0.918	1.31433	0	0	0.4065	0	0	1.0951	0	0	0.8593	0.786967	0	0	0.4157	0	0	0.6651	1	1	1.1102	0.730333	0	0	0.3916	0	0	0.4437	0	0	0.5921	0.4758	1.67013	1.53496
Zfp112	zinc finger protein 112	57745	Znf112|Znf228	ZN112_MOUSE;A0A1L1SUE1_MOUSE	0	0	0.3973	1	1	2.6277	0	0	0.918	1.31433	0	0	0.4065	0	0	1.0951	0	0	0.8593	0.786967	0	0	0.4157	1	1	1.1972	0	0	0.6168	0.743233	0	0	0.3916	0	0	0.4437	0	0	0.5921	0.4758	1.67013	1.56207
Plch1	phospholipase C, eta 1	269437	BC042549|PLC-eta-1|PLCeta1|Plcl3	PLCH1_MOUSE;H3BKK4_MOUSE	0	0	0.3973	1	1	2.6277	0	0	0.918	1.31433	0	0	0.4065	0	0	1.0951	0	0	0.8593	0.786967	0	0	0.4157	1	1	1.1972	0	0	0.6168	0.743233	0	0	0.3916	0	0	0.4437	0	0	0.5921	0.4758	1.67013	1.56207
Sult6b2	sulfotransferase family 6B, member 2	330440	Gm766	B7ZWN4_MOUSE	0	0	0.3973	1	1	2.6277	0	0	0.918	1.31433	0	0	0.4065	0	0	1.0951	0	0	0.8593	0.786967	0	0	0.4157	1	1	1.1972	0	0	0.6168	0.743233	0	0	0.3916	0	0	0.4437	0	0	0.5921	0.4758	1.67013	1.56207
Akap5	A kinase (PRKA) anchor protein 5	238276	3526401B18Rik|AKAP 150|AKAP-5|AKAP150|BB098886|Gm258|P150	AKAP5_MOUSE;H3BIV5_MOUSE	0	0	0.3973	1	1	2.6277	0	0	0.918	1.31433	0	0	0.4065	0	0	1.0951	0	0	0.8593	0.786967	1	1	0.7483	0	0	0.6651	1	1	1.1102	0.8412	0	0	0.3916	0	0	0.4437	0	0	0.5921	0.4758	1.67013	1.76797
Rpf1	ribosome production factor 1 homolog	70285	2210420E24Rik|2310066N05Rik|Bxdc5	RPF1_MOUSE;A0A0G2JFR7_MOUSE	0	0	0.3973	1	1	2.6277	0	0	0.918	1.31433	0	0	0.4065	0	0	1.0951	0	0	0.8593	0.786967	0	0	0.4157	0	0	0.6651	2	2	1.6038	0.894867	0	0	0.3916	0	0	0.4437	0	0	0.5921	0.4758	1.67013	1.88076
Cnot1	CCR4-NOT transcription complex, subunit 1	234594	6030411K04Rik|AA815922|D830048B13	CNOT1_MOUSE;B7ZWL1_MOUSE;A0A1D5RMJ8_MOUSE	5	5	1.9868	1	1	2.6277	4	4	3.8567	2.82373	2	2	1.0569	0	0	1.0951	3	3	2.9222	1.6914	4	5	2.0789	5	5	3.3263	1	1	1.1102	2.1718	6	8	2.8983	11	12	4.7055	3	3	2.0136	3.2058	1.66947	0.67746
Stat3	signal transducer and activator of transcription 3	20848	1110034C02Rik|AW109958|Aprf	STAT3_MOUSE;Q3ULI4_MOUSE;Q6GU23_MOUSE	1	2	1.033	2	2	3.796	3	3	3.1218	2.65027	2	2	1.0569	2	2	2.8477	0	0	0.8593	1.58797	1	1	0.7483	0	0	0.6651	0	0	0.6168	0.676733	1	1	0.7048	0	0	0.4437	0	0	0.5921	0.5802	1.66897	1.16638
Rpl5	ribosomal protein L5	100503670	U21RNA	RL5_MOUSE;Q58EU6_MOUSE;Q3TKR5_MOUSE	15	29	9.6234	9	12	15.4939	9	12	9.7392	11.6188	10	14	4.9612	4	5	5.4778	10	14	10.4935	6.9775	7	13	4.7412	10	15	8.6529	10	12	6.5417	6.64527	17	25	8.2294	9	31	11.4607	7	9	4.8576	8.18257	1.66519	0.812125
Acaa1b	acetyl-Coenzyme A acyltransferase 1B	235674	-	THIKB_MOUSE;Q3UKM0_MOUSE	1	1	0.7152	3	3	4.9645	5	5	4.5916	3.42377	0	0	0.4065	2	2	2.8477	3	3	2.9222	2.0588	2	2	1.0809	4	4	2.7939	4	6	3.5783	2.48437	2	2	1.0181	4	4	1.8639	6	8	4.3835	2.42183	1.66299	1.02582
Lpp	LIM domain containing preferred translocation partner in lipoma	210126	9430020K16Rik|AA959454|AU024130|B130055L10Rik|C79715|D630048H16	LPP_MOUSE	3	3	1.3509	0	0	1.4596	1	1	1.6525	1.48767	1	1	0.7317	0	0	1.0951	0	0	0.8593	0.895367	1	1	0.7483	0	0	0.6651	0	0	0.6168	0.676733	2	5	1.9582	2	2	1.1538	1	1	1.0659	1.39263	1.66152	0.485938
Tmtc3	transmembrane and tetratricopeptide repeat containing 3	237500	9130014E20Rik|B130008E12Rik|mSmile	TMTC3_MOUSE;G5E8C4_MOUSE;A0A0R4J173_MOUSE	3	3	1.3509	0	0	1.4596	1	1	1.6525	1.48767	1	1	0.7317	0	0	1.0951	0	0	0.8593	0.895367	1	3	1.4136	1	1	1.1972	1	1	1.1102	1.24033	2	5	1.9582	3	3	1.5088	1	1	1.0659	1.51097	1.66152	0.820887
Apool	apolipoprotein O-like	68117	6720473G16Rik|9430083G14Rik|E130106L15Rik	MIC27_MOUSE;B1AV14_MOUSE	3	3	1.3509	0	0	1.4596	1	1	1.6525	1.48767	1	1	0.7317	0	0	1.0951	0	0	0.8593	0.895367	2	2	1.0809	2	2	1.7294	0	0	0.6168	1.14237	1	2	1.0181	2	2	1.1538	2	2	1.5397	1.2372	1.66152	0.923348
Sirt2	sirtuin 2	64383	5730427M03Rik|SIR2L2|Sir2l	SIR2_MOUSE	3	3	1.3509	0	0	1.4596	1	1	1.6525	1.48767	1	1	0.7317	0	0	1.0951	0	0	0.8593	0.895367	0	0	0.4157	0	0	0.6651	0	0	0.6168	0.565867	1	1	0.7048	0	0	0.4437	0	0	0.5921	0.5802	1.66152	0.975296
Gemin6	gem nuclear organelle associated protein 6	67242	2610019B15Rik|2810470M17Rik	GEMI6_MOUSE	2	3	1.3509	0	0	1.4596	1	1	1.6525	1.48767	1	1	0.7317	0	0	1.0951	0	0	0.8593	0.895367	1	1	0.7483	0	0	0.6651	0	0	0.6168	0.676733	0	0	0.3916	0	0	0.4437	0	0	0.5921	0.4758	1.66152	1.42231
Cltb	clathrin, light polypeptide (Lcb)	74325	2310046E19Rik|lcb	CLCB_MOUSE;Q3TWZ9_MOUSE;Q3TJ95_MOUSE	5	7	2.6227	0	0	1.4596	0	0	0.918	1.66677	2	2	1.0569	0	0	1.0951	0	0	0.8593	1.00377	1	1	0.7483	0	0	0.6651	0	0	0.6168	0.676733	1	1	0.7048	0	0	0.4437	0	0	0.5921	0.5802	1.66051	1.16638
Nfib	nuclear factor I/B	18028	6720429L07Rik|CTF|E030026I10Rik|NF-I/B|NF1-B|NFI-B	NFIB_MOUSE;Q6GSP7_MOUSE	1	1	0.7152	1	1	2.6277	1	1	1.6525	1.66513	1	2	1.0569	0	0	1.0951	0	0	0.8593	1.00377	1	3	1.4136	1	1	1.1972	1	2	1.6038	1.40487	1	1	0.7048	1	1	0.7987	1	2	1.5397	1.0144	1.65888	1.38492
Cpne2	copine II	234577	3322401K10Rik	CPNE2_MOUSE	1	1	0.7152	1	1	2.6277	1	1	1.6525	1.66513	2	2	1.0569	0	0	1.0951	0	0	0.8593	1.00377	2	2	1.0809	0	0	0.6651	2	2	1.6038	1.1166	2	2	1.0181	0	0	0.4437	0	0	0.5921	0.684633	1.65888	1.63095
Mrpl18	mitochondrial ribosomal protein L18	67681	1010001C05Rik|C79879|HSPC071|MRP-L18	RM18_MOUSE	3	5	1.9868	1	1	2.6277	0	0	0.918	1.84417	2	3	1.3821	0	0	1.0951	0	0	0.8593	1.11217	3	3	1.4136	0	0	0.6651	1	1	1.1102	1.06297	0	0	0.3916	0	0	0.4437	1	1	1.0659	0.633733	1.65817	1.67731
Rpl10l	ribosomal protein L10-like	238217	EG238217	RL10L_MOUSE	5	10	3.5768	7	11	14.3229	7	11	9.0035	8.96773	3	8	3.0086	5	5	5.4778	7	10	7.739	5.40847	4	11	4.0755	7	10	5.9889	10	16	8.5182	6.1942	4	8	2.8983	12	26	9.6821	8	13	6.7546	6.445	1.65809	0.961086
Alg2	asparagine-linked glycosylation 2 (alpha-1,3-mannosyltransferase)	56737	1110018A23Rik|1300013N08Rik|ALPG2|CDGIi|MNCb-5081	ALG2_MOUSE	2	2	1.033	2	2	3.796	3	3	3.1218	2.65027	0	0	0.4065	2	2	2.8477	1	1	1.5468	1.60033	0	0	0.4157	0	0	0.6651	1	1	1.1102	0.730333	2	2	1.0181	0	0	0.4437	1	1	1.0659	0.842567	1.65607	0.866796
Ubr4	ubiquitin protein ligase E3 component n-recognin 4	69116	1810009A16Rik|A930005E13Rik|D930005K06Rik|Gm1032|Gm1666|N28143|RBAF600|Zubr1|mKIAA0462|p600	UBR4_MOUSE	3	3	1.3509	0	0	1.4596	7	7	6.0618	2.95743	4	5	2.0327	0	0	1.0951	2	2	2.2345	1.78743	7	9	3.4099	8	8	4.9237	0	0	0.6168	2.98347	9	12	4.1522	33	37	13.5958	10	11	5.806	7.85133	1.65457	0.379995
Rpl36a	ribosomal protein L36A	19982	L44L|Rpl44	RL36A_MOUSE;Q5M9P1_MOUSE	3	6	2.3048	1	1	2.6277	1	1	1.6525	2.195	3	5	2.0327	0	0	1.0951	0	0	0.8593	1.32903	3	6	2.4116	0	0	0.6651	1	1	1.1102	1.39563	3	5	1.9582	3	4	1.8639	1	2	1.5397	1.78727	1.65158	0.780876
Hsd17b4	hydroxysteroid (17-beta) dehydrogenase 4	15488	17-beta-HSD|17[b]-HSD|DBP|MFE-2|MFP2|MPF-2|Mfp-2|perMFE-2	DHB4_MOUSE	6	11	3.8949	3	3	4.9645	2	2	2.3871	3.74883	4	11	3.9848	1	1	1.9713	0	0	0.8593	2.2718	3	6	2.4116	1	1	1.1972	2	2	1.6038	1.73753	4	9	3.2118	9	18	6.8377	7	9	4.8576	4.96903	1.65016	0.349672
Psmd6	proteasome (prosome, macropain) 26S subunit, non-ATPase, 6	66413	2400006A19Rik	PSMD6_MOUSE	7	9	3.2588	8	12	15.4939	3	3	3.1218	7.2915	10	11	3.9848	6	6	6.3548	3	3	2.9222	4.4206	10	12	4.4083	13	14	8.12	11	12	6.5417	6.35667	7	8	2.8983	12	16	6.1269	9	10	5.3318	4.78567	1.64944	1.32827
Prss1	protease, serine 1 (trypsin 1)	114228	Try-1|Try1|Trygn16	Q9Z1R9_MOUSE	4	15	5.1673	2	18	22.5258	2	19	14.8922	14.1951	3	6	2.358	1	12	11.62	2	16	11.8714	8.61647	3	5	2.0789	2	11	6.5216	3	13	7.0357	5.21207	2	4	1.6448	2	28	10.3934	3	24	11.9749	8.00437	1.64744	0.651153
Rap2c	RAP2C, member of RAS oncogene family	72065	2010200P20Rik|AI194294|AL022976	RAP2C_MOUSE	0	0	0.3973	1	1	2.6277	3	3	3.1218	2.04893	0	0	0.4065	0	0	1.0951	2	2	2.2345	1.24537	0	0	0.4157	1	1	1.1972	1	1	1.1102	0.9077	0	0	0.3916	1	1	0.7987	3	3	2.0136	1.06797	1.64525	0.849933
Rpl3l	ribosomal protein L3-like	66211	1110057H16Rik	Q9CQ09_MOUSE;E9PWZ3_MOUSE	0	0	0.3973	1	1	2.6277	1	3	3.1218	2.04893	0	0	0.4065	0	0	1.0951	1	2	2.2345	1.24537	0	0	0.4157	2	4	2.7939	2	4	2.591	1.93353	0	0	0.3916	1	6	2.5741	1	4	2.4875	1.81773	1.64525	1.06371
LOC108167922	60S ribosomal protein L27	108167922	-	RL27_MOUSE;Q5BLJ9_MOUSE	8	10	3.5768	7	10	13.1521	4	6	5.3267	7.35187	6	10	3.6594	4	5	5.4778	3	5	4.298	4.4784	8	15	5.407	5	10	5.9889	5	8	4.5659	5.3206	7	12	4.1522	5	8	3.2845	6	11	5.806	4.41423	1.64163	1.20533
Ube2l3	ubiquitin-conjugating enzyme E2L 3	22195	C79827|UbcM4|Ubce7	UB2L3_MOUSE;Q561N4_MOUSE	4	8	2.9407	4	6	8.4719	6	6	5.3267	5.57977	5	7	2.6833	4	4	4.6009	3	3	2.9222	3.40213	5	11	4.0755	5	7	4.3912	6	9	5.0598	4.50883	8	12	4.1522	6	7	2.9293	6	9	4.8576	3.9797	1.64008	1.13296
Rras2	related RAS viral (r-ras) oncogene 2	66922	2610016H24Rik|C86394|TC21	RRAS2_MOUSE;Q9CTF6_MOUSE	2	8	2.9407	2	2	3.796	4	4	3.8567	3.53113	2	3	1.3821	2	2	2.8477	2	2	2.2345	2.15477	4	6	2.4116	0	0	0.6651	0	0	0.6168	1.23117	2	5	1.9582	2	2	1.1538	2	2	1.5397	1.55057	1.63875	0.794011
Khdrbs3	KH domain containing, RNA binding, signal transduction associated 3	13992	Etle|SLM-2|Salp|Slm2|T-STAR	KHDR3_MOUSE	1	1	0.7152	1	1	2.6277	1	1	1.6525	1.66513	0	0	0.4065	0	0	1.0951	1	1	1.5468	1.01613	1	1	0.7483	3	3	2.2616	1	1	1.1102	1.37337	0	0	0.3916	2	2	1.1538	1	2	1.5397	1.02837	1.6387	1.33548
Ssr3	signal sequence receptor, gamma	67437	0610038P07Rik|AL022999|AU022074|AW553833|TRAPG	SSRG_MOUSE;Q4FK79_MOUSE	1	1	0.7152	1	1	2.6277	1	1	1.6525	1.66513	0	0	0.4065	0	0	1.0951	1	1	1.5468	1.01613	1	1	0.7483	0	0	0.6651	1	1	1.1102	0.8412	1	1	0.7048	0	0	0.4437	0	0	0.5921	0.5802	1.6387	1.44984
Fxr1	fragile X mental retardation gene 1, autosomal homolog	14359	1110050J02Rik|9530073J07Rik|AI851072|Fxr1h|Fxr1p	FXR1_MOUSE;A0A0G2JEP0_MOUSE	9	16	5.4855	6	7	9.6415	12	12	9.7392	8.28873	6	10	3.6594	7	7	7.2319	4	5	4.298	5.0631	5	7	2.7444	7	8	4.9237	7	10	5.5537	4.40727	5	6	2.2715	6	9	3.6397	7	7	3.9094	3.27353	1.63709	1.34633
Pafah1b3	platelet-activating factor acetylhydrolase, isoform 1b, subunit 3	18476	Pafahg|mus[g]	PA1B3_MOUSE;Q3TJC2_MOUSE	5	12	4.2129	4	5	7.3025	3	4	3.8567	5.12403	5	12	4.3102	2	2	2.8477	2	2	2.2345	3.1308	2	8	3.0771	1	1	1.1972	2	2	1.6038	1.95937	3	8	2.8983	3	4	1.8639	5	8	4.3835	3.04857	1.63665	0.642717
Nub1	negative regulator of ubiquitin-like proteins 1	53312	4931404D21Rik|6330412F12Rik|BS4|NY-REN-18	NUB1_MOUSE;A0A0G2JGQ4_MOUSE;Q3UYM1_MOUSE	9	12	4.2129	2	2	3.796	4	4	3.8567	3.9552	5	6	2.358	1	1	1.9713	3	3	2.9222	2.41717	4	4	1.7462	6	6	3.8587	5	5	3.0846	2.8965	5	7	2.5849	5	7	2.9293	6	6	3.4354	2.9832	1.6363	0.970937
Man2c1	mannosidase, alpha, class 2C, member 1	73744	1110025H24Rik	MA2C1_MOUSE	1	1	0.7152	0	0	1.4596	3	3	3.1218	1.76553	0	0	0.4065	1	1	1.9713	0	0	0.8593	1.07903	0	0	0.4157	0	0	0.6651	1	1	1.1102	0.730333	1	1	0.7048	0	0	0.4437	0	0	0.5921	0.5802	1.63622	1.25876
Polr2e	polymerase (RNA) II (DNA directed) polypeptide E	66420	2410021N14Rik|25kDa|AW208866|RPB5|XAP4	RPAB1_MOUSE;Q3V214_MOUSE	2	4	1.6689	1	1	2.6277	3	3	3.1218	2.4728	2	4	1.7074	1	1	1.9713	0	0	0.8593	1.51267	5	9	3.4099	2	2	1.7294	3	3	2.0973	2.4122	3	5	1.9582	0	0	0.4437	2	2	1.5397	1.31387	1.63473	1.83595
Suclg2	succinate-Coenzyme A ligase, GDP-forming, beta subunit	20917	AF171077|AW556404|D6Wsu120e|G-SCS|GTPSCS|SCS-betaG	SUCB2_MOUSE	5	8	2.9407	5	5	7.3025	4	4	3.8567	4.69997	6	6	2.358	1	1	1.9713	5	5	4.298	2.87577	8	10	3.7427	6	6	3.8587	11	13	7.0357	4.87903	12	15	5.0928	11	17	6.4823	9	14	7.2289	6.268	1.63434	0.778404
Hacd3	3-hydroxyacyl-CoA dehydratase 3	57874	4930523M17Rik|AW742319|B-ind1|Hcad3|Hspc121|Ptplad1	HACD3_MOUSE	0	0	0.3973	0	0	1.4596	3	3	3.1218	1.65957	0	0	0.4065	0	0	1.0951	1	1	1.5468	1.01613	0	0	0.4157	3	3	2.2616	0	0	0.6168	1.09803	0	0	0.3916	5	6	2.5741	0	0	0.5921	1.18593	1.63322	0.925881
Wdr75	WD repeat domain 75	73674	1300003A18Rik|2410118I19Rik|C77608	WDR75_MOUSE	0	0	0.3973	0	0	1.4596	3	3	3.1218	1.65957	0	0	0.4065	0	0	1.0951	1	1	1.5468	1.01613	0	0	0.4157	1	1	1.1972	1	1	1.1102	0.9077	0	0	0.3916	3	3	1.5088	0	0	0.5921	0.830833	1.63322	1.09252
Rps25	ribosomal protein S25	75617	2810009D21Rik	RS25_MOUSE;Q58EA6_MOUSE	3	9	3.2588	5	10	13.1521	5	9	7.5325	7.98113	4	9	3.334	5	6	6.3548	4	6	4.986	4.8916	5	10	3.7427	5	11	6.5216	5	9	5.0598	5.10803	7	7	2.5849	5	11	4.3502	4	7	3.9094	3.61483	1.6316	1.41308
Ndufs3	NADH dehydrogenase (ubiquinone) Fe-S protein 3	68349	0610010M09Rik|CI-30kD	NDUS3_MOUSE	2	3	1.3509	2	3	4.9645	3	4	3.8567	3.3907	3	5	2.0327	1	1	1.9713	2	2	2.2345	2.0795	4	6	2.4116	1	1	1.1972	3	4	2.591	2.0666	1	1	0.7048	2	3	1.5088	2	2	1.5397	1.2511	1.63054	1.65183
Eif3a	eukaryotic translation initiation factor 3, subunit A	13669	A830012B05Rik|Csma|Eif3|Eif3s10|mKIAA0139	EIF3A_MOUSE;Q3TRH1_MOUSE;Q3UM46_MOUSE	31	39	12.8088	1	1	2.6277	28	32	24.476	13.3042	15	25	8.5428	5	5	5.4778	12	14	10.4935	8.17137	23	25	8.7373	24	26	14.5188	17	19	10.0011	11.0857	29	37	11.996	40	56	20.363	20	20	10.076	14.145	1.62814	0.783721
Uggt1	UDP-glucose glycoprotein glucosyltransferase 1	320011	0910001L17Rik|A930007H10Rik|AA589501|AI414429|AI448372|C820010P03Rik|GT|UGT1|Ugcgl1	UGGG1_MOUSE	11	14	4.8492	6	8	10.8114	21	27	20.7877	12.1494	5	5	2.0327	9	10	9.8643	14	14	10.4935	7.4635	13	15	5.407	30	44	24.1324	25	33	16.9272	15.4889	31	35	11.368	42	60	21.7888	36	46	22.4319	18.5296	1.62785	0.8359
Mpp1	membrane protein, palmitoylated	17524	55kDa|C130070C03Rik|p55	EM55_MOUSE;Q542P4_MOUSE	2	3	1.3509	1	1	2.6277	0	0	0.918	1.6322	1	2	1.0569	0	0	1.0951	0	0	0.8593	1.00377	1	2	1.0809	0	0	0.6651	0	0	0.6168	0.7876	1	1	0.7048	0	0	0.4437	1	1	1.0659	0.738133	1.62608	1.06702
Prkca	protein kinase C, alpha	18750	AI875142|Pkca	KPCA_MOUSE;Q4VA93_MOUSE	4	5	1.9868	0	0	1.4596	0	0	0.918	1.4548	1	1	0.7317	0	0	1.0951	0	0	0.8593	0.895367	4	5	2.0789	1	1	1.1972	0	0	0.6168	1.29763	5	5	1.9582	2	2	1.1538	2	2	1.5397	1.55057	1.62481	0.836877
Thoc7	THO complex 7	66231	Nif3l1bp1	THOC7_MOUSE	3	5	1.9868	0	0	1.4596	0	0	0.918	1.4548	1	1	0.7317	0	0	1.0951	0	0	0.8593	0.895367	0	0	0.4157	0	0	0.6651	0	0	0.6168	0.565867	1	1	0.7048	0	0	0.4437	0	0	0.5921	0.5802	1.62481	0.975296
Pam16	presequence translocase-asssociated motor 16 homolog (S. cerevisiae)	66449	2010110I09Rik|AV006767|CGI-136|Magmas|Tim16|Timm16	TIM16_MOUSE	3	5	1.9868	0	0	1.4596	0	0	0.918	1.4548	1	1	0.7317	0	0	1.0951	0	0	0.8593	0.895367	2	2	1.0809	0	0	0.6651	0	0	0.6168	0.7876	3	3	1.3315	0	0	0.4437	0	0	0.5921	0.7891	1.62481	0.998099
Chd8	chromodomain helicase DNA binding protein 8	67772	5830451P18Rik|AU015341|Duplin|HELSNF1|mKIAA1564	CHD8_MOUSE	3	5	1.9868	0	0	1.4596	0	0	0.918	1.4548	1	1	0.7317	0	0	1.0951	0	0	0.8593	0.895367	3	3	1.4136	1	1	1.1972	0	0	0.6168	1.07587	2	2	1.0181	0	0	0.4437	0	0	0.5921	0.684633	1.62481	1.57145
Srp54c	signal recognition particle 54C	100101806	E330029E12Rik	E9PXC0_MOUSE	3	7	2.6227	4	5	7.3025	3	4	3.8567	4.59397	3	5	2.0327	2	2	2.8477	4	4	3.61	2.83013	5	10	3.7427	2	2	1.7294	6	6	3.5783	3.0168	4	5	1.9582	5	5	2.219	5	5	2.9614	2.37953	1.62323	1.26781
Golga3	golgi autoantigen, golgin subfamily a, 3	269682	5330413L04|5430416E01Rik|AI449376|AW490576|G1-499-14|Mea-2|Mea2|repro27	GOGA3_MOUSE;E9QP99_MOUSE;A0A0R4J1H6_MOUSE	7	9	3.2588	0	0	1.4596	4	4	3.8567	2.85837	6	9	3.334	0	0	1.0951	0	0	0.8593	1.7628	2	2	1.0809	1	1	1.1972	0	0	0.6168	0.964967	6	9	3.2118	2	2	1.1538	1	1	1.0659	1.8105	1.62149	0.532984
Tcerg1	transcription elongation regulator 1 (CA150)	56070	2410022J09Rik|2900090C16Rik|AI428505|CA150b|FBP23|FBP28|Taf2s|ca150|p144	TCRG1_MOUSE;Q3TH57_MOUSE	7	9	3.2588	2	2	3.796	8	8	6.7971	4.6173	4	4	1.7074	4	4	4.6009	2	2	2.2345	2.8476	2	3	1.4136	6	6	3.8587	5	6	3.5783	2.9502	6	9	3.2118	8	9	3.6397	6	8	4.3835	3.745	1.62147	0.78777
Atp2b2	ATPase, Ca++ transporting, plasma membrane 2	11941	D6Abb2e|Gena300|PMCA2|Tmy|dfw|jog|wms|wri	AT2B2_MOUSE;Q3UHJ3_MOUSE;Q3UHH0_MOUSE;S4R1C4_MOUSE;F8WHB1_MOUSE	1	1	0.7152	0	0	1.4596	1	1	1.6525	1.27577	0	0	0.4065	0	0	1.0951	0	0	0.8593	0.786967	0	0	0.4157	0	0	0.6651	0	0	0.6168	0.565867	1	3	1.3315	5	6	2.5741	0	0	0.5921	1.49923	1.62112	0.377437
Ano6	anoctamin 6	105722	2900059G15Rik|AA407480|AW554778|F730003B03Rik|Tmem16f	ANO6_MOUSE	1	1	0.7152	0	0	1.4596	1	1	1.6525	1.27577	0	0	0.4065	0	0	1.0951	0	0	0.8593	0.786967	0	0	0.4157	0	0	0.6651	0	0	0.6168	0.565867	0	0	0.3916	3	4	1.8639	0	0	0.5921	0.9492	1.62112	0.596151
Tpcn1	two pore channel 1	252972	5730403B01Rik|Tpc1|mKIAA1169	TPC1_MOUSE	1	1	0.7152	0	0	1.4596	1	1	1.6525	1.27577	0	0	0.4065	0	0	1.0951	0	0	0.8593	0.786967	0	0	0.4157	0	0	0.6651	0	0	0.6168	0.565867	0	0	0.3916	4	4	1.8639	0	0	0.5921	0.9492	1.62112	0.596151
Arpp19	cAMP-regulated phosphoprotein 19	59046	19kDa|2700024H10Rik|ARPP-19|AW559096|Arpp12	ARP19_MOUSE;E9Q827_MOUSE	1	1	0.7152	0	0	1.4596	1	1	1.6525	1.27577	0	0	0.4065	0	0	1.0951	0	0	0.8593	0.786967	0	0	0.4157	0	0	0.6651	0	0	0.6168	0.565867	2	2	1.0181	0	0	0.4437	1	1	1.0659	0.842567	1.62112	0.671599
Eloa	elongin A	27224	110kDa|AA408125|Tceb3|Tceb3a	ELOA1_MOUSE	1	1	0.7152	0	0	1.4596	1	1	1.6525	1.27577	0	0	0.4065	0	0	1.0951	0	0	0.8593	0.786967	1	1	0.7483	1	1	1.1972	1	1	1.1102	1.01857	3	3	1.3315	1	1	0.7987	1	2	1.5397	1.2233	1.62112	0.832638
Lamtor5	late endosomal/lysosomal adaptor, MAPK and MTOR activator 5	68576	1110003H18Rik|Hbxip|XIP	LTOR5_MOUSE;G3UW70_MOUSE	1	1	0.7152	0	0	1.4596	1	1	1.6525	1.27577	0	0	0.4065	0	0	1.0951	0	0	0.8593	0.786967	0	0	0.4157	0	0	0.6651	0	0	0.6168	0.565867	0	0	0.3916	0	0	0.4437	1	1	1.0659	0.633733	1.62112	0.89291
Wdr11	WD repeat domain 11	207425	2900055P10Rik|AW489876|Brwd2|mKIAA1351	WDR11_MOUSE;G5E8J3_MOUSE	1	1	0.7152	0	0	1.4596	1	1	1.6525	1.27577	0	0	0.4065	0	0	1.0951	0	0	0.8593	0.786967	0	0	0.4157	0	0	0.6651	0	0	0.6168	0.565867	1	1	0.7048	0	0	0.4437	0	0	0.5921	0.5802	1.62112	0.975296
Rabac1	Rab acceptor 1 (prenylated)	14470	2310040I06Rik|Gbpap1|PRA1|prenylin	PRAF1_MOUSE	1	1	0.7152	0	0	1.4596	1	1	1.6525	1.27577	0	0	0.4065	0	0	1.0951	0	0	0.8593	0.786967	1	1	0.7483	0	0	0.6651	1	1	1.1102	0.8412	2	2	1.0181	0	0	0.4437	1	1	1.0659	0.842567	1.62112	0.998378
Fmc1	formation of mitochondrial complex V assembly factor 1	66117	1110001J03Rik	FMC1_MOUSE	1	1	0.7152	0	0	1.4596	1	1	1.6525	1.27577	0	0	0.4065	0	0	1.0951	0	0	0.8593	0.786967	0	0	0.4157	0	0	0.6651	1	1	1.1102	0.730333	0	0	0.3916	0	0	0.4437	1	1	1.0659	0.633733	1.62112	1.15243
Gsdme	gasdermin E	54722	2310037D07Rik|4932441K13Rik|Dfna5|Dfna5h|EG14210|Fin15	DFNA5_MOUSE	1	1	0.7152	0	0	1.4596	1	1	1.6525	1.27577	0	0	0.4065	0	0	1.0951	0	0	0.8593	0.786967	1	1	0.7483	0	0	0.6651	0	0	0.6168	0.676733	1	1	0.7048	0	0	0.4437	0	0	0.5921	0.5802	1.62112	1.16638
Cbln4	cerebellin 4 precursor protein	228942	AI848962	CBLN4_MOUSE	1	1	0.7152	0	0	1.4596	1	1	1.6525	1.27577	0	0	0.4065	0	0	1.0951	0	0	0.8593	0.786967	0	0	0.4157	1	1	1.1972	0	0	0.6168	0.743233	0	0	0.3916	0	0	0.4437	1	1	1.0659	0.633733	1.62112	1.17279
Pofut2	protein O-fucosyltransferase 2	80294	2310011G23Rik|AI256847|BC003494|C21orf80|FUT13	OFUT2_MOUSE;B2RV73_MOUSE	1	1	0.7152	0	0	1.4596	1	1	1.6525	1.27577	0	0	0.4065	0	0	1.0951	0	0	0.8593	0.786967	1	1	0.7483	1	1	1.1972	1	1	1.1102	1.01857	1	1	0.7048	1	1	0.7987	1	1	1.0659	0.856467	1.62112	1.18927
Ifit3	interferon-induced protein with tetratricopeptide repeats 3	15959	Ifi49|P49	IFIT3_MOUSE;Q5FW82_MOUSE	1	1	0.7152	0	0	1.4596	1	1	1.6525	1.27577	0	0	0.4065	0	0	1.0951	0	0	0.8593	0.786967	0	0	0.4157	0	0	0.6651	0	0	0.6168	0.565867	0	0	0.3916	0	0	0.4437	0	0	0.5921	0.4758	1.62112	1.1893
Pcx	pyruvate carboxylase	18563	Pc|Pcb	G5E8R3_MOUSE;E9QPD7_MOUSE;Q3UFS6_MOUSE;Q8BP54_MOUSE	1	1	0.7152	0	0	1.4596	1	1	1.6525	1.27577	0	0	0.4065	0	0	1.0951	0	0	0.8593	0.786967	0	0	0.4157	0	0	0.6651	0	0	0.6168	0.565867	0	0	0.3916	0	0	0.4437	0	0	0.5921	0.4758	1.62112	1.1893
Srsf11	serine/arginine-rich splicing factor 11	69207	0610009J05Rik|2610019N13Rik|BF642805|Sfrs11	Q3UIX4_MOUSE;E9Q6E5_MOUSE;Q3URV9_MOUSE;Q3TR16_MOUSE	1	1	0.7152	0	0	1.4596	1	1	1.6525	1.27577	0	0	0.4065	0	0	1.0951	0	0	0.8593	0.786967	0	0	0.4157	0	0	0.6651	0	0	0.6168	0.565867	0	0	0.3916	0	0	0.4437	0	0	0.5921	0.4758	1.62112	1.1893
Ptrhd1	peptidyl-tRNA hydrolase domain containing 1	69709	2410017P09Rik	PTRD1_MOUSE	1	1	0.7152	0	0	1.4596	1	1	1.6525	1.27577	0	0	0.4065	0	0	1.0951	0	0	0.8593	0.786967	0	0	0.4157	0	0	0.6651	0	0	0.6168	0.565867	0	0	0.3916	0	0	0.4437	0	0	0.5921	0.4758	1.62112	1.1893
Eaf1	ELL associated factor 1	74427	4933403C17Rik|AI666536	EAF1_MOUSE	1	1	0.7152	0	0	1.4596	1	1	1.6525	1.27577	0	0	0.4065	0	0	1.0951	0	0	0.8593	0.786967	0	0	0.4157	0	0	0.6651	0	0	0.6168	0.565867	0	0	0.3916	0	0	0.4437	0	0	0.5921	0.4758	1.62112	1.1893
Ofd1	OFD1, centriole and centriolar satellite protein	237222	Cxorf5|DXGgc7e|ORF2	OFD1_MOUSE;A2AEG2_MOUSE;Q3URP3_MOUSE	1	1	0.7152	0	0	1.4596	1	1	1.6525	1.27577	0	0	0.4065	0	0	1.0951	0	0	0.8593	0.786967	0	0	0.4157	0	0	0.6651	0	0	0.6168	0.565867	0	0	0.3916	0	0	0.4437	0	0	0.5921	0.4758	1.62112	1.1893
Zscan20	zinc finger and SCAN domains 20	269585	C130001F22|Zfp31|Zkscan20	ZSC20_MOUSE	1	1	0.7152	0	0	1.4596	1	1	1.6525	1.27577	0	0	0.4065	0	0	1.0951	0	0	0.8593	0.786967	0	0	0.4157	0	0	0.6651	0	0	0.6168	0.565867	0	0	0.3916	0	0	0.4437	0	0	0.5921	0.4758	1.62112	1.1893
Ifit3b	interferon-induced protein with tetratricopeptide repeats 3B	667370	I830012O16Rik	Q8BPC3_MOUSE;E9PV48_MOUSE	1	1	0.7152	0	0	1.4596	1	1	1.6525	1.27577	0	0	0.4065	0	0	1.0951	0	0	0.8593	0.786967	0	0	0.4157	0	0	0.6651	0	0	0.6168	0.565867	0	0	0.3916	0	0	0.4437	0	0	0.5921	0.4758	1.62112	1.1893
Supv3l1	suppressor of var1, 3-like 1 (S. cerevisiae)	338359	6330443E10Rik	SUV3_MOUSE	1	1	0.7152	0	0	1.4596	1	1	1.6525	1.27577	0	0	0.4065	0	0	1.0951	0	0	0.8593	0.786967	2	2	1.0809	1	1	1.1972	1	1	1.1102	1.12943	1	1	0.7048	0	0	0.4437	2	2	1.5397	0.896067	1.62112	1.26043
Bloc1s5	biogenesis of lysosomal organelles complex-1, subunit 5, muted	17828	1810074A19Rik|Muted|mu	BL1S5_MOUSE	1	1	0.7152	0	0	1.4596	1	1	1.6525	1.27577	0	0	0.4065	0	0	1.0951	0	0	0.8593	0.786967	2	2	1.0809	0	0	0.6651	0	0	0.6168	0.7876	1	1	0.7048	0	0	0.4437	0	0	0.5921	0.5802	1.62112	1.35746
Ppil4	peptidylprolyl isomerase (cyclophilin)-like 4	67418	3732410E19Rik|3830425H19Rik|AI788954|AW146233|PPIase	PPIL4_MOUSE	1	1	0.7152	0	0	1.4596	1	1	1.6525	1.27577	0	0	0.4065	0	0	1.0951	0	0	0.8593	0.786967	1	1	0.7483	0	0	0.6651	1	1	1.1102	0.8412	1	1	0.7048	0	0	0.4437	0	0	0.5921	0.5802	1.62112	1.44984
Cyyr1	cysteine and tyrosine-rich protein 1	224405	-	CYYR1_MOUSE	1	1	0.7152	0	0	1.4596	1	1	1.6525	1.27577	0	0	0.4065	0	0	1.0951	0	0	0.8593	0.786967	0	0	0.4157	0	0	0.6651	1	1	1.1102	0.730333	0	0	0.3916	0	0	0.4437	0	0	0.5921	0.4758	1.62112	1.53496
Plk1	polo like kinase 1	18817	Plk|STPK13	PLK1_MOUSE;Q3TPZ2_MOUSE	1	1	0.7152	0	0	1.4596	1	1	1.6525	1.27577	0	0	0.4065	0	0	1.0951	0	0	0.8593	0.786967	2	2	1.0809	1	1	1.1972	0	0	0.6168	0.964967	1	1	0.7048	0	0	0.4437	0	0	0.5921	0.5802	1.62112	1.66316
Pfdn5	prefoldin 5	56612	1190001O17Rik|1700010A06Rik|D15Ertd697e|Eig1|MM-1	PFD5_MOUSE	1	1	0.7152	0	0	1.4596	1	1	1.6525	1.27577	0	0	0.4065	0	0	1.0951	0	0	0.8593	0.786967	1	1	0.7483	1	1	1.1972	3	3	2.0973	1.3476	0	0	0.3916	0	0	0.4437	2	2	1.5397	0.791667	1.62112	1.70223
Tgfbr3	transforming growth factor, beta receptor III	21814	1110036H20Rik|AU015626|AW215636|TBRIII	TGBR3_MOUSE;A0A0R4J097_MOUSE	1	2	1.033	0	0	1.4596	2	2	2.3871	1.62657	1	2	1.0569	0	0	1.0951	0	0	0.8593	1.00377	1	1	0.7483	0	0	0.6651	0	0	0.6168	0.676733	2	3	1.3315	2	2	1.1538	0	0	0.5921	1.0258	1.62046	0.659713
Myo5a	myosin VA	17918	9630007J19Rik|AI413174|AI661011|Dbv|MVa|Myo5|MyoVA|Sev-1|d|d-120J|flail|flr	MYO5A_MOUSE;D3YZ62_MOUSE;D3Z4J3_MOUSE	2	2	1.033	0	0	1.4596	2	2	2.3871	1.62657	2	2	1.0569	0	0	1.0951	0	0	0.8593	1.00377	1	1	0.7483	1	1	1.1972	0	0	0.6168	0.8541	3	4	1.6448	2	2	1.1538	0	0	0.5921	1.13023	1.62046	0.755685
Ewsr1	Ewing sarcoma breakpoint region 1	14030	Ews|Ewsh	EWS_MOUSE;Q6NVA3_MOUSE;Q3UGI7_MOUSE;Q5SUS9_MOUSE;Q5SUT0_MOUSE	10	30	9.9419	2	2	3.796	3	3	3.1218	5.6199	5	13	4.6357	2	2	2.8477	2	3	2.9222	3.46853	6	14	5.0741	1	1	1.1972	5	5	3.0846	3.11863	3	13	4.4657	1	1	0.7987	2	2	1.5397	2.26803	1.62025	1.37504
Srp54a	signal recognition particle 54A	24067	54kDa|Srp54	SRP54_MOUSE	4	10	3.5768	6	7	9.6415	3	4	3.8567	5.69167	3	5	2.0327	2	2	2.8477	6	7	5.6741	3.51817	5	10	3.7427	3	4	2.7939	7	8	4.5659	3.70083	4	5	1.9582	7	9	3.6397	6	8	4.3835	3.32713	1.61779	1.11232
Fbl	fibrillarin	14113	AL022665|FIB|FLRN|RNU3IP1	FBRL_MOUSE	4	7	2.6227	4	5	7.3025	8	9	7.5325	5.81923	3	4	1.7074	4	5	5.4778	4	4	3.61	3.5984	1	2	1.0809	6	8	4.9237	5	9	5.0598	3.68813	5	7	2.5849	7	20	7.5486	6	14	7.2289	5.78747	1.61717	0.637262
Pdhb	pyruvate dehydrogenase (lipoamide) beta	68263	2610103L06Rik|AL024199|C81408	ODPB_MOUSE	4	11	3.8949	2	2	3.796	2	2	2.3871	3.35933	4	5	2.0327	1	1	1.9713	2	2	2.2345	2.0795	3	4	1.7462	4	4	2.7939	3	4	2.591	2.37703	5	5	1.9582	5	6	2.5741	3	3	2.0136	2.18197	1.61545	1.0894
Copb2	coatomer protein complex, subunit beta 2 (beta prime)	50797	AI256832	COPB2_MOUSE	6	8	2.9407	4	5	7.3025	14	16	12.6831	7.6421	6	6	2.358	4	5	5.4778	6	8	6.3623	4.7327	3	4	1.7462	13	18	10.252	15	15	8.024	6.67407	8	13	4.4657	20	35	12.884	11	16	8.1778	8.50917	1.61474	0.784338
Rpl21	ribosomal protein L21	19933	8430440E03Rik|L21	Q9CQM8_MOUSE	6	8	2.9407	5	6	8.4719	3	3	3.1218	4.8448	6	6	2.358	3	3	3.7242	3	3	2.9222	3.00147	4	6	2.4116	4	4	2.7939	2	6	3.5783	2.92793	3	3	1.3315	3	6	2.5741	4	8	4.3835	2.76303	1.61414	1.05968
Pin1	protein (peptidyl-prolyl cis/trans isomerase) NIMA-interacting 1	23988	0610025L01Rik|D9Bwg1161e	PIN1_MOUSE	3	3	1.3509	4	6	8.4719	3	5	4.5916	4.8048	1	1	0.7317	4	4	4.6009	3	4	3.61	2.98087	3	3	1.4136	2	2	1.7294	4	4	2.591	1.91133	0	0	0.3916	2	2	1.1538	1	1	1.0659	0.870433	1.61188	2.19584
Tmed5	transmembrane p24 trafficking protein 5	73130	3110020O18Rik|4432412D15Rik	TMED5_MOUSE;A2RS96_MOUSE;Q3V440_MOUSE	3	3	1.3509	2	2	3.796	4	4	3.8567	3.0012	2	3	1.3821	1	1	1.9713	2	2	2.2345	1.86263	1	2	1.0809	0	0	0.6651	1	1	1.1102	0.952067	0	0	0.3916	2	2	1.1538	4	4	2.4875	1.3443	1.61127	0.708225
Dad1	defender against cell death 1	13135	AI323713	DAD1_MOUSE	3	3	1.3509	2	2	3.796	3	4	3.8567	3.0012	2	3	1.3821	1	1	1.9713	2	2	2.2345	1.86263	3	3	1.4136	2	3	2.2616	1	3	2.0973	1.92417	2	2	1.0181	3	3	1.5088	2	4	2.4875	1.67147	1.61127	1.15118
Rpl27a	ribosomal protein L27A	26451	L27'|L27A|L29	RL27A_MOUSE	3	3	1.3509	4	7	9.6415	2	4	3.8567	4.9497	3	3	1.3821	2	2	2.8477	3	6	4.986	3.07193	5	6	2.4116	4	9	5.4563	4	9	5.0598	4.30923	4	4	1.6448	4	8	3.2845	4	7	3.9094	2.94623	1.61127	1.46262
Arpc1b	actin related protein 2/3 complex, subunit 1B	11867	41kDa|AA408064|AA408534|AA571392|AF007010|AW208418|L72|SOP2Hs|p41-ARC	ARC1B_MOUSE	4	6	2.3048	7	10	13.1521	8	12	9.7392	8.3987	5	12	4.3102	4	6	6.3548	4	6	4.986	5.217	4	8	3.0771	6	11	6.5216	9	17	9.0125	6.20373	6	11	3.8387	12	29	10.7492	5	8	4.3835	6.3238	1.60987	0.981014
Ada	adenosine deaminase	11486	-	ADA_MOUSE;Q4FK28_MOUSE	1	1	0.7152	2	2	3.796	0	0	0.918	1.80973	1	1	0.7317	0	0	1.0951	1	1	1.5468	1.12453	1	1	0.7483	0	0	0.6651	2	2	1.6038	1.00573	3	3	1.3315	3	3	1.5088	4	4	2.4875	1.77593	1.60932	0.566313
Shmt2	serine hydroxymethyltransferase 2 (mitochondrial)	108037	2700043D08Rik|AA408223|AA986903	Q9CZN7_MOUSE;Q3TFD0_MOUSE	8	13	4.531	13	17	21.3531	11	16	12.6831	12.8557	6	11	3.9848	7	8	8.1092	11	16	11.8714	7.98847	9	17	6.0729	15	26	14.5188	16	29	14.9473	11.8463	10	14	4.7793	18	40	14.6637	20	35	17.2007	12.2146	1.60929	0.969853
Psma3	proteasome (prosome, macropain) subunit, alpha type 3	19167	Lmpc8	PSA3_MOUSE;Q58EV4_MOUSE;E0CX62_MOUSE;Q3TEL1_MOUSE	6	6	2.3048	5	7	9.6415	7	7	6.0618	6.0027	6	7	2.6833	2	2	2.8477	6	7	5.6741	3.73503	5	7	2.7444	6	9	5.4563	6	8	4.5659	4.25553	7	7	2.5849	6	12	4.7055	6	11	5.806	4.36547	1.60713	0.974818
Gmds	GDP-mannose 4, 6-dehydratase	218138	BC031788|C87208	GMDS_MOUSE	3	3	1.3509	1	1	2.6277	0	0	0.918	1.6322	0	0	0.4065	0	0	1.0951	1	1	1.5468	1.01613	3	3	1.4136	0	0	0.6651	1	1	1.1102	1.06297	3	3	1.3315	3	4	1.8639	1	1	1.0659	1.42043	1.60629	0.74834
Kdm1a	lysine (K)-specific demethylase 1A	99982	1810043O07Rik|AA408884|Aof2|D4Ertd478e|Kdm1|Lsd1|mKIAA0601	KDM1A_MOUSE;A3KG93_MOUSE	3	3	1.3509	1	1	2.6277	0	0	0.918	1.6322	0	0	0.4065	0	0	1.0951	1	1	1.5468	1.01613	0	0	0.4157	1	1	1.1972	1	1	1.1102	0.9077	4	4	1.6448	2	2	1.1538	0	0	0.5921	1.13023	1.60629	0.803109
Gapdhs	glyceraldehyde-3-phosphate dehydrogenase, spermatogenic	14447	Gapd-s|Gapds	G3PT_MOUSE;A0A0R4J0X7_MOUSE;S4R2G5_MOUSE	7	25	8.3498	4	14	17.8368	6	18	14.1557	13.4474	5	15	5.2867	4	11	10.7421	6	12	9.1161	8.38163	4	23	8.071	5	20	11.3184	6	23	11.979	10.4561	7	25	8.2294	8	26	9.6821	5	27	13.3996	10.437	1.60439	1.00183
Immt	inner membrane protein, mitochondrial	76614	1700082C19Rik|D830041H16Rik|HMP|P87|P87/89|P89	MIC60_MOUSE;Q3U7N2_MOUSE;E9Q800_MOUSE;Q3TVZ5_MOUSE;Q3TEY5_MOUSE;E9QAY6_MOUSE	20	29	9.6234	5	5	7.3025	12	14	11.211	9.37897	13	19	6.5888	4	4	4.6009	7	8	6.3623	5.85067	21	33	11.4031	5	6	3.8587	15	17	9.0125	8.09143	18	38	12.31	22	33	12.1723	17	18	9.1268	11.203	1.60306	0.722254
Rpn2	ribophorin II	20014	1300012C06Rik|AV261018|Rpn-2	RPN2_MOUSE	3	5	1.9868	4	4	6.1334	12	20	15.6287	7.9163	1	1	0.7317	4	6	6.3548	6	10	7.739	4.94183	1	1	0.7483	13	23	12.9183	10	14	7.5298	7.06547	2	2	1.0181	15	33	12.1723	14	28	13.8746	9.02167	1.6019	0.783166
Rpl22	ribosomal protein L22	19934	2700038K18Rik	RL22_MOUSE;Q4VAG4_MOUSE	4	10	3.5768	3	7	9.6415	3	5	4.5916	5.93663	3	5	2.0327	3	5	5.4778	4	4	3.61	3.70683	4	8	3.0771	3	6	3.8587	5	7	4.0721	3.6693	3	3	1.3315	3	7	2.9293	5	8	4.3835	2.88143	1.60154	1.27343
Kifap3	kinesin-associated protein 3	16579	KAP-3|KAP3|SMAP	KIFA3_MOUSE;Q9CRX5_MOUSE;Q3UZA5_MOUSE	2	2	1.033	0	0	1.4596	1	2	2.3871	1.62657	0	0	0.4065	0	0	1.0951	1	1	1.5468	1.01613	1	1	0.7483	0	0	0.6651	0	0	0.6168	0.676733	3	3	1.3315	1	1	0.7987	1	1	1.0659	1.06537	1.60074	0.635212
Rpl36	ribosomal protein L36	54217	-	Q6ZWZ4_MOUSE	4	5	1.9868	4	8	10.8114	3	5	4.5916	5.7966	1	1	0.7317	4	7	7.2319	2	3	2.9222	3.6286	0	0	0.4157	3	6	3.8587	5	6	3.5783	2.61757	1	1	0.7048	3	9	3.6397	5	7	3.9094	2.7513	1.59748	0.951393
Plcg2	phospholipase C, gamma 2	234779	PLC-gamma-2|PLCgamma2|Plcg-2	PLCG2_MOUSE	8	8	2.9407	0	0	1.4596	7	9	7.5325	3.9776	2	4	1.7074	2	2	2.8477	3	3	2.9222	2.49243	6	7	2.7444	10	11	6.5216	0	0	0.6168	3.29427	6	8	2.8983	19	19	7.1932	15	15	7.7033	5.9316	1.59587	0.555376
Rps14	ribosomal protein S14	20044	2600014J02Rik|AL023078	RS14_MOUSE	11	19	6.4401	7	8	10.8114	7	8	6.7971	8.0162	5	13	4.6357	4	5	5.4778	4	6	4.986	5.03317	11	20	7.0718	7	10	5.9889	7	11	6.0477	6.36947	10	16	5.4064	7	12	4.7055	6	8	4.3835	4.8318	1.59268	1.31824
Tecr	trans-2,3-enoyl-CoA reductase	106529	2410016D23Rik|A230102P12Rik|AI173355|D17Ertd178e|Gpsn2|SC2	TECR_MOUSE;G3UWE1_MOUSE	4	4	1.6689	0	0	1.4596	4	4	3.8567	2.3284	2	2	1.0569	0	0	1.0951	1	2	2.2345	1.46217	1	1	0.7483	4	5	3.3263	1	2	1.6038	1.8928	1	1	0.7048	10	19	7.1932	5	7	3.9094	3.9358	1.59243	0.480919
Edc4	enhancer of mRNA decapping 4	234699	BC022641	EDC4_MOUSE;G5E896_MOUSE;A0A0R4J1Q0_MOUSE	7	11	3.8949	2	2	3.796	2	2	2.3871	3.35933	6	8	3.0086	0	0	1.0951	2	2	2.2345	2.11273	5	8	3.0771	1	1	1.1972	6	6	3.5783	2.61753	6	9	3.2118	3	3	1.5088	1	1	1.0659	1.92883	1.59004	1.35706
Fth1	ferritin heavy polypeptide 1	14319	FHC|Fth|HFt|MFH	FRIH_MOUSE	2	4	1.6689	0	0	1.4596	1	1	1.6525	1.59367	1	2	1.0569	0	0	1.0951	0	0	0.8593	1.00377	1	3	1.4136	0	0	0.6651	2	2	1.6038	1.2275	2	2	1.0181	6	9	3.6397	0	0	0.5921	1.74997	1.58769	0.701442
Gm38495	predicted gene, 38495	102637099	-	YJ005_MOUSE	2	4	1.6689	0	0	1.4596	1	1	1.6525	1.59367	2	2	1.0569	0	0	1.0951	0	0	0.8593	1.00377	2	2	1.0809	0	0	0.6651	0	0	0.6168	0.7876	0	0	0.3916	1	1	0.7987	0	0	0.5921	0.594133	1.58769	1.32563
Yy1	YY1 transcription factor	22632	AW488674|NF-E1	TYY1_MOUSE	4	4	1.6689	0	0	1.4596	1	1	1.6525	1.59367	1	2	1.0569	0	0	1.0951	0	0	0.8593	1.00377	5	5	2.0789	1	1	1.1972	1	1	1.1102	1.4621	4	5	1.9582	0	0	0.4437	0	0	0.5921	0.998	1.58769	1.46503
Lamb1	laminin B1	16777	C77966|C80098|C81607|D130003D08Rik|Lamb-1|Lamb1-1	LAMB1_MOUSE;E9QN70_MOUSE;Q3UHL7_MOUSE	6	8	2.9407	2	2	3.796	9	9	7.5325	4.7564	5	5	2.0327	1	1	1.9713	6	6	4.986	2.99667	3	3	1.4136	8	8	4.9237	5	5	3.0846	3.14063	3	4	1.6448	13	14	5.4161	5	6	3.4354	3.49877	1.58723	0.89764
Eif4ebp1	eukaryotic translation initiation factor 4E binding protein 1	13685	4e-bp1|AA959816|PHAS-I	4EBP1_MOUSE	1	1	0.7152	1	1	2.6277	0	0	0.918	1.4203	1	1	0.7317	0	0	1.0951	0	0	0.8593	0.895367	1	1	0.7483	0	0	0.6651	0	0	0.6168	0.676733	1	1	0.7048	0	0	0.4437	0	0	0.5921	0.5802	1.58628	1.16638
Poglut1	protein O-glucosyltransferase 1	224143	9630046K23Rik|Clp46|Ktelc1|Rumi	PGLT1_MOUSE;Q8BLG5_MOUSE;Q8BV60_MOUSE	1	1	0.7152	1	1	2.6277	0	0	0.918	1.4203	1	1	0.7317	0	0	1.0951	0	0	0.8593	0.895367	0	0	0.4157	0	0	0.6651	1	1	1.1102	0.730333	0	0	0.3916	0	0	0.4437	0	0	0.5921	0.4758	1.58628	1.53496
Gorab	golgin, RAB6-interacting	98376	NTKL-BP1|SCYL1-BP1|Scyl1bp1	GORAB_MOUSE	1	1	0.7152	1	1	2.6277	0	0	0.918	1.4203	1	1	0.7317	0	0	1.0951	0	0	0.8593	0.895367	1	2	1.0809	0	0	0.6651	0	0	0.6168	0.7876	0	0	0.3916	0	0	0.4437	0	0	0.5921	0.4758	1.58628	1.65532
Trmt1l	tRNA methyltransferase 1 like	98685	1190005F20Rik|AW226554|C1orf25|Trm1-like|Trm1l	TRM1L_MOUSE;A0A0R4J0U8_MOUSE	1	1	0.7152	1	1	2.6277	0	0	0.918	1.4203	1	1	0.7317	0	0	1.0951	0	0	0.8593	0.895367	1	1	0.7483	1	1	1.1972	1	1	1.1102	1.01857	1	1	0.7048	0	0	0.4437	0	0	0.5921	0.5802	1.58628	1.75554
Prkdc	protein kinase, DNA activated, catalytic polypeptide	19090	AI326420|AU019811|DNA-PKcs|DNAPDcs|DNAPK|DNPK1|DOXNPH|HYRC1|XRCC7|dxnph|p460|scid|slip	PRKDC_MOUSE	0	0	0.3973	1	3	4.9645	1	1	1.6525	2.3381	0	0	0.4065	0	0	1.0951	1	3	2.9222	1.4746	0	0	0.4157	2	4	2.7939	0	0	0.6168	1.27547	0	0	0.3916	8	15	5.7715	1	6	3.4354	3.1995	1.58558	0.398646
Lbr	lamin B receptor	98386	AI505894|ic	LBR_MOUSE	4	6	2.3048	1	1	2.6277	4	5	4.5916	3.1747	4	7	2.6833	0	0	1.0951	2	2	2.2345	2.0043	3	4	1.7462	3	5	3.3263	2	2	1.6038	2.22543	7	16	5.4064	9	11	4.3502	2	3	2.0136	3.9234	1.58394	0.567221
Cluh	clustered mitochondria (cluA/CLU1) homolog	74148	1300001I01Rik|Kiaa0664|mKIAA0664	CLU_MOUSE;A0A0R4J140_MOUSE	6	6	2.3048	1	1	2.6277	3	3	3.1218	2.68477	3	3	1.3821	2	2	2.8477	0	0	0.8593	1.69637	7	7	2.7444	0	0	0.6651	0	0	0.6168	1.3421	6	6	2.2715	11	13	5.0608	3	3	2.0136	3.1153	1.58266	0.430809
Smarca4	SWI/SNF related, matrix associated, actin dependent regulator of chromatin, subfamily a, member 4	20586	BAF190A|Brg1|HP1-BP72|SNF2beta|SW1/SNF|b2b508.1Clo|b2b692Clo	SMCA4_MOUSE;A0A0R4J170_MOUSE	5	5	1.9868	0	0	1.4596	10	10	8.268	3.9048	6	8	3.0086	2	2	2.8477	1	1	1.5468	2.4677	6	11	4.0755	12	13	7.5872	8	8	4.5659	5.40953	7	11	3.8387	16	18	6.8377	9	13	6.7546	5.81033	1.58236	0.931019
Rps12	ribosomal protein S12	20042	-	Q6ZWZ6_MOUSE	8	14	4.8492	4	9	11.9816	5	6	5.3267	7.38583	8	10	3.6594	5	8	8.1092	2	2	2.2345	4.6677	10	17	6.0729	4	6	3.8587	5	9	5.0598	4.99713	4	9	3.2118	6	10	3.9949	3	3	2.0136	3.07343	1.58233	1.62591
U2af1l4	U2 small nuclear RNA auxiliary factor 1-like 4	233073	AA407033|AF419339|AI451269|AW553050|U2af26	U2AF4_MOUSE	2	6	2.3048	1	1	2.6277	0	0	0.918	1.95017	1	2	1.0569	0	0	1.0951	1	1	1.5468	1.23293	1	4	1.7462	3	3	2.2616	2	2	1.6038	1.87053	1	3	1.3315	1	1	0.7987	1	1	1.0659	1.06537	1.58173	1.75576
Pdcd6ip	programmed cell death 6 interacting protein	18571	AI480591|AW544830|Aip1|Alix|C76364|Eig2|mKIAA1375	PDC6I_MOUSE;Q80Y09_MOUSE	20	51	16.6339	11	11	14.3229	17	24	18.5761	16.511	15	24	8.2171	10	10	9.8643	15	18	13.2496	10.4437	15	24	8.4041	14	17	9.7189	25	34	17.4222	11.8484	24	35	11.368	12	21	7.9042	16	17	8.6523	9.30817	1.58095	1.2729
Mpdu1	mannose-P-dolichol utilization defect 1	24070	LEC35|SL15|Supl15h	Q8R0J2_MOUSE	0	0	0.3973	0	0	1.4596	2	2	2.3871	1.41467	1	1	0.7317	0	0	1.0951	0	0	0.8593	0.895367	0	0	0.4157	0	0	0.6651	0	0	0.6168	0.565867	0	0	0.3916	1	1	0.7987	0	0	0.5921	0.594133	1.57999	0.952424
Arfgef2	ADP-ribosylation factor guanine nucleotide-exchange factor 2 (brefeldin A-inhibited)	99371	AI463430|AW493672|BIG2|E230011G24Rik	BIG2_MOUSE	0	0	0.3973	0	0	1.4596	2	2	2.3871	1.41467	1	1	0.7317	0	0	1.0951	0	0	0.8593	0.895367	0	0	0.4157	0	0	0.6651	1	1	1.1102	0.730333	0	0	0.3916	2	2	1.1538	0	0	0.5921	0.7125	1.57999	1.02503
Atp13a1	ATPase type 13A1	170759	Atp13a|Cgi152|catp	AT131_MOUSE	3	3	1.3509	0	0	1.4596	0	0	0.918	1.24283	0	0	0.4065	0	0	1.0951	0	0	0.8593	0.786967	0	0	0.4157	0	0	0.6651	0	0	0.6168	0.565867	1	1	0.7048	2	3	1.5088	1	1	1.0659	1.09317	1.57927	0.51764
Gtf3c4	general transcription factor IIIC, polypeptide 4	269252	5330400C03|AI426938|AU014771|AU017413|KAT12|TFIIIC90	TF3C4_MOUSE;E9Q2B0_MOUSE	2	3	1.3509	0	0	1.4596	0	0	0.918	1.24283	0	0	0.4065	0	0	1.0951	0	0	0.8593	0.786967	0	0	0.4157	0	0	0.6651	0	0	0.6168	0.565867	1	1	0.7048	1	3	1.5088	0	0	0.5921	0.935233	1.57927	0.605054
Epb41l1	erythrocyte membrane protein band 4.1 like 1	13821	4.1N|Epb4.1l1|NBL1|mKIAA0338	E41L1_MOUSE;A2AUK5_MOUSE;A2AUK8_MOUSE;A2AUK7_MOUSE	3	3	1.3509	0	0	1.4596	0	0	0.918	1.24283	0	0	0.4065	0	0	1.0951	0	0	0.8593	0.786967	2	3	1.4136	0	0	0.6651	0	0	0.6168	0.8985	4	4	1.6448	0	0	0.4437	2	3	2.0136	1.36737	1.57927	0.657102
Hexb	hexosaminidase B	15212	-	HEXB_MOUSE;Q3TXR9_MOUSE	2	3	1.3509	0	0	1.4596	0	0	0.918	1.24283	0	0	0.4065	0	0	1.0951	0	0	0.8593	0.786967	0	0	0.4157	0	0	0.6651	0	0	0.6168	0.565867	0	0	0.3916	2	3	1.5088	0	0	0.5921	0.830833	1.57927	0.681083
Dysf	dysferlin	26903	2310004N10Rik|AI604795|D6Pas3	DYSF_MOUSE;E9QL12_MOUSE;E9Q423_MOUSE;A0A0N4SV63_MOUSE;A0A0N4SVX9_MOUSE;A0A0N4SUN3_MOUSE;A0A0N4SUJ2_MOUSE;E9PXU9_MOUSE;A0A0N4SWH3_MOUSE	2	3	1.3509	0	0	1.4596	0	0	0.918	1.24283	0	0	0.4065	0	0	1.0951	0	0	0.8593	0.786967	0	0	0.4157	0	0	0.6651	0	0	0.6168	0.565867	1	1	0.7048	1	2	1.1538	0	0	0.5921	0.8169	1.57927	0.6927
Ptprn2	protein tyrosine phosphatase, receptor type, N polypeptide 2	19276	4930425H11Rik|IA2beta|PTP-NP|Phol|mKIAA0387|phogrin	PTPR2_MOUSE;Q3UU93_MOUSE;A3KN68_MOUSE	2	3	1.3509	0	0	1.4596	0	0	0.918	1.24283	0	0	0.4065	0	0	1.0951	0	0	0.8593	0.786967	0	0	0.4157	0	0	0.6651	0	0	0.6168	0.565867	1	1	0.7048	1	1	0.7987	0	0	0.5921	0.698533	1.57927	0.810078
Ggn	gametogenetin	243897	AI593290	GGN_MOUSE;G5E8M4_MOUSE;A0A140LI02_MOUSE	3	3	1.3509	0	0	1.4596	0	0	0.918	1.24283	0	0	0.4065	0	0	1.0951	0	0	0.8593	0.786967	0	0	0.4157	0	0	0.6651	0	0	0.6168	0.565867	0	0	0.3916	0	0	0.4437	1	1	1.0659	0.633733	1.57927	0.89291
Wipi1	WD repeat domain, phosphoinositide interacting 1	52639	4930533H01Rik|AW411817|D11Ertd498e	WIPI1_MOUSE	2	3	1.3509	0	0	1.4596	0	0	0.918	1.24283	0	0	0.4065	0	0	1.0951	0	0	0.8593	0.786967	0	0	0.4157	0	0	0.6651	0	0	0.6168	0.565867	0	0	0.3916	1	1	0.7987	0	0	0.5921	0.594133	1.57927	0.952424
Rasa2	RAS p21 protein activator 2	114713	5430433H21Rik|AA517451|AU023900|GAP1m	RASA2_MOUSE	2	3	1.3509	0	0	1.4596	0	0	0.918	1.24283	0	0	0.4065	0	0	1.0951	0	0	0.8593	0.786967	2	2	1.0809	1	1	1.1972	1	1	1.1102	1.12943	2	3	1.3315	0	0	0.4437	2	2	1.5397	1.10497	1.57927	1.02214
Strn4	striatin, calmodulin binding protein 4	97387	C80611|ZIN|zinedin	STRN4_MOUSE	2	3	1.3509	0	0	1.4596	0	0	0.918	1.24283	0	0	0.4065	0	0	1.0951	0	0	0.8593	0.786967	1	2	1.0809	1	1	1.1972	0	0	0.6168	0.964967	1	1	0.7048	2	3	1.5088	0	0	0.5921	0.935233	1.57927	1.03179
Dhx38	DEAH (Asp-Glu-Ala-His) box polypeptide 38	64340	5730550P09Rik|AI325984|AW540902|Ddx38|KIAA0224|Prp16	Q80X98_MOUSE	3	3	1.3509	0	0	1.4596	0	0	0.918	1.24283	0	0	0.4065	0	0	1.0951	0	0	0.8593	0.786967	2	2	1.0809	0	0	0.6651	1	1	1.1102	0.952067	4	4	1.6448	0	0	0.4437	0	0	0.5921	0.893533	1.57927	1.06551
Lsg1	large 60S subunit nuclear export GTPase 1	224092	5830465I20|AA409273|D16Bwg1547e	LSG1_MOUSE	3	3	1.3509	0	0	1.4596	0	0	0.918	1.24283	0	0	0.4065	0	0	1.0951	0	0	0.8593	0.786967	1	1	0.7483	0	0	0.6651	0	0	0.6168	0.676733	0	0	0.3916	0	0	0.4437	1	1	1.0659	0.633733	1.57927	1.06785
Srrm1	serine/arginine repetitive matrix 1	51796	AA407769|POP101|Srm160	SRRM1_MOUSE;A2A8V9_MOUSE;E9PUK6_MOUSE;A2A8V8_MOUSE	3	3	1.3509	0	0	1.4596	0	0	0.918	1.24283	0	0	0.4065	0	0	1.0951	0	0	0.8593	0.786967	1	1	0.7483	1	1	1.1972	1	1	1.1102	1.01857	2	4	1.6448	0	0	0.4437	0	0	0.5921	0.893533	1.57927	1.13993
Nadk2	NAD kinase 2, mitochondrial	68646	MNADK|Nadkd1	NAKD2_MOUSE;Q9CUB4_MOUSE	2	3	1.3509	0	0	1.4596	0	0	0.918	1.24283	0	0	0.4065	0	0	1.0951	0	0	0.8593	0.786967	0	0	0.4157	1	1	1.1972	1	1	1.1102	0.9077	2	3	1.3315	0	0	0.4437	0	0	0.5921	0.7891	1.57927	1.1503
Gtf2e2	general transcription factor II E, polypeptide 2 (beta subunit)	68153	34kDa|AI462509|C330006J08Rik	T2EB_MOUSE;Q3UIR2_MOUSE	3	3	1.3509	0	0	1.4596	0	0	0.918	1.24283	0	0	0.4065	0	0	1.0951	0	0	0.8593	0.786967	1	2	1.0809	0	0	0.6651	0	0	0.6168	0.7876	2	2	1.0181	0	0	0.4437	0	0	0.5921	0.684633	1.57927	1.1504
Tmem9	transmembrane protein 9	66241	1500015G18Rik|AW545782	TMEM9_MOUSE	2	3	1.3509	0	0	1.4596	0	0	0.918	1.24283	0	0	0.4065	0	0	1.0951	0	0	0.8593	0.786967	1	1	0.7483	0	0	0.6651	0	0	0.6168	0.676733	1	1	0.7048	0	0	0.4437	0	0	0.5921	0.5802	1.57927	1.16638
Atp6v0c	ATPase, H+ transporting, lysosomal V0 subunit C	11984	Atp6c|Atp6c2|Atp6l|Atpl|Atpl-rs1|PL16|VATL|Vma3	VATL_MOUSE;A3KML5_MOUSE	1	3	1.3509	0	0	1.4596	0	0	0.918	1.24283	0	0	0.4065	0	0	1.0951	0	0	0.8593	0.786967	0	0	0.4157	0	0	0.6651	0	0	0.6168	0.565867	0	0	0.3916	0	0	0.4437	0	0	0.5921	0.4758	1.57927	1.1893
Cxcl5	chemokine (C-X-C motif) ligand 5	20311	AMCF-II|Cxcl6|ENA-78|GCP-2|LIX|Scyb5|Scyb6	CXCL5_MOUSE	3	3	1.3509	0	0	1.4596	0	0	0.918	1.24283	0	0	0.4065	0	0	1.0951	0	0	0.8593	0.786967	0	0	0.4157	0	0	0.6651	0	0	0.6168	0.565867	0	0	0.3916	0	0	0.4437	0	0	0.5921	0.4758	1.57927	1.1893
Smurf2	SMAD specific E3 ubiquitin protein ligase 2	66313	2810411E22Rik|AI558114|AI649275	SMUF2_MOUSE;Q9CSE3_MOUSE	2	3	1.3509	0	0	1.4596	0	0	0.918	1.24283	0	0	0.4065	0	0	1.0951	0	0	0.8593	0.786967	0	0	0.4157	0	0	0.6651	0	0	0.6168	0.565867	0	0	0.3916	0	0	0.4437	0	0	0.5921	0.4758	1.57927	1.1893
Snx30	sorting nexin family member 30	209131	4732481H14Rik|C030041J06Rik	SNX30_MOUSE	1	3	1.3509	0	0	1.4596	0	0	0.918	1.24283	0	0	0.4065	0	0	1.0951	0	0	0.8593	0.786967	0	0	0.4157	0	0	0.6651	0	0	0.6168	0.565867	0	0	0.3916	0	0	0.4437	0	0	0.5921	0.4758	1.57927	1.1893
Dcst2	DC-STAMP domain containing 2	329702	Gm760	A0A140LIJ0_MOUSE	3	3	1.3509	0	0	1.4596	0	0	0.918	1.24283	0	0	0.4065	0	0	1.0951	0	0	0.8593	0.786967	0	0	0.4157	0	0	0.6651	0	0	0.6168	0.565867	0	0	0.3916	0	0	0.4437	0	0	0.5921	0.4758	1.57927	1.1893
Moxd1	monooxygenase, DBH-like 1	59012	3230402N08Rik|MNCb-5203	MOXD1_MOUSE	1	3	1.3509	0	0	1.4596	0	0	0.918	1.24283	0	0	0.4065	0	0	1.0951	0	0	0.8593	0.786967	1	1	0.7483	0	0	0.6651	0	0	0.6168	0.676733	0	0	0.3916	0	0	0.4437	0	0	0.5921	0.4758	1.57927	1.42231
Ubxn6	UBX domain protein 6	66530	1200008L11Rik|2210415J11Rik|AU040909|Ubxd1|Ubxdc2	UBXN6_MOUSE	3	3	1.3509	0	0	1.4596	0	0	0.918	1.24283	0	0	0.4065	0	0	1.0951	0	0	0.8593	0.786967	3	4	1.7462	0	0	0.6651	0	0	0.6168	1.00937	2	2	1.0181	0	0	0.4437	0	0	0.5921	0.684633	1.57927	1.47432
Bms1	BMS1, ribosome biogenesis factor	213895	AA408648|AU020092|AU043373|BB007109|BC030906|Bms1l|mKIAA0187	Q6PGF5_MOUSE	2	3	1.3509	0	0	1.4596	0	0	0.918	1.24283	0	0	0.4065	0	0	1.0951	0	0	0.8593	0.786967	2	3	1.4136	1	2	1.7294	0	0	0.6168	1.25327	2	2	1.0181	1	1	0.7987	0	0	0.5921	0.802967	1.57927	1.5608
Brd3	bromodomain containing 3	67382	2410084F24Rik|AW060456|Fsrg2|ORFX|RINGL3	BRD3_MOUSE;Q3TUI3_MOUSE;Q5CCJ9_MOUSE	2	3	1.3509	0	0	1.4596	0	0	0.918	1.24283	0	0	0.4065	0	0	1.0951	0	0	0.8593	0.786967	2	3	1.4136	1	1	1.1972	0	0	0.6168	1.07587	2	2	1.0181	0	0	0.4437	0	0	0.5921	0.684633	1.57927	1.57145
Slc4a1ap	solute carrier family 4 (anion exchanger), member 1, adaptor protein	20534	kanadaptin	Q5BKS1_MOUSE;E9Q585_MOUSE;E9PX68_MOUSE;Q3UUI2_MOUSE	2	3	1.3509	0	0	1.4596	0	0	0.918	1.24283	0	0	0.4065	0	0	1.0951	0	0	0.8593	0.786967	2	2	1.0809	0	0	0.6651	0	0	0.6168	0.7876	0	0	0.3916	0	0	0.4437	0	0	0.5921	0.4758	1.57927	1.65532
Unc13c	unc-13 homolog C (C. elegans)	208898	1500037O19Rik|AU019458|D9Ertd414e|Munc13-3|Unc13h3	UN13C_MOUSE	2	3	1.3509	0	0	1.4596	0	0	0.918	1.24283	0	0	0.4065	0	0	1.0951	0	0	0.8593	0.786967	1	1	0.7483	1	1	1.1972	0	0	0.6168	0.8541	0	0	0.3916	0	0	0.4437	0	0	0.5921	0.4758	1.57927	1.79508
Rfc1	replication factor C (activator 1) 1	19687	140kDa|Alp145|RFC140|Recc1	RFC1_MOUSE;Q5U4B1_MOUSE;G3X8Z6_MOUSE;A0A0N5E9G7_MOUSE	3	3	1.3509	0	0	1.4596	0	0	0.918	1.24283	0	0	0.4065	0	0	1.0951	0	0	0.8593	0.786967	3	3	1.4136	0	0	0.6651	2	2	1.6038	1.2275	1	1	0.7048	0	0	0.4437	0	0	0.5921	0.5802	1.57927	2.11565
Ube2d2b	ubiquitin-conjugating enzyme E2D 2B	73318	1700013N18Rik	U2D2B_MOUSE	0	0	0.3973	1	2	3.796	0	0	0.918	1.70377	0	0	0.4065	1	1	1.9713	0	0	0.8593	1.07903	1	1	0.7483	1	1	1.1972	1	1	1.1102	1.01857	0	0	0.3916	1	1	0.7987	1	1	1.0659	0.752067	1.57898	1.35436
P4ha1	procollagen-proline, 2-oxoglutarate 4-dioxygenase (proline 4-hydroxylase), alpha 1 polypeptide	18451	AL022634|P4ha	P4HA1_MOUSE;Q3UF16_MOUSE;E9Q7B0_MOUSE;Q3TTT2_MOUSE	3	8	2.9407	4	4	6.1334	3	4	3.8567	4.31027	2	2	1.0569	2	2	2.8477	5	5	4.298	2.7342	7	8	3.0771	5	6	3.8587	7	8	4.5659	3.8339	6	8	2.8983	5	7	2.9293	8	12	6.2803	4.03597	1.57643	0.949934
Ppil3	peptidylprolyl isomerase (cyclophilin)-like 3	70225	2310076N22Rik|2510026K04Rik|Cyp10l	PPIL3_MOUSE	1	2	1.033	1	1	2.6277	1	1	1.6525	1.77107	1	1	0.7317	0	0	1.0951	1	1	1.5468	1.12453	1	2	1.0809	0	0	0.6651	1	1	1.1102	0.952067	0	0	0.3916	0	0	0.4437	2	2	1.5397	0.791667	1.57493	1.20261
Hk1	hexokinase 1	15275	BB404130|Hk-1|Hk1-s|dea|mHk1-s	HXK1_MOUSE;B4YB29_MOUSE;Q6GQU1_MOUSE;G3UVV4_MOUSE;Q3TTB4_MOUSE	15	28	9.305	11	12	15.4939	15	20	15.6287	13.4759	10	14	4.9612	11	12	11.62	11	12	9.1161	8.56577	16	29	10.07	23	40	21.9944	20	29	14.9473	15.6706	29	50	16.0796	20	36	13.2399	23	51	24.8115	18.0437	1.57322	0.86848
Rps27rt	ribosomal protein S27, retrogene	100043813	Gm9846|Rps27l2	RS27_MOUSE	4	12	4.2129	2	3	4.9645	2	2	2.3871	3.85483	3	9	3.334	0	0	1.0951	2	3	2.9222	2.45043	5	7	2.7444	4	8	4.9237	4	4	2.591	3.4197	4	8	2.8983	3	5	2.219	1	2	1.5397	2.219	1.57312	1.5411
Gmppb	GDP-mannose pyrophosphorylase B	331026	AI317178|E430010H19	GMPPB_MOUSE	2	4	1.6689	1	1	2.6277	2	2	2.3871	2.2279	1	1	0.7317	1	1	1.9713	1	1	1.5468	1.4166	1	1	0.7483	1	1	1.1972	0	0	0.6168	0.8541	1	1	0.7048	1	1	0.7987	0	0	0.5921	0.698533	1.57271	1.2227
Nedd4l	neural precursor cell expressed, developmentally down-regulated gene 4-like	83814	1300012C07Rik|Nedd4-2|Nedd4b	G3X9H8_MOUSE;E9PXB7_MOUSE	4	8	2.9407	2	4	6.1334	2	2	2.3871	3.8204	2	4	1.7074	1	1	1.9713	2	4	3.61	2.42957	2	3	1.4136	3	8	4.9237	3	4	2.591	2.9761	1	2	1.0181	1	2	1.1538	2	2	1.5397	1.2372	1.57246	2.40551
Rpl7	ribosomal protein L7	19989	Rpl7a|Surf-3	RL7_MOUSE;Q5M9N8_MOUSE	12	19	6.4401	7	9	11.9816	10	10	8.268	8.89657	9	14	4.9612	5	6	6.3548	7	7	5.6741	5.66337	10	13	4.7412	13	14	8.12	10	13	7.0357	6.6323	14	19	6.3472	16	24	8.9708	10	10	5.3318	6.88327	1.5709	0.96354
Cs	citrate synthase	12974	2610511A05Rik|9030605P22Rik|Ahl4|BB234005|Cis	CISY_MOUSE	11	17	5.8036	6	9	11.9816	7	13	10.4751	9.4201	12	15	5.2867	5	6	6.3548	5	8	6.3623	6.00127	9	12	4.4083	8	20	11.3184	9	17	9.0125	8.2464	9	12	4.1522	12	25	9.3265	11	23	11.5001	8.32627	1.56969	0.990408
Lrrc59	leucine rich repeat containing 59	98238	AA959742|C78668	LRC59_MOUSE	7	8	2.9407	7	7	9.6415	7	9	7.5325	6.7049	6	6	2.358	5	5	5.4778	6	6	4.986	4.27393	5	7	2.7444	8	9	5.4563	8	10	5.5537	4.5848	4	4	1.6448	3	4	1.8639	7	10	5.3318	2.94683	1.56879	1.55584
Lig3	ligase III, DNA, ATP-dependent	16882	D11Wsu78e	Q80ZH7_MOUSE;Q3UC82_MOUSE	4	4	1.6689	0	0	1.4596	1	1	1.6525	1.59367	0	0	0.4065	0	0	1.0951	1	1	1.5468	1.01613	2	2	1.0809	0	0	0.6651	0	0	0.6168	0.7876	4	4	1.6448	0	0	0.4437	0	0	0.5921	0.893533	1.56836	0.881444
Cyb5b	cytochrome b5 type B	66427	1810044O22Rik|AU015618|Cyb5m	CYB5B_MOUSE	5	8	2.9407	3	3	4.9645	2	2	2.3871	3.43077	5	6	2.358	1	1	1.9713	2	2	2.2345	2.18793	4	6	2.4116	1	2	1.7294	2	3	2.0973	2.07943	5	7	2.5849	1	1	0.7987	2	3	2.0136	1.79907	1.56804	1.15584
Rpl4	ribosomal protein L4	67891	2010004J23Rik	RL4_MOUSE;Q564E8_MOUSE	13	20	6.7583	13	15	19.0086	14	17	13.4194	13.0621	12	17	5.9377	6	7	7.2319	12	16	11.8714	8.347	18	23	8.071	17	37	20.3916	17	18	9.5068	12.6565	17	29	9.4846	21	48	17.5125	12	19	9.6014	12.1995	1.56489	1.03746
Manf	mesencephalic astrocyte-derived neurotrophic factor	74840	3230402M22Rik|AA407711|AA408789|AA673178|Armet|D17914|D18Mgi17	Q3TMX5_MOUSE	4	4	1.6689	4	7	9.6415	4	4	3.8567	5.0557	5	6	2.358	3	3	3.7242	4	4	3.61	3.23073	3	4	1.7462	1	1	1.1972	5	7	4.0721	2.3385	1	1	0.7048	1	1	0.7987	5	6	3.4354	1.6463	1.56488	1.42046
Syncrip	synaptotagmin binding, cytoplasmic RNA interacting protein	56403	2610109K23Rik|4632417O19Rik|GRY-RBP|Nsap1|Nsap1l|hnRNP Q|pp68	HNRPQ_MOUSE;A0A0R4J259_MOUSE;G3UZ48_MOUSE;Q3TRV3_MOUSE	15	23	7.7132	14	20	24.872	16	28	21.5252	18.0368	10	19	6.5888	11	14	13.3763	13	20	14.6282	11.5311	8	23	8.071	14	25	13.9853	19	38	19.4031	13.8198	7	15	5.0928	17	39	14.3077	16	25	12.4498	10.6168	1.56419	1.3017
Chchd3	coiled-coil-helix-coiled-coil-helix domain containing 3	66075	0610041L09Rik|1700039J09Rik|AW558177	MIC19_MOUSE	5	6	2.3048	1	1	2.6277	1	1	1.6525	2.195	3	3	1.3821	1	1	1.9713	0	0	0.8593	1.40423	5	6	2.4116	1	1	1.1972	5	5	3.0846	2.23113	5	7	2.5849	3	3	1.5088	5	5	2.9614	2.3517	1.56313	0.948732
Mrps26	mitochondrial ribosomal protein S26	99045	AI648866|GI008|MRP-S13|MRP-S26|Rpms13	RT26_MOUSE	3	4	1.6689	1	1	2.6277	0	0	0.918	1.7382	3	3	1.3821	0	0	1.0951	0	0	0.8593	1.11217	2	2	1.0809	0	0	0.6651	1	1	1.1102	0.952067	3	3	1.3315	2	2	1.1538	1	1	1.0659	1.18373	1.5629	0.804292
Rhoa	ras homolog family member A	11848	Arha|Arha1|Arha2	RHOA_MOUSE;Q4VAE6_MOUSE	12	17	5.8036	6	8	10.8114	8	11	9.0035	8.5395	7	17	5.9377	4	5	5.4778	6	6	4.986	5.46717	8	21	7.4049	9	13	7.5872	7	8	4.5659	6.51933	11	23	7.6019	7	16	6.1269	10	17	8.6523	7.46037	1.56196	0.873862
Gbp2	guanylate binding protein 2	14469	-	GBP2_MOUSE	3	3	1.3509	0	0	1.4596	2	2	2.3871	1.73253	2	3	1.3821	0	0	1.0951	0	0	0.8593	1.11217	0	0	0.4157	0	0	0.6651	0	0	0.6168	0.565867	1	1	0.7048	1	1	0.7987	0	0	0.5921	0.698533	1.5578	0.810078
Arhgef7	Rho guanine nucleotide exchange factor (GEF7)	54126	Cool|PIX|Pak3bp|betaPix|betaPix-b|betaPix-c|cool-1|mKIAA0142|p85Cool1|p85SPR	ARHG7_MOUSE;A0A0R4J0X8_MOUSE	4	5	1.9868	1	1	2.6277	1	1	1.6525	2.089	3	3	1.3821	0	0	1.0951	1	1	1.5468	1.34133	5	8	3.0771	1	1	1.1972	6	6	3.5783	2.61753	5	6	2.2715	1	1	0.7987	3	3	2.0136	1.6946	1.55741	1.54463
Myo18a	myosin XVIIIA	360013	MAJN|MyoPDZ|MysPDZ|SP-R210	MY18A_MOUSE;B2RRE2_MOUSE;A0A1C7ZN10_MOUSE;Q3UIM4_MOUSE;E9QAX2_MOUSE;E9Q405_MOUSE	9	10	3.5768	0	0	1.4596	6	6	5.3267	3.45437	7	9	3.334	0	0	1.0951	2	2	2.2345	2.2212	6	8	3.0771	6	6	3.8587	1	1	1.1102	2.682	12	20	6.6609	28	28	10.3934	12	13	6.7546	7.9363	1.55518	0.337941
Larp4	La ribonucleoprotein domain family, member 4	207214	DXErtd793|DXErtd793e	LARP4_MOUSE;G3X9Q6_MOUSE;E9Q066_MOUSE;Q3UT02_MOUSE	5	6	2.3048	0	0	1.4596	0	0	0.918	1.5608	1	2	1.0569	0	0	1.0951	0	0	0.8593	1.00377	1	1	0.7483	0	0	0.6651	0	0	0.6168	0.676733	1	1	0.7048	0	0	0.4437	0	0	0.5921	0.5802	1.55494	1.16638
Exosc8	exosome component 8	69639	2310032N20Rik|CIP3|mKIAA4013	EXOS8_MOUSE;Q546F8_MOUSE;Q571G2_MOUSE	2	2	1.033	2	2	3.796	0	0	0.918	1.91567	2	2	1.0569	0	0	1.0951	1	1	1.5468	1.23293	1	1	0.7483	1	1	1.1972	1	1	1.1102	1.01857	2	2	1.0181	1	1	0.7987	3	3	2.0136	1.2768	1.55375	0.79775
Myadm	myeloid-associated differentiation marker	50918	D7Wsu62e	MYADM_MOUSE;Q0VE46_MOUSE	2	7	2.6227	0	0	1.4596	1	1	1.6525	1.9116	2	2	1.0569	0	0	1.0951	1	1	1.5468	1.23293	2	6	2.4116	2	3	2.2616	0	0	0.6168	1.76333	2	11	3.8387	2	3	1.5088	2	3	2.0136	2.4537	1.55045	0.718643
Sec61a2	Sec61, alpha subunit 2 (S. cerevisiae)	57743	-	S61A2_MOUSE	1	1	0.7152	1	1	2.6277	2	2	2.3871	1.91	1	2	1.0569	0	0	1.0951	1	1	1.5468	1.23293	1	2	1.0809	1	1	1.1972	1	1	1.1102	1.12943	4	4	1.6448	2	3	1.5088	1	1	1.0659	1.4065	1.54915	0.80301
Blvrb	biliverdin reductase B (flavin reductase (NADPH))	233016	-	BLVRB_MOUSE;Q3U6G1_MOUSE;E9PZC4_MOUSE	1	4	1.6689	0	0	1.4596	2	2	2.3871	1.83853	1	1	0.7317	1	1	1.9713	0	0	0.8593	1.18743	0	0	0.4157	0	0	0.6651	0	0	0.6168	0.565867	1	1	0.7048	2	2	1.1538	3	4	2.4875	1.4487	1.54833	0.390603
Srpk1	serine/arginine-rich protein specific kinase 1	20815	AU017960	SRPK1_MOUSE;Q3UB06_MOUSE;Q3URR1_MOUSE	2	4	1.6689	0	0	1.4596	2	2	2.3871	1.83853	1	1	0.7317	1	1	1.9713	0	0	0.8593	1.18743	3	3	1.4136	1	1	1.1972	0	0	0.6168	1.07587	2	2	1.0181	0	0	0.4437	0	0	0.5921	0.684633	1.54833	1.57145
Idh3g	isocitrate dehydrogenase 3 (NAD+), gamma	15929	-	IDHG1_MOUSE;Q3TGZ3_MOUSE;Q3TKM5_MOUSE	3	6	2.3048	2	2	3.796	2	2	2.3871	2.8293	0	0	0.4065	2	2	2.8477	2	2	2.2345	1.82957	0	0	0.4157	2	2	1.7294	8	12	6.5417	2.8956	0	0	0.3916	1	1	0.7987	6	8	4.3835	1.85793	1.54643	1.55851
Rasl2-9	RAS-like, family 2, locus 9	19428	M2|Ran|Ran/M2|Rasl2-9-ps	RANT_MOUSE;A6H622_MOUSE	4	8	2.9407	5	7	9.6415	4	6	5.3267	5.96963	4	7	2.6833	4	4	4.6009	4	5	4.298	3.86073	3	7	2.7444	4	8	4.9237	7	13	7.0357	4.90127	3	5	1.9582	6	17	6.4823	5	8	4.3835	4.27467	1.54624	1.14658
Xpot	exportin, tRNA (nuclear export receptor for tRNAs)	73192	1110004L07Rik|3110065H13Rik|AI452076|C79645|EXPORTIN-T	A0A1W2P7Q6_MOUSE	1	1	0.7152	4	4	6.1334	3	3	3.1218	3.32347	1	2	1.0569	0	0	1.0951	5	5	4.298	2.15	1	1	0.7483	0	0	0.6651	0	0	0.6168	0.676733	3	3	1.3315	0	0	0.4437	0	0	0.5921	0.7891	1.5458	0.857601
Usp9y	ubiquitin specific peptidase 9, Y chromosome	107868	Dffry|Fafl2	F8VPU6_MOUSE	1	2	1.033	0	0	1.4596	1	1	1.6525	1.3817	1	1	0.7317	0	0	1.0951	0	0	0.8593	0.895367	0	0	0.4157	1	1	1.1972	0	0	0.6168	0.743233	1	1	0.7048	2	3	1.5088	1	1	1.0659	1.09317	1.54317	0.67989
Mapk8ip3	mitogen-activated protein kinase 8 interacting protein 3	30957	BB120594|D17Wsu15e|JIP-3|JSAP1|JSAP1a|JSAP1b|JSAP1c|JSAP1d|Jip3|Syd2|mKIAA1066	JIP3_MOUSE;Q3UHB5_MOUSE;Q3UYC3_MOUSE;E9Q6E0_MOUSE;E9Q6B6_MOUSE;Q6P1F1_MOUSE	2	2	1.033	0	0	1.4596	1	1	1.6525	1.3817	1	1	0.7317	0	0	1.0951	0	0	0.8593	0.895367	0	0	0.4157	0	0	0.6651	0	0	0.6168	0.565867	1	1	0.7048	1	1	0.7987	0	0	0.5921	0.698533	1.54317	0.810078
Lage3	L antigen family, member 3	66192	1110049G11Rik|Eso3|Itba2	LAGE3_MOUSE;A0A158SIT5_MOUSE	2	2	1.033	0	0	1.4596	1	1	1.6525	1.3817	1	1	0.7317	0	0	1.0951	0	0	0.8593	0.895367	0	0	0.4157	0	0	0.6651	0	0	0.6168	0.565867	2	2	1.0181	0	0	0.4437	0	0	0.5921	0.684633	1.54317	0.826525
Pdia5	protein disulfide isomerase associated 5	72599	2700053F16Rik|AU015525|Pdir	PDIA5_MOUSE	2	2	1.033	0	0	1.4596	1	1	1.6525	1.3817	1	1	0.7317	0	0	1.0951	0	0	0.8593	0.895367	1	1	0.7483	0	0	0.6651	0	0	0.6168	0.676733	2	2	1.0181	1	1	0.7987	0	0	0.5921	0.802967	1.54317	0.842791
Wdr48	WD repeat domain 48	67561	8430408H12Rik|Uaf1|mKIAA1449	WDR48_MOUSE	2	2	1.033	0	0	1.4596	1	1	1.6525	1.3817	1	1	0.7317	0	0	1.0951	0	0	0.8593	0.895367	2	2	1.0809	1	1	1.1972	0	0	0.6168	0.964967	3	3	1.3315	0	0	0.4437	1	1	1.0659	0.947033	1.54317	1.01894
Mrpl43	mitochondrial ribosomal protein L43	94067	4930442D21Rik|bMRP36a	Q5RL20_MOUSE	2	2	1.033	0	0	1.4596	1	1	1.6525	1.3817	1	1	0.7317	0	0	1.0951	0	0	0.8593	0.895367	2	2	1.0809	1	2	1.7294	1	1	1.1102	1.30683	2	2	1.0181	1	1	0.7987	2	3	2.0136	1.2768	1.54317	1.02352
Blmh	bleomycin hydrolase	104184	AI035728|Bh|Bmh	BLMH_MOUSE	2	2	1.033	0	0	1.4596	1	1	1.6525	1.3817	1	1	0.7317	0	0	1.0951	0	0	0.8593	0.895367	1	2	1.0809	0	0	0.6651	0	0	0.6168	0.7876	0	0	0.3916	1	1	0.7987	1	1	1.0659	0.752067	1.54317	1.04725
Rida	reactive intermediate imine deaminase A homolog	15473	HR12|HRP12|Hrsp12	RIDA_MOUSE	2	2	1.033	0	0	1.4596	1	1	1.6525	1.3817	1	1	0.7317	0	0	1.0951	0	0	0.8593	0.895367	3	3	1.4136	1	1	1.1972	1	1	1.1102	1.24033	3	3	1.3315	2	2	1.1538	1	1	1.0659	1.18373	1.54317	1.04781
Ptpn12	protein tyrosine phosphatase, non-receptor type 12	19248	P19-PTP|PTP-P19|PTP-PEST|PTPG1	PTN12_MOUSE	2	2	1.033	0	0	1.4596	1	1	1.6525	1.3817	1	1	0.7317	0	0	1.0951	0	0	0.8593	0.895367	1	2	1.0809	0	0	0.6651	1	1	1.1102	0.952067	4	4	1.6448	0	0	0.4437	0	0	0.5921	0.893533	1.54317	1.06551
Cbr4	carbonyl reductase 4	234309	A730083J17Rik|BC009118	CBR4_MOUSE	2	2	1.033	0	0	1.4596	1	1	1.6525	1.3817	1	1	0.7317	0	0	1.0951	0	0	0.8593	0.895367	2	2	1.0809	0	0	0.6651	0	0	0.6168	0.7876	1	2	1.0181	0	0	0.4437	0	0	0.5921	0.684633	1.54317	1.1504
Ddx54	DEAD (Asp-Glu-Ala-Asp) box polypeptide 54	71990	2410015A15Rik|AI414901|DP97	DDX54_MOUSE	1	2	1.033	0	0	1.4596	1	1	1.6525	1.3817	1	1	0.7317	0	0	1.0951	0	0	0.8593	0.895367	1	1	0.7483	1	1	1.1972	0	0	0.6168	0.8541	2	2	1.0181	0	0	0.4437	0	0	0.5921	0.684633	1.54317	1.24753
Trp53rka	transformation related protein 53 regulating kinase A	381406	2810408M09Rik	Q5U452_MOUSE	2	2	1.033	0	0	1.4596	1	1	1.6525	1.3817	1	1	0.7317	0	0	1.0951	0	0	0.8593	0.895367	0	0	0.4157	0	0	0.6651	1	1	1.1102	0.730333	0	0	0.3916	0	0	0.4437	0	0	0.5921	0.4758	1.54317	1.53496
Rbm27	RNA binding motif protein 27	225432	A730010I06|AI043120|Psc1|mKIAA1311	RBM27_MOUSE	1	2	1.033	0	0	1.4596	1	1	1.6525	1.3817	1	1	0.7317	0	0	1.0951	0	0	0.8593	0.895367	2	3	1.4136	0	0	0.6651	1	1	1.1102	1.06297	2	2	1.0181	0	0	0.4437	0	0	0.5921	0.684633	1.54317	1.55261
Atad1	ATPase family, AAA domain containing 1	67979	4921525H23Rik|AW107648|Thorase	ATAD1_MOUSE	2	2	1.033	0	0	1.4596	1	1	1.6525	1.3817	1	1	0.7317	0	0	1.0951	0	0	0.8593	0.895367	1	2	1.0809	1	1	1.1972	4	4	2.591	1.62303	1	3	1.3315	0	0	0.4437	0	0	0.5921	0.7891	1.54317	2.05682
Tfrc	transferrin receptor	22042	2610028K12Rik|CD71|E430033M20Rik|Mtvr1|TFR|TFR1|TR|Trfr|p90	TFR1_MOUSE;Q542D9_MOUSE	3	4	1.6689	2	2	3.796	4	4	3.8567	3.1072	4	5	2.0327	0	0	1.0951	3	3	2.9222	2.01667	12	25	8.7373	7	7	4.3912	10	12	6.5417	6.55673	10	13	4.4657	8	13	5.0608	7	7	3.9094	4.47863	1.54076	1.464
Cnbp	cellular nucleic acid binding protein	12785	AA408710|Cnbp1|Znf9	CNBP_MOUSE;Q5QJQ9_MOUSE;Q3U935_MOUSE;Q3ULK8_MOUSE;Q3U5V2_MOUSE	7	30	9.9419	2	2	3.796	5	5	4.5916	6.10983	5	17	5.9377	3	3	3.7242	2	2	2.2345	3.96547	8	32	11.0698	2	3	2.2616	1	1	1.1102	4.81387	7	14	4.7793	4	4	1.8639	2	2	1.5397	2.72763	1.54076	1.76485
Hist1h1b	histone cluster 1, H1b	56702	H1.5|H1B|H1f5|H1s-3	H15_MOUSE	10	38	12.4902	4	8	10.8114	3	3	3.1218	8.8078	7	22	7.5657	4	4	4.6009	4	6	4.986	5.71753	12	26	9.0704	6	12	7.0543	6	7	4.0721	6.73227	15	41	13.2521	9	22	8.2597	5	10	5.3318	8.94787	1.54049	0.752388
Noa1	nitric oxide associated 1	56412	2610024G14Rik|AU022345|AtNOS1|mAtNOS1	NOA1_MOUSE	1	1	0.7152	1	2	3.796	1	5	4.5916	3.03427	2	4	1.7074	1	1	1.9713	1	2	2.2345	1.97107	2	2	1.0809	1	2	1.7294	1	1	1.1102	1.30683	3	8	2.8983	2	3	1.5088	0	0	0.5921	1.6664	1.5394	0.784225
Ptpn1	protein tyrosine phosphatase, non-receptor type 1	19246	PTP-1B|PTP-HA2|PTP1B	PTN1_MOUSE;Q3TZW9_MOUSE	2	2	1.033	2	2	3.796	0	0	0.918	1.91567	0	0	0.4065	0	0	1.0951	2	2	2.2345	1.24537	1	1	0.7483	1	1	1.1972	2	2	1.6038	1.1831	2	2	1.0181	2	2	1.1538	5	5	2.9614	1.7111	1.53824	0.691427
Rpl3	ribosomal protein L3	27367	F2|J1	RL3_MOUSE	9	25	8.3498	11	14	17.8368	11	18	14.1557	13.4474	11	17	5.9377	5	6	6.3548	13	19	13.9388	8.74377	11	24	8.4041	12	20	11.3184	17	25	12.9682	10.8969	9	23	7.6019	17	65	23.5717	11	26	12.9246	14.6994	1.53795	0.741316
Tns4	tensin 4	217169	9930017A07Rik|AA589547|AU016405|Cten	TENS4_MOUSE	7	10	3.5768	1	1	2.6277	0	0	0.918	2.37417	3	7	2.6833	0	0	1.0951	0	0	0.8593	1.5459	2	4	1.7462	0	0	0.6651	0	0	0.6168	1.00937	1	2	1.0181	0	0	0.4437	0	0	0.5921	0.684633	1.53578	1.47432
Fasn	fatty acid synthase	14104	A630082H08Rik|FAS	FAS_MOUSE	45	80	25.89	14	17	21.3531	62	91	68.2032	38.4821	36	68	22.5682	19	20	18.6489	38	48	33.9684	25.0618	44	74	25.0877	65	86	46.6359	52	65	32.7942	34.8393	45	79	25.2012	80	137	49.3156	52	81	39.1131	37.8766	1.53549	0.919809
Rpl10	ribosomal protein L10	110954	D0HXS648|DXHXS648|DXHXS648E|QM|QM16	RL10_MOUSE;A2AM97_MOUSE	5	10	3.5768	7	11	14.3229	8	13	10.4751	9.45827	3	8	3.0086	6	6	6.3548	8	12	9.1161	6.15983	4	11	4.0755	9	14	8.12	11	17	9.0125	7.06933	5	9	3.2118	13	29	10.7492	10	16	8.1778	7.3796	1.53547	0.957956
Ube2m	ubiquitin-conjugating enzyme E2M	22192	2510040H03Rik|UBC12|Ubc-rs2	UBC12_MOUSE;G5E919_MOUSE	3	5	1.9868	4	4	6.1334	4	4	3.8567	3.9923	3	5	2.0327	2	2	2.8477	3	3	2.9222	2.60087	5	7	2.7444	2	2	1.7294	3	3	2.0973	2.19037	2	4	1.6448	3	4	1.8639	2	2	1.5397	1.6828	1.53499	1.30162
Htra2	HtrA serine peptidase 2	64704	AI481710|Omi|Prss25|mnd2	HTRA2_MOUSE	0	0	0.3973	1	1	2.6277	1	1	1.6525	1.55917	0	0	0.4065	0	0	1.0951	1	1	1.5468	1.01613	0	0	0.4157	5	5	3.3263	3	3	2.0973	1.94643	2	3	1.3315	7	7	2.9293	7	12	6.2803	3.5137	1.53441	0.553955
Ube2d1	ubiquitin-conjugating enzyme E2D 1	216080	UBCH5	UB2D1_MOUSE;Q3UFQ4_MOUSE	0	0	0.3973	1	1	2.6277	1	1	1.6525	1.55917	0	0	0.4065	0	0	1.0951	1	1	1.5468	1.01613	0	0	0.4157	1	1	1.1972	1	1	1.1102	0.9077	0	0	0.3916	1	3	1.5088	2	2	1.5397	1.1467	1.53441	0.791576
Mrpl45	mitochondrial ribosomal protein L45	67036	2600005P05Rik|AU043542|R75241	RM45_MOUSE	0	0	0.3973	1	1	2.6277	1	1	1.6525	1.55917	0	0	0.4065	0	0	1.0951	1	1	1.5468	1.01613	1	1	0.7483	0	0	0.6651	1	1	1.1102	0.8412	1	1	0.7048	1	1	0.7987	2	2	1.5397	1.0144	1.53441	0.829259
Camk2a	calcium/calmodulin-dependent protein kinase II alpha	12322	CaMKII|R74975|mKIAA0968	KCC2A_MOUSE;F8WIS9_MOUSE;F8WHB5_MOUSE	0	0	0.3973	1	1	2.6277	1	1	1.6525	1.55917	0	0	0.4065	0	0	1.0951	1	1	1.5468	1.01613	2	2	1.0809	1	1	1.1972	1	1	1.1102	1.12943	0	0	0.3916	2	2	1.1538	3	4	2.4875	1.3443	1.53441	0.840165
Ndufa9	NADH dehydrogenase (ubiquinone) 1 alpha subcomplex, 9	66108	1010001N11Rik	NDUA9_MOUSE	0	0	0.3973	1	1	2.6277	1	1	1.6525	1.55917	0	0	0.4065	0	0	1.0951	1	1	1.5468	1.01613	0	0	0.4157	0	0	0.6651	0	0	0.6168	0.565867	0	0	0.3916	1	1	0.7987	0	0	0.5921	0.594133	1.53441	0.952424
Rttn	rotatin	246102	4921538A15Rik|AI666264|C530033I08Rik|D230040K24	RTTN_MOUSE	0	0	0.3973	1	1	2.6277	1	1	1.6525	1.55917	0	0	0.4065	0	0	1.0951	1	1	1.5468	1.01613	1	1	0.7483	0	0	0.6651	0	0	0.6168	0.676733	0	0	0.3916	0	0	0.4437	0	0	0.5921	0.4758	1.53441	1.42231
Spta1	spectrin alpha, erythrocytic 1	20739	AF093576|AI451697|Spna-1|Spna1|ha|ihj|nmf4|sph	SPTA1_MOUSE	0	0	0.3973	1	1	2.6277	1	1	1.6525	1.55917	0	0	0.4065	0	0	1.0951	1	1	1.5468	1.01613	0	0	0.4157	1	2	1.7294	1	1	1.1102	1.0851	0	0	0.3916	1	2	1.1538	0	0	0.5921	0.7125	1.53441	1.52295
Arpc3	actin related protein 2/3 complex, subunit 3	56378	1110006A04Rik|p21-ARC|p21-Ar|p21Arc	ARPC3_MOUSE	7	12	4.2129	3	3	4.9645	3	3	3.1218	4.09973	2	3	1.3821	3	3	3.7242	2	3	2.9222	2.67617	6	9	3.4099	3	4	2.7939	4	6	3.5783	3.2607	5	10	3.5252	5	9	3.6397	3	4	2.4875	3.21747	1.53194	1.01344
Nop2	NOP2 nucleolar protein	110109	120kDa|A530002O17|Nol1	E9QN31_MOUSE	4	5	1.9868	2	2	3.796	5	7	6.0618	3.9482	0	0	0.4065	3	3	3.7242	3	4	3.61	2.58023	5	5	2.0789	6	10	5.9889	8	8	4.5659	4.21123	3	4	1.6448	3	7	2.9293	3	3	2.0136	2.1959	1.53017	1.91777
Syne3	spectrin repeat containing, nuclear envelope family member 3	212073	KASH3|nesprin-3	SYNE3_MOUSE	5	5	1.9868	0	0	1.4596	1	1	1.6525	1.69963	2	3	1.3821	0	0	1.0951	0	0	0.8593	1.11217	2	3	1.4136	1	1	1.1972	0	0	0.6168	1.07587	2	2	1.0181	1	1	0.7987	0	0	0.5921	0.802967	1.52822	1.33986
Fhod1	formin homology 2 domain containing 1	234686	BC017144|FHOS|FHOS1	FHOD1_MOUSE	1	5	1.9868	0	0	1.4596	1	1	1.6525	1.69963	2	3	1.3821	0	0	1.0951	0	0	0.8593	1.11217	6	10	3.7427	2	2	1.7294	5	5	3.0846	2.85223	2	4	1.6448	1	1	0.7987	0	0	0.5921	1.01187	1.52822	2.81878
Ndufs7	NADH dehydrogenase (ubiquinone) Fe-S protein 7	75406	1010001M04Rik	NDUS7_MOUSE	3	5	1.9868	2	2	3.796	4	5	4.5916	3.45813	3	4	1.7074	2	2	2.8477	2	2	2.2345	2.2632	4	5	2.0789	0	0	0.6651	1	1	1.1102	1.28473	4	5	1.9582	2	2	1.1538	4	4	2.4875	1.8665	1.52798	0.688311
Snrpa1	small nuclear ribonucleoprotein polypeptide A'	68981	1500015N06Rik	RU2A_MOUSE	7	8	2.9407	3	3	4.9645	4	4	3.8567	3.92063	6	8	3.0086	0	0	1.0951	4	4	3.61	2.57123	5	8	3.0771	6	6	3.8587	3	3	2.0973	3.01103	5	7	2.5849	3	5	2.219	4	4	2.4875	2.43047	1.52481	1.23887
Thop1	thimet oligopeptidase 1	50492	AI131655|AI327041|EP24.15	THOP1_MOUSE;A0A0R4IZY0_MOUSE	11	13	4.531	6	6	8.4719	8	8	6.7971	6.6	4	5	2.0327	4	4	4.6009	8	8	6.3623	4.33197	7	7	2.7444	7	9	5.4563	12	12	6.5417	4.91413	9	12	4.1522	12	15	5.7715	11	11	5.806	5.24323	1.52356	0.937233
Slc39a7	solute carrier family 39 (zinc transporter), member 7	14977	AA408174|AI117660|AL024048|H-2Ke4|H2-Ke4|Ke-4|Ke4|Ring5|Zip7	S39A7_MOUSE;A0A068BIT0_MOUSE	2	2	1.033	1	1	2.6277	0	0	0.918	1.52623	1	2	1.0569	0	0	1.0951	0	0	0.8593	1.00377	1	1	0.7483	0	0	0.6651	0	0	0.6168	0.676733	2	3	1.3315	0	0	0.4437	0	0	0.5921	0.7891	1.52051	0.857601
Rcor1	REST corepressor 1	217864	5730409O11|6720480E22Rik|AU042633|D12Wsu95e|Rocr1|mKIAA0071	RCOR1_MOUSE;A0A140T8R7_MOUSE	2	2	1.033	1	1	2.6277	0	0	0.918	1.52623	1	2	1.0569	0	0	1.0951	0	0	0.8593	1.00377	1	1	0.7483	2	2	1.7294	0	0	0.6168	1.0315	1	2	1.0181	2	2	1.1538	1	1	1.0659	1.07927	1.52051	0.955742
Sirt5	sirtuin 5	68346	0610012J09Rik|1500032M05Rik|AV001953	SIR5_MOUSE;A0A1Y7VM56_MOUSE	1	2	1.033	1	1	2.6277	0	0	0.918	1.52623	1	2	1.0569	0	0	1.0951	0	0	0.8593	1.00377	1	1	0.7483	0	0	0.6651	0	0	0.6168	0.676733	1	1	0.7048	0	0	0.4437	0	0	0.5921	0.5802	1.52051	1.16638
Prim2	DNA primase, p58 subunit	19076	AI323589	PRI2_MOUSE	2	2	1.033	1	1	2.6277	0	0	0.918	1.52623	2	2	1.0569	0	0	1.0951	0	0	0.8593	1.00377	1	1	0.7483	0	0	0.6651	1	1	1.1102	0.8412	1	1	0.7048	0	0	0.4437	0	0	0.5921	0.5802	1.52051	1.44984
Srp14	signal recognition particle 14	20813	14kDa|AW536328	SRP14_MOUSE	5	9	3.2588	0	0	1.4596	2	2	2.3871	2.3685	3	5	2.0327	0	0	1.0951	1	1	1.5468	1.5582	2	3	1.4136	1	1	1.1972	2	2	1.6038	1.40487	2	2	1.0181	2	2	1.1538	1	1	1.0659	1.07927	1.52002	1.30169
Acadm	acyl-Coenzyme A dehydrogenase, medium chain	11364	AU018656|MCAD	ACADM_MOUSE	2	2	1.033	2	2	3.796	2	2	2.3871	2.40537	1	1	0.7317	0	0	1.0951	3	3	2.9222	1.583	2	2	1.0809	7	8	4.9237	3	3	2.0973	2.70063	1	1	0.7048	7	8	3.2845	6	11	5.806	3.2651	1.5195	0.827121
Eif1a	eukaryotic translation initiation factor 1A	13664	C76390|Ef1a|Eftu|Eif4c|eIF-1A|eIF-4C	IF1A_MOUSE;Q4FJR7_MOUSE	3	6	2.3048	2	2	3.796	2	2	2.3871	2.8293	3	3	1.3821	1	1	1.9713	2	2	2.2345	1.86263	5	9	3.4099	1	1	1.1972	1	1	1.1102	1.90577	4	6	2.2715	3	3	1.5088	0	0	0.5921	1.45747	1.51898	1.30759
Mroh6	maestro heat-like repeat family member 6	223645	Gm19570	V9GX81_MOUSE	1	2	1.033	0	0	1.4596	1	3	3.1218	1.87147	1	2	1.0569	0	0	1.0951	1	1	1.5468	1.23293	1	2	1.0809	1	2	1.7294	0	0	0.6168	1.14237	1	2	1.0181	1	2	1.1538	0	0	0.5921	0.921333	1.5179	1.23991
Rps23	ribosomal protein S23	66475	2410044J15Rik	RS23_MOUSE	5	6	2.3048	4	5	7.3025	5	6	5.3267	4.978	5	8	3.0086	3	4	4.6009	2	2	2.2345	3.28133	5	6	2.4116	5	9	5.4563	6	10	5.5537	4.47387	5	6	2.2715	8	19	7.1932	6	10	5.3318	4.93217	1.51707	0.907079
Fam50b	family with sequence similarity 50, member B	108161	D0H6S2654E|X5L|XAP-5-like	FA50B_MOUSE	0	0	0.3973	2	2	3.796	0	0	0.918	1.70377	1	1	0.7317	0	0	1.0951	1	1	1.5468	1.12453	0	0	0.4157	0	0	0.6651	0	0	0.6168	0.565867	0	0	0.3916	0	0	0.4437	0	0	0.5921	0.4758	1.51509	1.1893
Lamp2	lysosomal-associated membrane protein 2	16784	CD107b|LGP-B|Lamp II|Lamp-2|Lamp-2a|Lamp-2b|Lamp-2c|Mac3	LAMP2_MOUSE;Q8C5K0_MOUSE	1	1	0.7152	0	0	1.4596	2	2	2.3871	1.52063	1	2	1.0569	0	0	1.0951	0	0	0.8593	1.00377	1	1	0.7483	1	1	1.1972	0	0	0.6168	0.8541	0	0	0.3916	0	0	0.4437	2	3	2.0136	0.949633	1.51493	0.8994
Fut8	fucosyltransferase 8	53618	-	FUT8_MOUSE;B2X2D7_MOUSE;B2X2D8_MOUSE	1	1	0.7152	0	0	1.4596	2	2	2.3871	1.52063	2	2	1.0569	0	0	1.0951	0	0	0.8593	1.00377	4	5	2.0789	2	2	1.7294	4	4	2.591	2.1331	4	5	1.9582	6	6	2.5741	3	3	2.0136	2.18197	1.51493	0.977604
Nmi	N-myc (and STAT) interactor	64685	-	NMI_MOUSE;Q3UJ82_MOUSE	6	6	2.3048	1	1	2.6277	1	1	1.6525	2.195	3	4	1.7074	0	0	1.0951	1	1	1.5468	1.44977	1	1	0.7483	0	0	0.6651	0	0	0.6168	0.676733	4	5	1.9582	3	3	1.5088	2	2	1.5397	1.6689	1.51404	0.405497
Eps8	epidermal growth factor receptor pathway substrate 8	13860	AW261790	EPS8_MOUSE;Q3UFL4_MOUSE;Q3U2Z5_MOUSE	12	50	16.315	4	4	6.1334	9	9	7.5325	9.99363	7	19	6.5888	3	5	5.4778	8	10	7.739	6.60187	11	25	8.7373	4	4	2.7939	4	6	3.5783	5.0365	12	30	9.7985	7	10	3.9949	8	9	4.8576	6.217	1.51376	0.810117
Dync1h1	dynein cytoplasmic 1 heavy chain 1	13424	9930018I23Rik|AI894280|DHC1|DHC1a|DNCL|Dnchc1|Dnec1|Dnecl|Loa|MAP1C|P22|Swl|mKIAA0325	DYHC1_MOUSE	61	79	25.5706	17	18	22.5258	92	105	78.6353	42.2439	40	56	18.6502	32	35	31.8548	46	47	33.2764	27.9271	38	49	16.739	89	106	57.3875	67	76	38.2601	37.4622	61	74	23.6273	132	227	81.682	96	118	56.808	54.0391	1.51265	0.693242
Pdxdc1	pyridoxal-dependent decarboxylase domain containing 1	94184	2210010A19Rik|AA415817|Kiaa0251-hp	PDXD1_MOUSE;A0A0R4J034_MOUSE	3	4	1.6689	2	2	3.796	5	5	4.5916	3.35217	3	3	1.3821	3	3	3.7242	1	1	1.5468	2.2177	1	1	0.7483	0	0	0.6651	5	5	3.0846	1.49933	2	2	1.0181	2	2	1.1538	6	6	3.4354	1.8691	1.51155	0.802169
Ppp3ca	protein phosphatase 3, catalytic subunit, alpha isoform	19055	2900074D19Rik|CN|Caln|Calna|CnA	PP2BA_MOUSE;B2RRX2_MOUSE	8	15	5.1673	4	4	6.1334	4	4	3.8567	5.05247	3	5	2.0327	2	3	3.7242	5	5	4.298	3.35163	5	5	2.0789	2	2	1.7294	3	3	2.0973	1.96853	3	6	2.2715	5	6	2.5741	2	4	2.4875	2.44437	1.50746	0.805335
Tubgcp2	tubulin, gamma complex associated protein 2	74237	1700022B05Rik	GCP2_MOUSE;Q3UIT6_MOUSE	4	4	1.6689	0	0	1.4596	0	0	0.918	1.34883	1	1	0.7317	0	0	1.0951	0	0	0.8593	0.895367	1	1	0.7483	1	1	1.1972	1	1	1.1102	1.01857	5	5	1.9582	1	1	0.7987	1	1	1.0659	1.27427	1.50646	0.799336
Ppfia1	protein tyrosine phosphatase, receptor type, f polypeptide (PTPRF), interacting protein (liprin), alpha 1	233977	C030014K08Rik|C87158|LIP.1|LIP1	B2RXQ2_MOUSE;B2RXW8_MOUSE	3	4	1.6689	0	0	1.4596	0	0	0.918	1.34883	1	1	0.7317	0	0	1.0951	0	0	0.8593	0.895367	0	0	0.4157	0	0	0.6651	0	0	0.6168	0.565867	0	0	0.3916	0	0	0.4437	0	0	0.5921	0.4758	1.50646	1.1893
Pcnt	pericentrin (kendrin)	18541	AW476095|C86676|KEN|Pcnt2|kendrin|m239Asp|m275Asp	PCNT_MOUSE;Q80U10_MOUSE;A0A1W2P737_MOUSE;F8VPV0_MOUSE;Q3TQR8_MOUSE;Q8CDL2_MOUSE	4	4	1.6689	0	0	1.4596	0	0	0.918	1.34883	1	1	0.7317	0	0	1.0951	0	0	0.8593	0.895367	1	1	0.7483	0	0	0.6651	1	1	1.1102	0.8412	0	0	0.3916	1	1	0.7987	0	0	0.5921	0.594133	1.50646	1.41584
Uqcrh	ubiquinol-cytochrome c reductase hinge protein	66576	2210416J04Rik|2310021J10Rik|2610041P16Rik	QCR6_MOUSE	3	4	1.6689	0	0	1.4596	0	0	0.918	1.34883	1	1	0.7317	0	0	1.0951	0	0	0.8593	0.895367	1	1	0.7483	1	1	1.1972	1	1	1.1102	1.01857	0	0	0.3916	0	0	0.4437	1	1	1.0659	0.633733	1.50646	1.60725
Clint1	clathrin interactor 1	216705	AI642036|AW537616|C530049I24Rik|Enth|Epn4|F630206G17Rik|mKIAA0171	Q5SUH7_MOUSE;Q5SUH6_MOUSE;Q3UPG6_MOUSE	5	8	2.9407	2	2	3.796	2	2	2.3871	3.04127	5	6	2.358	2	2	2.8477	0	0	0.8593	2.02167	5	6	2.4116	1	1	1.1972	3	3	2.0973	1.90203	4	4	1.6448	2	2	1.1538	3	3	2.0136	1.60407	1.50434	1.18576
Akap2	A kinase (PRKA) anchor protein 2	11641	AA959716|AI649048|Akap-2|Akap-kl|B230340M18Rik|Prka2	AKAP2_MOUSE;Q8C9L6_MOUSE	7	8	2.9407	1	1	2.6277	0	0	0.918	2.16213	4	6	2.358	0	0	1.0951	0	0	0.8593	1.43747	6	10	3.7427	1	1	1.1972	0	0	0.6168	1.85223	4	4	1.6448	1	1	0.7987	1	1	1.0659	1.1698	1.50413	1.58338
Psmd1	proteasome (prosome, macropain) 26S subunit, non-ATPase, 1	70247	2410026J11Rik|P112|S1	PSMD1_MOUSE	15	21	7.0766	8	9	11.9816	14	16	12.6831	10.5804	8	10	3.6594	13	13	12.4981	6	6	4.986	7.04783	6	10	3.7427	13	17	9.7189	6	7	4.0721	5.84457	16	18	6.0336	17	20	7.5486	16	22	11.0254	8.20253	1.50123	0.712532
Ddt	D-dopachrome tautomerase	13202	C78655	DOPD_MOUSE;Q3UNI8_MOUSE	4	7	2.6227	2	3	4.9645	2	2	2.3871	3.32477	2	3	1.3821	3	3	3.7242	1	1	1.5468	2.2177	2	2	1.0809	2	3	2.2616	0	0	0.6168	1.31977	1	2	1.0181	2	4	1.8639	3	3	2.0136	1.63187	1.4992	0.808747
Pop1	processing of precursor 1, ribonuclease P/MRP family, (S. cerevisiae)	67724	4932434G09Rik	Q8K205_MOUSE;Q9D4G5_MOUSE	1	1	0.7152	1	1	2.6277	1	1	1.6525	1.66513	3	3	1.3821	0	0	1.0951	0	0	0.8593	1.11217	1	2	1.0809	2	2	1.7294	0	0	0.6168	1.14237	1	1	0.7048	2	2	1.1538	1	1	1.0659	0.974833	1.4972	1.17186
Nfix	nuclear factor I/X	18032	CTF|NF-I/X|NF1-X|NFI-X	NFIX_MOUSE;Q3TYK3_MOUSE;Q5CZY4_MOUSE;E9PUH7_MOUSE	1	1	0.7152	1	1	2.6277	1	1	1.6525	1.66513	2	3	1.3821	0	0	1.0951	0	0	0.8593	1.11217	2	5	2.0789	1	1	1.1972	1	2	1.6038	1.62663	2	2	1.0181	1	1	0.7987	1	2	1.5397	1.11883	1.4972	1.45387
Fbxo2	F-box protein 2	230904	FBG1|FBX2|Fbs1|Fbs2|NFB42|Prpl4	FBX2_MOUSE;Q3USR5_MOUSE	1	1	0.7152	0	0	1.4596	2	2	2.3871	1.52063	0	0	0.4065	0	0	1.0951	1	1	1.5468	1.01613	1	1	0.7483	3	3	2.2616	2	3	2.0973	1.7024	2	2	1.0181	5	5	2.219	1	1	1.0659	1.43433	1.49649	1.18689
Nup93	nucleoporin 93	71805	2410008G02Rik	NUP93_MOUSE	6	10	3.5768	5	5	7.3025	6	6	5.3267	5.402	2	2	1.0569	5	5	5.4778	5	5	4.298	3.6109	8	9	3.4099	8	8	4.9237	6	7	4.0721	4.13523	9	11	3.8387	6	10	3.9949	4	5	2.9614	3.59833	1.49603	1.14921
Sntb2	syntrophin, basic 2	20650	Snt2	SNTB2_MOUSE;Q542S9_MOUSE	1	1	0.7152	2	2	3.796	2	2	2.3871	2.29943	0	0	0.4065	1	1	1.9713	2	2	2.2345	1.53743	2	2	1.0809	0	0	0.6651	3	3	2.0973	1.2811	2	2	1.0181	2	2	1.1538	3	3	2.0136	1.39517	1.49563	0.918242
Exosc3	exosome component 3	66362	2310005D06Rik|AI593501|Rrp40	EXOS3_MOUSE	0	0	0.3973	1	1	2.6277	3	3	3.1218	2.04893	0	0	0.4065	2	2	2.8477	0	0	0.8593	1.37117	0	0	0.4157	1	1	1.1972	1	1	1.1102	0.9077	0	0	0.3916	0	0	0.4437	1	1	1.0659	0.633733	1.4943	1.43231
Gnai2	guanine nucleotide binding protein (G protein), alpha inhibiting 2	14678	C76432|Galphai2|Gia|Gnai-2	GNAI2_MOUSE	9	13	4.531	9	12	15.4939	6	8	6.7971	8.94067	7	11	3.9848	6	9	8.9867	4	6	4.986	5.98583	8	17	6.0729	13	18	10.252	12	25	12.9682	9.76437	9	15	5.0928	12	17	6.4823	11	21	10.5506	7.37523	1.49364	1.32394
Prdm1	PR domain containing 1, with ZNF domain	12142	Blimp-1|Blimp1|PRDI-BF1|ZNFPR1A1|b2b1765Clo	PRDM1_MOUSE	3	10	3.5768	0	0	1.4596	0	0	0.918	1.9848	2	5	2.0327	0	0	1.0951	0	0	0.8593	1.32903	2	7	2.7444	0	0	0.6651	1	1	1.1102	1.50657	1	6	2.2715	2	2	1.1538	0	0	0.5921	1.33913	1.49342	1.12503
Psmd7	proteasome (prosome, macropain) 26S subunit, non-ATPase, 7	17463	AW107203|Mov-34|Mov34	PSMD7_MOUSE;A1L3B8_MOUSE	6	10	3.5768	6	6	8.4719	7	8	6.7971	6.28193	5	6	2.358	4	4	4.6009	6	7	5.6741	4.211	4	5	2.0789	7	9	5.4563	8	8	4.5659	4.0337	5	8	2.8983	9	11	4.3502	7	10	5.3318	4.19343	1.49179	0.961909
Gm4184	predicted gene 4184	100043039	-	SC61G_MOUSE;Q5SWJ8_MOUSE	2	2	1.033	1	1	2.6277	1	1	1.6525	1.77107	1	1	0.7317	1	1	1.9713	0	0	0.8593	1.18743	0	0	0.4157	1	1	1.1972	1	1	1.1102	0.9077	0	0	0.3916	0	0	0.4437	1	2	1.5397	0.791667	1.49151	1.14657
H2-T3	histocompatibility 2, T region locus 3	15043	H-2T3|H2-Tw3|MumuTL|TL	Q05A75_MOUSE;Q8HWB4_MOUSE	0	0	0.3973	1	2	3.796	1	1	1.6525	1.9486	0	0	0.4065	1	1	1.9713	1	1	1.5468	1.3082	0	0	0.4157	2	2	1.7294	1	1	1.1102	1.0851	0	0	0.3916	1	1	0.7987	1	2	1.5397	0.91	1.48953	1.19242
H2-T22	histocompatibility 2, T region locus 22	15039	27b|H-2T17|H-2T22|H2-T17|T22b	Q9BCZ1_MOUSE;Q31615_MOUSE	0	0	0.3973	1	2	3.796	1	1	1.6525	1.9486	0	0	0.4065	1	1	1.9713	1	1	1.5468	1.3082	0	0	0.4157	1	1	1.1972	1	1	1.1102	0.9077	0	0	0.3916	1	1	0.7987	0	0	0.5921	0.594133	1.48953	1.52777
Dnmt1	DNA methyltransferase (cytosine-5) 1	13433	Cxxc9|Dnmt|Dnmt1o|MCMT|MTase|Met-1|Met1|MommeD2|m.MmuI	DNMT1_MOUSE;J3QNW0_MOUSE;Q7TSJ0_MOUSE;Q3UWN4_MOUSE;Q3UHZ3_MOUSE	3	4	1.6689	0	0	1.4596	5	6	5.3267	2.8184	4	6	2.358	0	0	1.0951	2	2	2.2345	1.89587	5	7	2.7444	9	10	5.9889	2	2	1.6038	3.4457	4	5	1.9582	9	9	3.6397	0	0	0.5921	2.06333	1.4866	1.66997
LOC100862446	ferritin light chain 1	100862446	-	Q9CPX4_MOUSE	0	0	0.3973	0	0	1.4596	1	1	1.6525	1.1698	0	0	0.4065	0	0	1.0951	0	0	0.8593	0.786967	0	0	0.4157	0	0	0.6651	0	0	0.6168	0.565867	0	0	0.3916	6	8	3.2845	0	0	0.5921	1.42273	1.48647	0.397732
Cds2	CDP-diacylglycerol synthase (phosphatidate cytidylyltransferase) 2	110911	5730450N06Rik|5730460C18Rik|AI854580|D2Wsu127e	CDS2_MOUSE;Q6PBC0_MOUSE;A2AMQ5_MOUSE;Q8BX08_MOUSE	0	0	0.3973	0	0	1.4596	1	1	1.6525	1.1698	0	0	0.4065	0	0	1.0951	0	0	0.8593	0.786967	0	0	0.4157	1	1	1.1972	1	1	1.1102	0.9077	2	3	1.3315	4	5	2.219	3	4	2.4875	2.01267	1.48647	0.450994
Tm9sf3	transmembrane 9 superfamily member 3	107358	1810073M23Rik|2810031D16Rik|AI115521|AI413748|AW146116|AW549777|Smbp|mKIAA4036	TM9S3_MOUSE	0	0	0.3973	0	0	1.4596	1	1	1.6525	1.1698	0	0	0.4065	0	0	1.0951	0	0	0.8593	0.786967	0	0	0.4157	1	1	1.1972	0	0	0.6168	0.743233	0	0	0.3916	5	7	2.9293	1	1	1.0659	1.46227	1.48647	0.508275
Usp11	ubiquitin specific peptidase 11	236733	6230415D12Rik|mKIAA4085	UBP11_MOUSE;Q8C0C2_MOUSE;Q8BX45_MOUSE;Q3TFK2_MOUSE	0	0	0.3973	0	0	1.4596	1	1	1.6525	1.1698	0	0	0.4065	0	0	1.0951	0	0	0.8593	0.786967	0	0	0.4157	0	0	0.6651	1	1	1.1102	0.730333	3	3	1.3315	0	0	0.4437	1	2	1.5397	1.10497	1.48647	0.660955
Fggy	FGGY carbohydrate kinase domain containing	75578	2310009E04Rik	FGGY_MOUSE	0	0	0.3973	0	0	1.4596	1	1	1.6525	1.1698	0	0	0.4065	0	0	1.0951	0	0	0.8593	0.786967	1	1	0.7483	0	0	0.6651	0	0	0.6168	0.676733	5	5	1.9582	0	0	0.4437	0	0	0.5921	0.998	1.48647	0.67809
Gpnmb	glycoprotein (transmembrane) nmb	93695	DC-HIL|Dchil|ipd	GPNMB_MOUSE	0	0	0.3973	0	0	1.4596	1	1	1.6525	1.1698	0	0	0.4065	0	0	1.0951	0	0	0.8593	0.786967	0	0	0.4157	0	0	0.6651	0	0	0.6168	0.565867	0	0	0.3916	0	0	0.4437	1	2	1.5397	0.791667	1.48647	0.714779
Rab28	RAB28, member RAS oncogene family	100972	2700023P08Rik|AW496496	RAB28_MOUSE;Q3TWY9_MOUSE;Q9CZQ8_MOUSE;A0A0J9YV85_MOUSE;Q3TTF7_MOUSE	0	0	0.3973	0	0	1.4596	1	1	1.6525	1.1698	0	0	0.4065	0	0	1.0951	0	0	0.8593	0.786967	0	0	0.4157	0	0	0.6651	0	0	0.6168	0.565867	0	0	0.3916	0	0	0.4437	2	2	1.5397	0.791667	1.48647	0.714779
Lpcat3	lysophosphatidylcholine acyltransferase 3	14792	C3f|Grcc3f|Lpcat|Lpeat|Lplat5|Lpsat|Mboat5|Moact5|Oact5|PTG	MBOA5_MOUSE	0	0	0.3973	0	0	1.4596	1	1	1.6525	1.1698	0	0	0.4065	0	0	1.0951	0	0	0.8593	0.786967	0	0	0.4157	2	2	1.7294	0	0	0.6168	0.920633	2	2	1.0181	1	2	1.1538	2	2	1.5397	1.2372	1.48647	0.744127
Acsl1	acyl-CoA synthetase long-chain family member 1	14081	Acas|Acas1|Acs|FACS|Facl2|LACS 1|LACS1	ACSL1_MOUSE	0	0	0.3973	0	0	1.4596	1	1	1.6525	1.1698	0	0	0.4065	0	0	1.0951	0	0	0.8593	0.786967	0	0	0.4157	1	1	1.1972	1	1	1.1102	0.9077	1	1	0.7048	2	4	1.8639	1	1	1.0659	1.21153	1.48647	0.749216
Arl6ip5	ADP-ribosylation factor-like 6 interacting protein 5	65106	5930404D22Rik|AV001879|Aip-5|Gtrap3-18|addiscin	PRAF3_MOUSE	0	0	0.3973	0	0	1.4596	1	1	1.6525	1.1698	0	0	0.4065	0	0	1.0951	0	0	0.8593	0.786967	0	0	0.4157	1	2	1.7294	2	2	1.6038	1.24963	0	0	0.3916	1	2	1.1538	3	6	3.4354	1.66027	1.48647	0.75267
Commd9	COMM domain containing 9	76501	1810029F08Rik|AA409293	COMD9_MOUSE	0	0	0.3973	0	0	1.4596	1	1	1.6525	1.1698	0	0	0.4065	0	0	1.0951	0	0	0.8593	0.786967	0	0	0.4157	0	0	0.6651	0	0	0.6168	0.565867	1	1	0.7048	0	0	0.4437	1	1	1.0659	0.738133	1.48647	0.766618
Glb1	galactosidase, beta 1	12091	AW125515|Bge|Bgl|Bgl-e|Bgl-s|Bgl-t|Bgs|Bgt|C130097A14Rik	BGAL_MOUSE;Q3TAW7_MOUSE	0	0	0.3973	0	0	1.4596	1	1	1.6525	1.1698	0	0	0.4065	0	0	1.0951	0	0	0.8593	0.786967	0	0	0.4157	3	4	2.7939	1	1	1.1102	1.43993	1	1	0.7048	3	4	1.8639	5	5	2.9614	1.84337	1.48647	0.781143
Ank	progressive ankylosis	11732	Ankh|D15Ertd221e|ank|mKIAA1581	ANKH_MOUSE;Q3UG85_MOUSE;Q8C438_MOUSE	0	0	0.3973	0	0	1.4596	1	1	1.6525	1.1698	0	0	0.4065	0	0	1.0951	0	0	0.8593	0.786967	0	0	0.4157	0	0	0.6651	0	0	0.6168	0.565867	0	0	0.3916	2	2	1.1538	0	0	0.5921	0.7125	1.48647	0.794199
Asxl1	additional sex combs like 1	228790	mKIAA0978	ASXL1_MOUSE;Q24JP2_MOUSE	0	0	0.3973	0	0	1.4596	1	1	1.6525	1.1698	0	0	0.4065	0	0	1.0951	0	0	0.8593	0.786967	0	0	0.4157	0	0	0.6651	0	0	0.6168	0.565867	0	0	0.3916	2	2	1.1538	0	0	0.5921	0.7125	1.48647	0.794199
Pdzd3	PDZ domain containing 3	170761	NaPi-Cap2|Pdzk2	NHRF4_MOUSE;A0A0R4J0D4_MOUSE	0	0	0.3973	0	0	1.4596	1	1	1.6525	1.1698	0	0	0.4065	0	0	1.0951	0	0	0.8593	0.786967	0	0	0.4157	0	0	0.6651	0	0	0.6168	0.565867	1	1	0.7048	1	1	0.7987	0	0	0.5921	0.698533	1.48647	0.810078
Sh3kbp1	SH3-domain kinase binding protein 1	58194	1200007H22Rik|1700125L08Rik|5830464D22Rik|AI447724|Cin85|IN85|Ruk|Seta	SH3K1_MOUSE;Q3TT90_MOUSE;Q3TA88_MOUSE	0	0	0.3973	0	0	1.4596	1	1	1.6525	1.1698	0	0	0.4065	0	0	1.0951	0	0	0.8593	0.786967	0	0	0.4157	0	0	0.6651	0	0	0.6168	0.565867	1	2	1.0181	0	0	0.4437	0	0	0.5921	0.684633	1.48647	0.826525
Col4a6	collagen, type IV, alpha 6	94216	BB116301	B1AVK5_MOUSE;Q9ESQ1_MOUSE	0	0	0.3973	0	0	1.4596	1	1	1.6525	1.1698	0	0	0.4065	0	0	1.0951	0	0	0.8593	0.786967	0	0	0.4157	0	0	0.6651	0	0	0.6168	0.565867	2	2	1.0181	0	0	0.4437	0	0	0.5921	0.684633	1.48647	0.826525
Ei24	etoposide induced 2.4 mRNA	13663	AA536736|AI115355|PIG8	EI24_MOUSE;A0A0R4J250_MOUSE	0	0	0.3973	0	0	1.4596	1	1	1.6525	1.1698	0	0	0.4065	0	0	1.0951	0	0	0.8593	0.786967	1	1	0.7483	0	0	0.6651	0	0	0.6168	0.676733	1	1	0.7048	2	2	1.1538	0	0	0.5921	0.8169	1.48647	0.828416
Mrps24	mitochondrial ribosomal protein S24	64660	3110030K20Rik|AI414579|Rpms24	RT24_MOUSE	0	0	0.3973	0	0	1.4596	1	1	1.6525	1.1698	0	0	0.4065	0	0	1.0951	0	0	0.8593	0.786967	0	0	0.4157	1	1	1.1972	1	1	1.1102	0.9077	0	0	0.3916	1	1	0.7987	3	3	2.0136	1.06797	1.48647	0.849933
Spcs1	signal peptidase complex subunit 1 homolog (S. cerevisiae)	69019	1810004F21Rik	SPCS1_MOUSE	0	0	0.3973	0	0	1.4596	1	1	1.6525	1.1698	0	0	0.4065	0	0	1.0951	0	0	0.8593	0.786967	0	0	0.4157	1	1	1.1972	0	0	0.6168	0.743233	0	0	0.3916	2	2	1.1538	1	1	1.0659	0.870433	1.48647	0.853866
Slc35b2	solute carrier family 35, member B2	73836	1110003M08Rik|AA407792|AI842275|PAPST1|Slc35b1	S35B2_MOUSE;Q3TJQ2_MOUSE	0	0	0.3973	0	0	1.4596	1	1	1.6525	1.1698	0	0	0.4065	0	0	1.0951	0	0	0.8593	0.786967	0	0	0.4157	1	1	1.1972	0	0	0.6168	0.743233	0	0	0.3916	2	2	1.1538	1	1	1.0659	0.870433	1.48647	0.853866
Lmo7	LIM domain only 7	380928	C78582|FBXO20|Gm914|mKIAA0858	Q6ZQ32_MOUSE;E9PYI7_MOUSE;E9PYF4_MOUSE;A0T1J8_MOUSE	0	0	0.3973	0	0	1.4596	1	1	1.6525	1.1698	0	0	0.4065	0	0	1.0951	0	0	0.8593	0.786967	0	0	0.4157	1	1	1.1972	0	0	0.6168	0.743233	0	0	0.3916	1	2	1.1538	1	1	1.0659	0.870433	1.48647	0.853866
Mrps2	mitochondrial ribosomal protein S2	118451	1500019M10Rik	RT02_MOUSE;Q8BQ99_MOUSE	0	0	0.3973	0	0	1.4596	1	1	1.6525	1.1698	0	0	0.4065	0	0	1.0951	0	0	0.8593	0.786967	0	0	0.4157	0	0	0.6651	0	0	0.6168	0.565867	0	0	0.3916	0	0	0.4437	1	1	1.0659	0.633733	1.48647	0.89291
Art5	ADP-ribosyltransferase 5	11875	ARTC5|Yac-2	NAR5_MOUSE;Q14AG6_MOUSE;Q3V0V9_MOUSE;B7ZMV7_MOUSE	0	0	0.3973	0	0	1.4596	1	1	1.6525	1.1698	0	0	0.4065	0	0	1.0951	0	0	0.8593	0.786967	0	0	0.4157	0	0	0.6651	0	0	0.6168	0.565867	0	0	0.3916	1	1	0.7987	0	0	0.5921	0.594133	1.48647	0.952424
Ebp	phenylalkylamine Ca2+ antagonist (emopamil) binding protein	13595	AI255399|Pabp|SI|Td|mSI	EBP_MOUSE	0	0	0.3973	0	0	1.4596	1	1	1.6525	1.1698	0	0	0.4065	0	0	1.0951	0	0	0.8593	0.786967	0	0	0.4157	0	0	0.6651	0	0	0.6168	0.565867	0	0	0.3916	1	1	0.7987	0	0	0.5921	0.594133	1.48647	0.952424
Rgn	regucalcin	19733	AI265316|GNL|SMP30	RGN_MOUSE	0	0	0.3973	0	0	1.4596	1	1	1.6525	1.1698	0	0	0.4065	0	0	1.0951	0	0	0.8593	0.786967	0	0	0.4157	0	0	0.6651	0	0	0.6168	0.565867	0	0	0.3916	1	1	0.7987	0	0	0.5921	0.594133	1.48647	0.952424
Pign	phosphatidylinositol glycan anchor biosynthesis, class N	27392	Gm20308|PIG-N	G3X9F1_MOUSE;A0A087WQ32_MOUSE	0	0	0.3973	0	0	1.4596	1	1	1.6525	1.1698	0	0	0.4065	0	0	1.0951	0	0	0.8593	0.786967	0	0	0.4157	0	0	0.6651	0	0	0.6168	0.565867	0	0	0.3916	1	1	0.7987	0	0	0.5921	0.594133	1.48647	0.952424
Amot	angiomotin	27494	CAG-2|D0Kist1|Sii6	AMOT_MOUSE	0	0	0.3973	0	0	1.4596	1	1	1.6525	1.1698	0	0	0.4065	0	0	1.0951	0	0	0.8593	0.786967	0	0	0.4157	0	0	0.6651	0	0	0.6168	0.565867	0	0	0.3916	1	1	0.7987	0	0	0.5921	0.594133	1.48647	0.952424
Timm23	translocase of inner mitochondrial membrane 23	53600	Tim23	Q9CXU4_MOUSE	0	0	0.3973	0	0	1.4596	1	1	1.6525	1.1698	0	0	0.4065	0	0	1.0951	0	0	0.8593	0.786967	0	0	0.4157	0	0	0.6651	0	0	0.6168	0.565867	0	0	0.3916	1	1	0.7987	0	0	0.5921	0.594133	1.48647	0.952424
0610009O20Rik	RIKEN cDNA 0610009O20 gene	66839	2700004E22Rik|Dele|Kiaa0141	DELE_MOUSE	0	0	0.3973	0	0	1.4596	1	1	1.6525	1.1698	0	0	0.4065	0	0	1.0951	0	0	0.8593	0.786967	0	0	0.4157	0	0	0.6651	0	0	0.6168	0.565867	0	0	0.3916	1	1	0.7987	0	0	0.5921	0.594133	1.48647	0.952424
Fbxw9	F-box and WD-40 domain protein 9	68628	1110017H11Rik|Fbw9	Q6PAS7_MOUSE;F8VPX2_MOUSE	0	0	0.3973	0	0	1.4596	1	1	1.6525	1.1698	0	0	0.4065	0	0	1.0951	0	0	0.8593	0.786967	0	0	0.4157	0	0	0.6651	0	0	0.6168	0.565867	0	0	0.3916	1	1	0.7987	0	0	0.5921	0.594133	1.48647	0.952424
Ctc1	CTS telomere maintenance complex component 1	68964	1500010J02Rik|AAF-132|AAF132	CTC1_MOUSE;E0CXE7_MOUSE	0	0	0.3973	0	0	1.4596	1	1	1.6525	1.1698	0	0	0.4065	0	0	1.0951	0	0	0.8593	0.786967	0	0	0.4157	0	0	0.6651	0	0	0.6168	0.565867	0	0	0.3916	1	1	0.7987	0	0	0.5921	0.594133	1.48647	0.952424
Rab38	RAB38, member RAS oncogene family	72433	2310011F14Rik|AU043391|cht	RAB38_MOUSE;Q5FW76_MOUSE	0	0	0.3973	0	0	1.4596	1	1	1.6525	1.1698	0	0	0.4065	0	0	1.0951	0	0	0.8593	0.786967	0	0	0.4157	0	0	0.6651	0	0	0.6168	0.565867	0	0	0.3916	1	1	0.7987	0	0	0.5921	0.594133	1.48647	0.952424
Tmc2	transmembrane channel-like gene family 2	192140	CWEA2	TMC2_MOUSE	0	0	0.3973	0	0	1.4596	1	1	1.6525	1.1698	0	0	0.4065	0	0	1.0951	0	0	0.8593	0.786967	0	0	0.4157	0	0	0.6651	0	0	0.6168	0.565867	0	0	0.3916	1	1	0.7987	0	0	0.5921	0.594133	1.48647	0.952424
Rab29	RAB29, member RAS oncogene family	226422	Rab7l1	E9QLQ7_MOUSE	0	0	0.3973	0	0	1.4596	1	1	1.6525	1.1698	0	0	0.4065	0	0	1.0951	0	0	0.8593	0.786967	0	0	0.4157	0	0	0.6651	0	0	0.6168	0.565867	0	0	0.3916	1	1	0.7987	0	0	0.5921	0.594133	1.48647	0.952424
LOC102635990	uncharacterized LOC102635990	102635990	-	A0A1W2P6U8_MOUSE	0	0	0.3973	0	0	1.4596	1	1	1.6525	1.1698	0	0	0.4065	0	0	1.0951	0	0	0.8593	0.786967	0	0	0.4157	0	0	0.6651	0	0	0.6168	0.565867	0	0	0.3916	1	1	0.7987	0	0	0.5921	0.594133	1.48647	0.952424
Gzma	granzyme A	14938	AW494114|Ctla-3|Ctla3|Hf|Hf1|SE1|TSP-1|TSP1	GRAA_MOUSE;Q3U0N0_MOUSE	0	0	0.3973	0	0	1.4596	1	1	1.6525	1.1698	0	0	0.4065	0	0	1.0951	0	0	0.8593	0.786967	0	0	0.4157	0	0	0.6651	0	0	0.6168	0.565867	1	1	0.7048	0	0	0.4437	0	0	0.5921	0.5802	1.48647	0.975296
Ptprf	protein tyrosine phosphatase, receptor type, F	19268	AA591035|LAR|LARS|RPTP-LAR	PTPRF_MOUSE;Q3V0J9_MOUSE	0	0	0.3973	0	0	1.4596	1	1	1.6525	1.1698	0	0	0.4065	0	0	1.0951	0	0	0.8593	0.786967	0	0	0.4157	0	0	0.6651	0	0	0.6168	0.565867	1	1	0.7048	0	0	0.4437	0	0	0.5921	0.5802	1.48647	0.975296
Sycp1	synaptonemal complex protein 1	20957	SCP1	SYCP1_MOUSE	0	0	0.3973	0	0	1.4596	1	1	1.6525	1.1698	0	0	0.4065	0	0	1.0951	0	0	0.8593	0.786967	0	0	0.4157	0	0	0.6651	0	0	0.6168	0.565867	1	1	0.7048	0	0	0.4437	0	0	0.5921	0.5802	1.48647	0.975296
Mcm8	minichromosome maintenance 8 homologous recombination repair factor	66634	5730432L01Rik	MCM8_MOUSE	0	0	0.3973	0	0	1.4596	1	1	1.6525	1.1698	0	0	0.4065	0	0	1.0951	0	0	0.8593	0.786967	0	0	0.4157	0	0	0.6651	0	0	0.6168	0.565867	1	1	0.7048	0	0	0.4437	0	0	0.5921	0.5802	1.48647	0.975296
Trappc6a	trafficking protein particle complex 6A	67091	1810073E21Rik|4930519D19Rik|AI480686|TRS33|mhyp	TPC6A_MOUSE	0	0	0.3973	0	0	1.4596	1	1	1.6525	1.1698	0	0	0.4065	0	0	1.0951	0	0	0.8593	0.786967	0	0	0.4157	0	0	0.6651	0	0	0.6168	0.565867	1	1	0.7048	0	0	0.4437	0	0	0.5921	0.5802	1.48647	0.975296
Dnajc14	DnaJ heat shock protein family (Hsp40) member C14	74330	5730551F12Rik|DNAJ|DRIP78|HDJ3|LIP6	DJC14_MOUSE	0	0	0.3973	0	0	1.4596	1	1	1.6525	1.1698	0	0	0.4065	0	0	1.0951	0	0	0.8593	0.786967	0	0	0.4157	0	0	0.6651	0	0	0.6168	0.565867	1	1	0.7048	0	0	0.4437	0	0	0.5921	0.5802	1.48647	0.975296
Wwp1	WW domain containing E3 ubiquitin protein ligase 1	107568	8030445B08Rik|AIP5|SDRP1|Tiul1	WWP1_MOUSE;Q05CE4_MOUSE;Q3UV52_MOUSE	0	0	0.3973	0	0	1.4596	1	1	1.6525	1.1698	0	0	0.4065	0	0	1.0951	0	0	0.8593	0.786967	0	0	0.4157	0	0	0.6651	0	0	0.6168	0.565867	1	1	0.7048	0	0	0.4437	0	0	0.5921	0.5802	1.48647	0.975296
Tmlhe	trimethyllysine hydroxylase, epsilon	192289	Bbox2|D430017M14Rik|TMLH	TMLH_MOUSE	0	0	0.3973	0	0	1.4596	1	1	1.6525	1.1698	0	0	0.4065	0	0	1.0951	0	0	0.8593	0.786967	0	0	0.4157	1	1	1.1972	0	0	0.6168	0.743233	0	0	0.3916	1	1	0.7987	1	1	1.0659	0.752067	1.48647	0.988255
Apoo	apolipoprotein O	68316	0610008C08Rik|1110019O03Rik	MIC26_MOUSE	0	0	0.3973	0	0	1.4596	1	1	1.6525	1.1698	0	0	0.4065	0	0	1.0951	0	0	0.8593	0.786967	1	1	0.7483	0	0	0.6651	2	2	1.6038	1.00573	1	1	0.7048	1	2	1.1538	1	1	1.0659	0.974833	1.48647	1.0317
C3	complement component 3	12266	AI255234|ASP|HSE-MSF|Plp	CO3_MOUSE	0	0	0.3973	0	0	1.4596	1	1	1.6525	1.1698	0	0	0.4065	0	0	1.0951	0	0	0.8593	0.786967	1	1	0.7483	1	1	1.1972	1	1	1.1102	1.01857	1	1	0.7048	3	3	1.5088	0	0	0.5921	0.935233	1.48647	1.0891
Prrc2b	proline-rich coiled-coil 2B	227723	5830434P21Rik|AI173903|Bat2l|Bat2l1|D430039P21|mKIAA0515	PRC2B_MOUSE;F8WHT3_MOUSE	0	0	0.3973	0	0	1.4596	1	1	1.6525	1.1698	0	0	0.4065	0	0	1.0951	0	0	0.8593	0.786967	0	0	0.4157	1	1	1.1972	1	1	1.1102	0.9077	0	0	0.3916	1	3	1.5088	0	0	0.5921	0.830833	1.48647	1.09252
Mrpl23	mitochondrial ribosomal protein L23	19935	L23mrp|Rpl23|Rpl23l	RM23_MOUSE	0	0	0.3973	0	0	1.4596	1	1	1.6525	1.1698	0	0	0.4065	0	0	1.0951	0	0	0.8593	0.786967	0	0	0.4157	0	0	0.6651	3	3	2.0973	1.05937	0	0	0.3916	0	0	0.4437	3	3	2.0136	0.949633	1.48647	1.11555
Cacna1a	calcium channel, voltage-dependent, P/Q type, alpha 1A subunit	12286	APCA|BI|Caca1a|Cacnl1a4|Cav2.1|Ccha1a|EA2|FHM|HPCA|MHP|MHP1|SCA6|alpha1A|la|nmf352|rkr|smrl|tg	CAC1A_MOUSE;Q3UHA5_MOUSE;Q3UHN4_MOUSE;Q8R5M7_MOUSE;E9Q1R5_MOUSE;Q8R5M6_MOUSE	0	0	0.3973	0	0	1.4596	1	1	1.6525	1.1698	0	0	0.4065	0	0	1.0951	0	0	0.8593	0.786967	1	1	0.7483	0	0	0.6651	0	0	0.6168	0.676733	0	0	0.3916	1	1	0.7987	0	0	0.5921	0.594133	1.48647	1.13903
Pik3cg	phosphatidylinositol-4,5-bisphosphate 3-kinase catalytic subunit gamma	30955	5830428L06Rik|PI3Kgamma|p110gamma	PK3CG_MOUSE;Q8C5Q7_MOUSE;Q3UVA4_MOUSE	0	0	0.3973	0	0	1.4596	1	1	1.6525	1.1698	0	0	0.4065	0	0	1.0951	0	0	0.8593	0.786967	1	1	0.7483	0	0	0.6651	0	0	0.6168	0.676733	0	0	0.3916	1	1	0.7987	0	0	0.5921	0.594133	1.48647	1.13903
Pin1rt1	protein (peptidyl-prolyl cis/trans isomerase) NIMA-interacting 1, retrogene 1	241593	Pin1-ps1|Pin1l	Q3ULQ2_MOUSE	0	0	0.3973	0	0	1.4596	1	1	1.6525	1.1698	0	0	0.4065	0	0	1.0951	0	0	0.8593	0.786967	1	1	0.7483	0	0	0.6651	0	0	0.6168	0.676733	0	0	0.3916	1	1	0.7987	0	0	0.5921	0.594133	1.48647	1.13903
Lrguk	leucine-rich repeats and guanylate kinase domain containing	74354	4921528H16Rik	LRGUK_MOUSE	0	0	0.3973	0	0	1.4596	1	1	1.6525	1.1698	0	0	0.4065	0	0	1.0951	0	0	0.8593	0.786967	0	0	0.4157	1	2	1.7294	0	0	0.6168	0.920633	0	0	0.3916	0	0	0.4437	1	2	1.5397	0.791667	1.48647	1.16291
Ager	advanced glycosylation end product-specific receptor	11596	RAGE	RAGE_MOUSE	0	0	0.3973	0	0	1.4596	1	1	1.6525	1.1698	0	0	0.4065	0	0	1.0951	0	0	0.8593	0.786967	0	0	0.4157	0	0	0.6651	0	0	0.6168	0.565867	0	0	0.3916	0	0	0.4437	0	0	0.5921	0.4758	1.48647	1.1893
Col2a1	collagen, type II, alpha 1	12824	Col2|Col2a|Col2a-1|Del1|Dmm|Lpk|Rgsc856	CO2A1_MOUSE	0	0	0.3973	0	0	1.4596	1	1	1.6525	1.1698	0	0	0.4065	0	0	1.0951	0	0	0.8593	0.786967	0	0	0.4157	0	0	0.6651	0	0	0.6168	0.565867	0	0	0.3916	0	0	0.4437	0	0	0.5921	0.4758	1.48647	1.1893
Ces3b	carboxylesterase 3B	13909	Ces31L|Ces3L|EG13909|ES31L|Es31|Gm4738	EST3B_MOUSE	0	0	0.3973	0	0	1.4596	1	1	1.6525	1.1698	0	0	0.4065	0	0	1.0951	0	0	0.8593	0.786967	0	0	0.4157	0	0	0.6651	0	0	0.6168	0.565867	0	0	0.3916	0	0	0.4437	0	0	0.5921	0.4758	1.48647	1.1893
Foxb2	forkhead box B2	14240	Fkh4	FOXB2_MOUSE;B9EII5_MOUSE	0	0	0.3973	0	0	1.4596	1	1	1.6525	1.1698	0	0	0.4065	0	0	1.0951	0	0	0.8593	0.786967	0	0	0.4157	0	0	0.6651	0	0	0.6168	0.565867	0	0	0.3916	0	0	0.4437	0	0	0.5921	0.4758	1.48647	1.1893
Hipk3	homeodomain interacting protein kinase 3	15259	DYRK6|FIST3|PKY|mir-1902	HIPK3_MOUSE;A2RRJ7_MOUSE;Q3UST3_MOUSE	0	0	0.3973	0	0	1.4596	1	1	1.6525	1.1698	0	0	0.4065	0	0	1.0951	0	0	0.8593	0.786967	0	0	0.4157	0	0	0.6651	0	0	0.6168	0.565867	0	0	0.3916	0	0	0.4437	0	0	0.5921	0.4758	1.48647	1.1893
Klra3	killer cell lectin-like receptor, subfamily A, member 3	16634	5E6|Ly49c|NK-2.1|Nk-2|Nk2|Nk2.1	KLRA3_MOUSE	0	0	0.3973	0	0	1.4596	1	1	1.6525	1.1698	0	0	0.4065	0	0	1.0951	0	0	0.8593	0.786967	0	0	0.4157	0	0	0.6651	0	0	0.6168	0.565867	0	0	0.3916	0	0	0.4437	0	0	0.5921	0.4758	1.48647	1.1893
Gbp4	guanylate binding protein 4	17472	AW228052|Mag-2|Mpa-2|Mpa2	B9EJ74_MOUSE;A4UUI3_MOUSE;Q5DTF3_MOUSE	0	0	0.3973	0	0	1.4596	1	1	1.6525	1.1698	0	0	0.4065	0	0	1.0951	0	0	0.8593	0.786967	0	0	0.4157	0	0	0.6651	0	0	0.6168	0.565867	0	0	0.3916	0	0	0.4437	0	0	0.5921	0.4758	1.48647	1.1893
Per2	period circadian clock 2	18627	mKIAA0347|mPer2	PER2_MOUSE;Q3TW41_MOUSE;A0A0R4J0U3_MOUSE;Q8C8R0_MOUSE	0	0	0.3973	0	0	1.4596	1	1	1.6525	1.1698	0	0	0.4065	0	0	1.0951	0	0	0.8593	0.786967	0	0	0.4157	0	0	0.6651	0	0	0.6168	0.565867	0	0	0.3916	0	0	0.4437	0	0	0.5921	0.4758	1.48647	1.1893
Pms2	PMS1 homolog2, mismatch repair system component	18861	AW555130|Pmsl2	B9EJ22_MOUSE	0	0	0.3973	0	0	1.4596	1	1	1.6525	1.1698	0	0	0.4065	0	0	1.0951	0	0	0.8593	0.786967	0	0	0.4157	0	0	0.6651	0	0	0.6168	0.565867	0	0	0.3916	0	0	0.4437	0	0	0.5921	0.4758	1.48647	1.1893
Pts	6-pyruvoyl-tetrahydropterin synthase	19286	PTPS	PTPS_MOUSE	0	0	0.3973	0	0	1.4596	1	1	1.6525	1.1698	0	0	0.4065	0	0	1.0951	0	0	0.8593	0.786967	0	0	0.4157	0	0	0.6651	0	0	0.6168	0.565867	0	0	0.3916	0	0	0.4437	0	0	0.5921	0.4758	1.48647	1.1893
Sema3b	sema domain, immunoglobulin domain (Ig), short basic domain, secreted, (semaphorin) 3B	20347	SemA|Semaa|sema5|semaV	M9MMK0_MOUSE;Q0VGP2_MOUSE	0	0	0.3973	0	0	1.4596	1	1	1.6525	1.1698	0	0	0.4065	0	0	1.0951	0	0	0.8593	0.786967	0	0	0.4157	0	0	0.6651	0	0	0.6168	0.565867	0	0	0.3916	0	0	0.4437	0	0	0.5921	0.4758	1.48647	1.1893
a	nonagouti	50518	A<y>|ASIP|ASP|As	ASIP_MOUSE;Q3TZL0_MOUSE	0	0	0.3973	0	0	1.4596	1	1	1.6525	1.1698	0	0	0.4065	0	0	1.0951	0	0	0.8593	0.786967	0	0	0.4157	0	0	0.6651	0	0	0.6168	0.565867	0	0	0.3916	0	0	0.4437	0	0	0.5921	0.4758	1.48647	1.1893
Folh1	folate hydrolase 1	53320	GCP2|mopsm	FOLH1_MOUSE;Q0VDM6_MOUSE	0	0	0.3973	0	0	1.4596	1	1	1.6525	1.1698	0	0	0.4065	0	0	1.0951	0	0	0.8593	0.786967	0	0	0.4157	0	0	0.6651	0	0	0.6168	0.565867	0	0	0.3916	0	0	0.4437	0	0	0.5921	0.4758	1.48647	1.1893
Dnah10	dynein, axonemal, heavy chain 10	56087	Dnahc10	D3YYQ8_MOUSE	0	0	0.3973	0	0	1.4596	1	1	1.6525	1.1698	0	0	0.4065	0	0	1.0951	0	0	0.8593	0.786967	0	0	0.4157	0	0	0.6651	0	0	0.6168	0.565867	0	0	0.3916	0	0	0.4437	0	0	0.5921	0.4758	1.48647	1.1893
Pard6a	par-6 family cell polarity regulator alpha	56513	0710008C04Rik|2610010A15Rik|PAR-6A|PAR6alpha|Par-6|Par6|Par6c|TAX40|Tip-40	PAR6A_MOUSE;Q3TY70_MOUSE;D3Z2R1_MOUSE	0	0	0.3973	0	0	1.4596	1	1	1.6525	1.1698	0	0	0.4065	0	0	1.0951	0	0	0.8593	0.786967	0	0	0.4157	0	0	0.6651	0	0	0.6168	0.565867	0	0	0.3916	0	0	0.4437	0	0	0.5921	0.4758	1.48647	1.1893
Lmbr1	limb region 1	56873	1110048D14Rik|AU017641	LMBR1_MOUSE;A0A0G2JFX9_MOUSE	0	0	0.3973	0	0	1.4596	1	1	1.6525	1.1698	0	0	0.4065	0	0	1.0951	0	0	0.8593	0.786967	0	0	0.4157	0	0	0.6651	0	0	0.6168	0.565867	0	0	0.3916	0	0	0.4437	0	0	0.5921	0.4758	1.48647	1.1893
Donson	downstream neighbor of SON	60364	1110025J21Rik|AI845729|ORF60	DONS_MOUSE	0	0	0.3973	0	0	1.4596	1	1	1.6525	1.1698	0	0	0.4065	0	0	1.0951	0	0	0.8593	0.786967	0	0	0.4157	0	0	0.6651	0	0	0.6168	0.565867	0	0	0.3916	0	0	0.4437	0	0	0.5921	0.4758	1.48647	1.1893
Mgst3	microsomal glutathione S-transferase 3	66447	2010012L10Rik|2010306B17Rik|2700004G04Rik|AA516734|GST-III	MGST3_MOUSE	0	0	0.3973	0	0	1.4596	1	1	1.6525	1.1698	0	0	0.4065	0	0	1.0951	0	0	0.8593	0.786967	0	0	0.4157	0	0	0.6651	0	0	0.6168	0.565867	0	0	0.3916	0	0	0.4437	0	0	0.5921	0.4758	1.48647	1.1893
1700017N19Rik	RIKEN cDNA 1700017N19 gene	66605	-	D3YX67_MOUSE	0	0	0.3973	0	0	1.4596	1	1	1.6525	1.1698	0	0	0.4065	0	0	1.0951	0	0	0.8593	0.786967	0	0	0.4157	0	0	0.6651	0	0	0.6168	0.565867	0	0	0.3916	0	0	0.4437	0	0	0.5921	0.4758	1.48647	1.1893
Klhl13	kelch-like 13	67455	1200009K10Rik|AI451128|Bklhd2|D130072F20Rik	KLH13_MOUSE	0	0	0.3973	0	0	1.4596	1	1	1.6525	1.1698	0	0	0.4065	0	0	1.0951	0	0	0.8593	0.786967	0	0	0.4157	0	0	0.6651	0	0	0.6168	0.565867	0	0	0.3916	0	0	0.4437	0	0	0.5921	0.4758	1.48647	1.1893
Slc38a2	solute carrier family 38, member 2	67760	5033402L14Rik|AI316867|ATA2|SAT2|mKIAA1382	S38A2_MOUSE	0	0	0.3973	0	0	1.4596	1	1	1.6525	1.1698	0	0	0.4065	0	0	1.0951	0	0	0.8593	0.786967	0	0	0.4157	0	0	0.6651	0	0	0.6168	0.565867	0	0	0.3916	0	0	0.4437	0	0	0.5921	0.4758	1.48647	1.1893
Ankrd46	ankyrin repeat domain 46	68839	1110054N06Rik|AI314978|AI987733	ANR46_MOUSE	0	0	0.3973	0	0	1.4596	1	1	1.6525	1.1698	0	0	0.4065	0	0	1.0951	0	0	0.8593	0.786967	0	0	0.4157	0	0	0.6651	0	0	0.6168	0.565867	0	0	0.3916	0	0	0.4437	0	0	0.5921	0.4758	1.48647	1.1893
Pxdn	peroxidasin	69675	2310075M15Rik|C85409|E330004E07|VPO1|mKIAA0230	PXDN_MOUSE	0	0	0.3973	0	0	1.4596	1	1	1.6525	1.1698	0	0	0.4065	0	0	1.0951	0	0	0.8593	0.786967	0	0	0.4157	0	0	0.6651	0	0	0.6168	0.565867	0	0	0.3916	0	0	0.4437	0	0	0.5921	0.4758	1.48647	1.1893
Tcerg1l	transcription elongation regulator 1-like	70571	5730476P14Rik	TCRGL_MOUSE	0	0	0.3973	0	0	1.4596	1	1	1.6525	1.1698	0	0	0.4065	0	0	1.0951	0	0	0.8593	0.786967	0	0	0.4157	0	0	0.6651	0	0	0.6168	0.565867	0	0	0.3916	0	0	0.4437	0	0	0.5921	0.4758	1.48647	1.1893
Mcm9	minichromosome maintenance 9 homologous recombination repair factor	71567	9030408O17Rik|Gm235|Mcmdc1	MCM9_MOUSE	0	0	0.3973	0	0	1.4596	1	1	1.6525	1.1698	0	0	0.4065	0	0	1.0951	0	0	0.8593	0.786967	0	0	0.4157	0	0	0.6651	0	0	0.6168	0.565867	0	0	0.3916	0	0	0.4437	0	0	0.5921	0.4758	1.48647	1.1893
Ttc19	tetratricopeptide repeat domain 19	72795	2010204O13Rik|2810460C24Rik|AI505442	TTC19_MOUSE;Q9D857_MOUSE	0	0	0.3973	0	0	1.4596	1	1	1.6525	1.1698	0	0	0.4065	0	0	1.0951	0	0	0.8593	0.786967	0	0	0.4157	0	0	0.6651	0	0	0.6168	0.565867	0	0	0.3916	0	0	0.4437	0	0	0.5921	0.4758	1.48647	1.1893
Fcf1	FCF1 rRNA processing protein	73736	1110008B24Rik	FCF1_MOUSE	0	0	0.3973	0	0	1.4596	1	1	1.6525	1.1698	0	0	0.4065	0	0	1.0951	0	0	0.8593	0.786967	0	0	0.4157	0	0	0.6651	0	0	0.6168	0.565867	0	0	0.3916	0	0	0.4437	0	0	0.5921	0.4758	1.48647	1.1893
Fam184a	family with sequence similarity 184, member A	75906	3110012E06Rik|4930438C08Rik|4930589M24Rik	E9PW83_MOUSE	0	0	0.3973	0	0	1.4596	1	1	1.6525	1.1698	0	0	0.4065	0	0	1.0951	0	0	0.8593	0.786967	0	0	0.4157	0	0	0.6651	0	0	0.6168	0.565867	0	0	0.3916	0	0	0.4437	0	0	0.5921	0.4758	1.48647	1.1893
Gbp8	guanylate-binding protein 8	76074	5830443L24Rik|mGBP8	Q2V6D6_MOUSE	0	0	0.3973	0	0	1.4596	1	1	1.6525	1.1698	0	0	0.4065	0	0	1.0951	0	0	0.8593	0.786967	0	0	0.4157	0	0	0.6651	0	0	0.6168	0.565867	0	0	0.3916	0	0	0.4437	0	0	0.5921	0.4758	1.48647	1.1893
Prss23	protease, serine 23	76453	2310046G15Rik|4930479H08Rik|AI790574|Spuve	PRS23_MOUSE	0	0	0.3973	0	0	1.4596	1	1	1.6525	1.1698	0	0	0.4065	0	0	1.0951	0	0	0.8593	0.786967	0	0	0.4157	0	0	0.6651	0	0	0.6168	0.565867	0	0	0.3916	0	0	0.4437	0	0	0.5921	0.4758	1.48647	1.1893
Pla2g4d	phospholipase A2, group IVD	78390	2610311B01Rik|Pla2delta|cPLA2delta	PA24D_MOUSE	0	0	0.3973	0	0	1.4596	1	1	1.6525	1.1698	0	0	0.4065	0	0	1.0951	0	0	0.8593	0.786967	0	0	0.4157	0	0	0.6651	0	0	0.6168	0.565867	0	0	0.3916	0	0	0.4437	0	0	0.5921	0.4758	1.48647	1.1893
Tex11	testis expressed gene 11	83558	4930565P14Rik|BB024231|ZIP4H	TEX11_MOUSE	0	0	0.3973	0	0	1.4596	1	1	1.6525	1.1698	0	0	0.4065	0	0	1.0951	0	0	0.8593	0.786967	0	0	0.4157	0	0	0.6651	0	0	0.6168	0.565867	0	0	0.3916	0	0	0.4437	0	0	0.5921	0.4758	1.48647	1.1893
Ano10	anoctamin 10	102566	AI604832|Tmem16k	ANO10_MOUSE	0	0	0.3973	0	0	1.4596	1	1	1.6525	1.1698	0	0	0.4065	0	0	1.0951	0	0	0.8593	0.786967	0	0	0.4157	0	0	0.6651	0	0	0.6168	0.565867	0	0	0.3916	0	0	0.4437	0	0	0.5921	0.4758	1.48647	1.1893
D330045A20Rik	RIKEN cDNA D330045A20 gene	102871	AI132325	RADX_MOUSE	0	0	0.3973	0	0	1.4596	1	1	1.6525	1.1698	0	0	0.4065	0	0	1.0951	0	0	0.8593	0.786967	0	0	0.4157	0	0	0.6651	0	0	0.6168	0.565867	0	0	0.3916	0	0	0.4437	0	0	0.5921	0.4758	1.48647	1.1893
Gusb	glucuronidase, beta	110006	AI747421|Gur|Gus|Gus-r|Gus-s|Gus-t|Gus-u|Gut|asd|g	BGLR_MOUSE	0	0	0.3973	0	0	1.4596	1	1	1.6525	1.1698	0	0	0.4065	0	0	1.0951	0	0	0.8593	0.786967	0	0	0.4157	0	0	0.6651	0	0	0.6168	0.565867	0	0	0.3916	0	0	0.4437	0	0	0.5921	0.4758	1.48647	1.1893
Rwdd4a	RWD domain containing 4A	192174	BC016198|Gm1942|Rwdd4	RWDD4_MOUSE	0	0	0.3973	0	0	1.4596	1	1	1.6525	1.1698	0	0	0.4065	0	0	1.0951	0	0	0.8593	0.786967	0	0	0.4157	0	0	0.6651	0	0	0.6168	0.565867	0	0	0.3916	0	0	0.4437	0	0	0.5921	0.4758	1.48647	1.1893
Mtmr11	myotubularin related protein 11	194126	AI035306|BC051083|Cra	MTMRB_MOUSE	0	0	0.3973	0	0	1.4596	1	1	1.6525	1.1698	0	0	0.4065	0	0	1.0951	0	0	0.8593	0.786967	0	0	0.4157	0	0	0.6651	0	0	0.6168	0.565867	0	0	0.3916	0	0	0.4437	0	0	0.5921	0.4758	1.48647	1.1893
Nav1	neuron navigator 1	215690	9530089B19|9930003A20Rik|C230080M11Rik|Pomfil3|Unc53h1|mKIAA1151|steerin-1	NAV1_MOUSE	0	0	0.3973	0	0	1.4596	1	1	1.6525	1.1698	0	0	0.4065	0	0	1.0951	0	0	0.8593	0.786967	0	0	0.4157	0	0	0.6651	0	0	0.6168	0.565867	0	0	0.3916	0	0	0.4437	0	0	0.5921	0.4758	1.48647	1.1893
Zfyve16	zinc finger, FYVE domain containing 16	218441	AI035632|B130024H06Rik|B130031L15|mKIAA0305	ZFY16_MOUSE	0	0	0.3973	0	0	1.4596	1	1	1.6525	1.1698	0	0	0.4065	0	0	1.0951	0	0	0.8593	0.786967	0	0	0.4157	0	0	0.6651	0	0	0.6168	0.565867	0	0	0.3916	0	0	0.4437	0	0	0.5921	0.4758	1.48647	1.1893
Trpm6	transient receptor potential cation channel, subfamily M, member 6	225997	CHAK2|TRPM6/CHAK2	TRPM6_MOUSE;A0A1W5LU38_MOUSE	0	0	0.3973	0	0	1.4596	1	1	1.6525	1.1698	0	0	0.4065	0	0	1.0951	0	0	0.8593	0.786967	0	0	0.4157	0	0	0.6651	0	0	0.6168	0.565867	0	0	0.3916	0	0	0.4437	0	0	0.5921	0.4758	1.48647	1.1893
Tesk2	testis-specific kinase 2	230661	-	TESK2_MOUSE	0	0	0.3973	0	0	1.4596	1	1	1.6525	1.1698	0	0	0.4065	0	0	1.0951	0	0	0.8593	0.786967	0	0	0.4157	0	0	0.6651	0	0	0.6168	0.565867	0	0	0.3916	0	0	0.4437	0	0	0.5921	0.4758	1.48647	1.1893
Atp2c1	ATPase, Ca++-sequestering	235574	1700121J11Rik|ATP2C1A|AW061228|BCPM|D930003G21Rik|HHD|SPCA|pmr1	AT2C1_MOUSE;Q8BMS7_MOUSE;Q3UZR5_MOUSE;Q69ZL4_MOUSE	0	0	0.3973	0	0	1.4596	1	1	1.6525	1.1698	0	0	0.4065	0	0	1.0951	0	0	0.8593	0.786967	0	0	0.4157	0	0	0.6651	0	0	0.6168	0.565867	0	0	0.3916	0	0	0.4437	0	0	0.5921	0.4758	1.48647	1.1893
Nyx	nyctalopin	236690	CLNP|CSNB1|CSNB4|nob	NYX_MOUSE	0	0	0.3973	0	0	1.4596	1	1	1.6525	1.1698	0	0	0.4065	0	0	1.0951	0	0	0.8593	0.786967	0	0	0.4157	0	0	0.6651	0	0	0.6168	0.565867	0	0	0.3916	0	0	0.4437	0	0	0.5921	0.4758	1.48647	1.1893
Klhl9	kelch-like 9	242521	8030469P05|C530050O22Rik|mKIAA1354	KLHL9_MOUSE	0	0	0.3973	0	0	1.4596	1	1	1.6525	1.1698	0	0	0.4065	0	0	1.0951	0	0	0.8593	0.786967	0	0	0.4157	0	0	0.6651	0	0	0.6168	0.565867	0	0	0.3916	0	0	0.4437	0	0	0.5921	0.4758	1.48647	1.1893
Hspb6	heat shock protein, alpha-crystallin-related, B6	243912	AA387366|Gm479|Hsp20	HSPB6_MOUSE	0	0	0.3973	0	0	1.4596	1	1	1.6525	1.1698	0	0	0.4065	0	0	1.0951	0	0	0.8593	0.786967	0	0	0.4157	0	0	0.6651	0	0	0.6168	0.565867	0	0	0.3916	0	0	0.4437	0	0	0.5921	0.4758	1.48647	1.1893
Odf4	outer dense fiber of sperm tails 4	252868	Oppo1	ODFP4_MOUSE	0	0	0.3973	0	0	1.4596	1	1	1.6525	1.1698	0	0	0.4065	0	0	1.0951	0	0	0.8593	0.786967	0	0	0.4157	0	0	0.6651	0	0	0.6168	0.565867	0	0	0.3916	0	0	0.4437	0	0	0.5921	0.4758	1.48647	1.1893
Olfr109	olfactory receptor 109	258832	MOR250-1	Q8VG96_MOUSE	0	0	0.3973	0	0	1.4596	1	1	1.6525	1.1698	0	0	0.4065	0	0	1.0951	0	0	0.8593	0.786967	0	0	0.4157	0	0	0.6651	0	0	0.6168	0.565867	0	0	0.3916	0	0	0.4437	0	0	0.5921	0.4758	1.48647	1.1893
Olfr549	olfactory receptor 549	259105	MOR31-3	E9Q542_MOUSE	0	0	0.3973	0	0	1.4596	1	1	1.6525	1.1698	0	0	0.4065	0	0	1.0951	0	0	0.8593	0.786967	0	0	0.4157	0	0	0.6651	0	0	0.6168	0.565867	0	0	0.3916	0	0	0.4437	0	0	0.5921	0.4758	1.48647	1.1893
Plekhg3	pleckstrin homology domain containing, family G (with RhoGef domain) member 3	263406	BC030417	PKHG3_MOUSE	0	0	0.3973	0	0	1.4596	1	1	1.6525	1.1698	0	0	0.4065	0	0	1.0951	0	0	0.8593	0.786967	0	0	0.4157	0	0	0.6651	0	0	0.6168	0.565867	0	0	0.3916	0	0	0.4437	0	0	0.5921	0.4758	1.48647	1.1893
Abca13	ATP-binding cassette, sub-family A (ABC1), member 13	268379	9830132L24|A930002G16Rik|AI956815	ABCAD_MOUSE	0	0	0.3973	0	0	1.4596	1	1	1.6525	1.1698	0	0	0.4065	0	0	1.0951	0	0	0.8593	0.786967	0	0	0.4157	0	0	0.6651	0	0	0.6168	0.565867	0	0	0.3916	0	0	0.4437	0	0	0.5921	0.4758	1.48647	1.1893
Usp44	ubiquitin specific peptidase 44	327799	E430004F17Rik	UBP44_MOUSE;A0A0A0MQB2_MOUSE	0	0	0.3973	0	0	1.4596	1	1	1.6525	1.1698	0	0	0.4065	0	0	1.0951	0	0	0.8593	0.786967	0	0	0.4157	0	0	0.6651	0	0	0.6168	0.565867	0	0	0.3916	0	0	0.4437	0	0	0.5921	0.4758	1.48647	1.1893
Frmpd4	FERM and PDZ domain containing 4	333605	Gm196|PKAP1|Pdzd10|Pdzk10|Preso1|preso	FRPD4_MOUSE	0	0	0.3973	0	0	1.4596	1	1	1.6525	1.1698	0	0	0.4065	0	0	1.0951	0	0	0.8593	0.786967	0	0	0.4157	0	0	0.6651	0	0	0.6168	0.565867	0	0	0.3916	0	0	0.4437	0	0	0.5921	0.4758	1.48647	1.1893
H2-M10.2	histocompatibility 2, M region locus 10.2	333715	4.7H	Q85ZW9_MOUSE	0	0	0.3973	0	0	1.4596	1	1	1.6525	1.1698	0	0	0.4065	0	0	1.0951	0	0	0.8593	0.786967	0	0	0.4157	0	0	0.6651	0	0	0.6168	0.565867	0	0	0.3916	0	0	0.4437	0	0	0.5921	0.4758	1.48647	1.1893
Gm960	predicted gene 960	381196	TOPOVIBL|Top6bl	A0A182DWE7_MOUSE	0	0	0.3973	0	0	1.4596	1	1	1.6525	1.1698	0	0	0.4065	0	0	1.0951	0	0	0.8593	0.786967	0	0	0.4157	0	0	0.6651	0	0	0.6168	0.565867	0	0	0.3916	0	0	0.4437	0	0	0.5921	0.4758	1.48647	1.1893
Gm1673	predicted gene 1673	381633	-	CD048_MOUSE	0	0	0.3973	0	0	1.4596	1	1	1.6525	1.1698	0	0	0.4065	0	0	1.0951	0	0	0.8593	0.786967	0	0	0.4157	0	0	0.6651	0	0	0.6168	0.565867	0	0	0.3916	0	0	0.4437	0	0	0.5921	0.4758	1.48647	1.1893
Unc13a	unc-13 homolog A (C. elegans)	382018	2410078G03Rik|Munc13-1	UN13A_MOUSE;H3BJZ7_MOUSE	0	0	0.3973	0	0	1.4596	1	1	1.6525	1.1698	0	0	0.4065	0	0	1.0951	0	0	0.8593	0.786967	0	0	0.4157	0	0	0.6651	0	0	0.6168	0.565867	0	0	0.3916	0	0	0.4437	0	0	0.5921	0.4758	1.48647	1.1893
Ces3a	carboxylesterase 3A	382053	Ces3|Ces31|Es31	EST3A_MOUSE	0	0	0.3973	0	0	1.4596	1	1	1.6525	1.1698	0	0	0.4065	0	0	1.0951	0	0	0.8593	0.786967	0	0	0.4157	0	0	0.6651	0	0	0.6168	0.565867	0	0	0.3916	0	0	0.4437	0	0	0.5921	0.4758	1.48647	1.1893
H2-M10.6	histocompatibility 2, M region locus 10.6	399549	-	Q85ZW5_MOUSE	0	0	0.3973	0	0	1.4596	1	1	1.6525	1.1698	0	0	0.4065	0	0	1.0951	0	0	0.8593	0.786967	0	0	0.4157	0	0	0.6651	0	0	0.6168	0.565867	0	0	0.3916	0	0	0.4437	0	0	0.5921	0.4758	1.48647	1.1893
Fcrlb	Fc receptor-like B	435653	FREB-2|FREB2|FcRL2|Fcrlm2|Fcry|mFCRL2	FCRLB_MOUSE	0	0	0.3973	0	0	1.4596	1	1	1.6525	1.1698	0	0	0.4065	0	0	1.0951	0	0	0.8593	0.786967	0	0	0.4157	0	0	0.6651	0	0	0.6168	0.565867	0	0	0.3916	0	0	0.4437	0	0	0.5921	0.4758	1.48647	1.1893
Tmem200c	transmembrane protein 200C	622645	EG622645|Gm6338	J3QK46_MOUSE	0	0	0.3973	0	0	1.4596	1	1	1.6525	1.1698	0	0	0.4065	0	0	1.0951	0	0	0.8593	0.786967	0	0	0.4157	0	0	0.6651	0	0	0.6168	0.565867	0	0	0.3916	0	0	0.4437	0	0	0.5921	0.4758	1.48647	1.1893
Sycp2l	synaptonemal complex protein 2-like	637277	EG621792|Gm268|Gm40956	SYC2L_MOUSE	0	0	0.3973	0	0	1.4596	1	1	1.6525	1.1698	0	0	0.4065	0	0	1.0951	0	0	0.8593	0.786967	0	0	0.4157	0	0	0.6651	0	0	0.6168	0.565867	0	0	0.3916	0	0	0.4437	0	0	0.5921	0.4758	1.48647	1.1893
Piezo2	piezo-type mechanosensitive ion channel component 2	667742	5930434P17|9030411M15Rik|9430028L06Rik|Fam38b|Fam38b2	PIEZ2_MOUSE;E9QNW4_MOUSE	0	0	0.3973	0	0	1.4596	1	1	1.6525	1.1698	0	0	0.4065	0	0	1.0951	0	0	0.8593	0.786967	0	0	0.4157	0	0	0.6651	0	0	0.6168	0.565867	0	0	0.3916	0	0	0.4437	0	0	0.5921	0.4758	1.48647	1.1893
Exoc3l2	exocyst complex component 3-like 2	74463	4933417E01Rik|AU042655|Gm19857	D3YUP5_MOUSE	0	0	0.3973	0	0	1.4596	1	1	1.6525	1.1698	0	0	0.4065	0	0	1.0951	0	0	0.8593	0.786967	2	2	1.0809	0	0	0.6651	1	1	1.1102	0.952067	0	0	0.3916	0	0	0.4437	1	2	1.5397	0.791667	1.48647	1.20261
Speer4f1	spermatogenesis associated glutamate (E)-rich protein 4F1	70935	4922502J04Rik|SPEER-4F|Speer4f	Q9D5Q6_MOUSE	0	0	0.3973	0	0	1.4596	1	1	1.6525	1.1698	0	0	0.4065	0	0	1.0951	0	0	0.8593	0.786967	0	0	0.4157	0	0	0.6651	1	1	1.1102	0.730333	0	0	0.3916	1	1	0.7987	0	0	0.5921	0.594133	1.48647	1.22924
Speer4d	spermatogenesis associated glutamate (E)-rich protein 4D	360220	4933431D05Rik|SPEER-4D	Q9D3W2_MOUSE;L7N216_MOUSE	0	0	0.3973	0	0	1.4596	1	1	1.6525	1.1698	0	0	0.4065	0	0	1.0951	0	0	0.8593	0.786967	0	0	0.4157	0	0	0.6651	1	1	1.1102	0.730333	0	0	0.3916	1	1	0.7987	0	0	0.5921	0.594133	1.48647	1.22924
Speer4e	spermatogenesis associated glutamate (E)-rich protein 4e	624245	-	K7N6S8_MOUSE	0	0	0.3973	0	0	1.4596	1	1	1.6525	1.1698	0	0	0.4065	0	0	1.0951	0	0	0.8593	0.786967	0	0	0.4157	0	0	0.6651	1	1	1.1102	0.730333	0	0	0.3916	1	1	0.7987	0	0	0.5921	0.594133	1.48647	1.22924
Cox6a1	cytochrome c oxidase subunit VIa polypeptide 1	12861	VIaL	CX6A1_MOUSE;Q9DCW5_MOUSE	0	0	0.3973	0	0	1.4596	1	1	1.6525	1.1698	0	0	0.4065	0	0	1.0951	0	0	0.8593	0.786967	2	2	1.0809	0	0	0.6651	0	0	0.6168	0.7876	0	0	0.3916	0	0	0.4437	1	1	1.0659	0.633733	1.48647	1.24279
Srek1	splicing regulatory glutamine/lysine-rich protein 1	218543	8430401B01|AI450757|AI462342|SRrp508|SRrp86|Sfrs12|Srsf12	SREK1_MOUSE	0	0	0.3973	0	0	1.4596	1	1	1.6525	1.1698	0	0	0.4065	0	0	1.0951	0	0	0.8593	0.786967	1	1	0.7483	1	1	1.1972	0	0	0.6168	0.8541	1	2	1.0181	0	0	0.4437	0	0	0.5921	0.684633	1.48647	1.24753
Fbxw10	F-box and WD-40 domain protein 10	213980	Fbw10|HREP|SM25H2|SM2SH2	H3BLP9_MOUSE;B7ZC91_MOUSE	0	0	0.3973	0	0	1.4596	1	1	1.6525	1.1698	0	0	0.4065	0	0	1.0951	0	0	0.8593	0.786967	0	0	0.4157	1	1	1.1972	0	0	0.6168	0.743233	0	0	0.3916	1	1	0.7987	0	0	0.5921	0.594133	1.48647	1.25095
P3h2	prolyl 3-hydroxylase 2	210530	4832416N06|AW553532|Leprel1|Mlat4	P3H2_MOUSE	0	0	0.3973	0	0	1.4596	1	1	1.6525	1.1698	0	0	0.4065	0	0	1.0951	0	0	0.8593	0.786967	0	0	0.4157	1	1	1.1972	0	0	0.6168	0.743233	1	1	0.7048	0	0	0.4437	0	0	0.5921	0.5802	1.48647	1.281
Ccdc58	coiled-coil domain containing 58	381045	A930007B11Rik|AI413631	CCD58_MOUSE;E9Q4B5_MOUSE;F8WJI3_MOUSE	0	0	0.3973	0	0	1.4596	1	1	1.6525	1.1698	0	0	0.4065	0	0	1.0951	0	0	0.8593	0.786967	1	1	0.7483	2	2	1.7294	4	4	2.591	1.68957	0	0	0.3916	3	3	1.5088	2	3	2.0136	1.30467	1.48647	1.29502
Pih1d1	PIH1 domain containing 1	68845	1110061L23Rik|4933413A04Rik|Nop17	PIHD1_MOUSE	0	0	0.3973	0	0	1.4596	1	1	1.6525	1.1698	0	0	0.4065	0	0	1.0951	0	0	0.8593	0.786967	1	1	0.7483	1	1	1.1972	1	1	1.1102	1.01857	1	1	0.7048	0	0	0.4437	1	1	1.0659	0.738133	1.48647	1.37992
Mrpl10	mitochondrial ribosomal protein L10	107732	0610040E02Rik|C78440|MRP-L8|Rpml8	RM10_MOUSE	0	0	0.3973	0	0	1.4596	1	1	1.6525	1.1698	0	0	0.4065	0	0	1.0951	0	0	0.8593	0.786967	1	1	0.7483	0	0	0.6651	0	0	0.6168	0.676733	0	0	0.3916	0	0	0.4437	0	0	0.5921	0.4758	1.48647	1.42231
Serpinb3c	serine (or cysteine) peptidase inhibitor, clade B, member 3C	381286	1110001H02Rik|1110013A16Rik|Scca2|Serpinb4	A2RSF9_MOUSE;Q9D1E7_MOUSE	0	0	0.3973	0	0	1.4596	1	1	1.6525	1.1698	0	0	0.4065	0	0	1.0951	0	0	0.8593	0.786967	1	1	0.7483	0	0	0.6651	0	0	0.6168	0.676733	0	0	0.3916	0	0	0.4437	0	0	0.5921	0.4758	1.48647	1.42231
Dennd5b	DENN/MADD domain containing 5B	320560	9330160C06Rik|AI852444|D030011O10Rik|Gm17524	DEN5B_MOUSE	0	0	0.3973	0	0	1.4596	1	1	1.6525	1.1698	0	0	0.4065	0	0	1.0951	0	0	0.8593	0.786967	0	0	0.4157	1	1	1.1972	1	1	1.1102	0.9077	0	0	0.3916	0	0	0.4437	1	1	1.0659	0.633733	1.48647	1.43231
St18	suppression of tumorigenicity 18	240690	AV348974|Myt3|NZF-3|Nzf3|mKIAA0535	ST18_MOUSE;Q148A0_MOUSE	0	0	0.3973	0	0	1.4596	1	1	1.6525	1.1698	0	0	0.4065	0	0	1.0951	0	0	0.8593	0.786967	1	1	0.7483	1	1	1.1972	0	0	0.6168	0.8541	0	0	0.3916	1	1	0.7987	0	0	0.5921	0.594133	1.48647	1.43756
Trim45	tripartite motif-containing 45	229644	4921530N01Rik	TRI45_MOUSE	0	0	0.3973	0	0	1.4596	1	1	1.6525	1.1698	0	0	0.4065	0	0	1.0951	0	0	0.8593	0.786967	1	1	0.7483	0	0	0.6651	1	1	1.1102	0.8412	1	1	0.7048	0	0	0.4437	0	0	0.5921	0.5802	1.48647	1.44984
Tmem14c	transmembrane protein 14C	66154	1110021D01Rik|AU020193|HSPC194	TM14C_MOUSE;Q8C297_MOUSE	0	0	0.3973	0	0	1.4596	1	1	1.6525	1.1698	0	0	0.4065	0	0	1.0951	0	0	0.8593	0.786967	0	0	0.4157	1	1	1.1972	1	1	1.1102	0.9077	0	0	0.3916	1	1	0.7987	0	0	0.5921	0.594133	1.48647	1.52777
Polr2j	polymerase (RNA) II (DNA directed) polypeptide J	20022	14.5kDa|Polr2i|Rpb11a|Rpo2-4	Q6PI63_MOUSE;Q3TYI2_MOUSE	0	0	0.3973	0	0	1.4596	1	1	1.6525	1.1698	0	0	0.4065	0	0	1.0951	0	0	0.8593	0.786967	0	0	0.4157	0	0	0.6651	1	1	1.1102	0.730333	0	0	0.3916	0	0	0.4437	0	0	0.5921	0.4758	1.48647	1.53496
Cda	cytidine deaminase	72269	2210401N16Rik	CDD_MOUSE	0	0	0.3973	0	0	1.4596	1	1	1.6525	1.1698	0	0	0.4065	0	0	1.0951	0	0	0.8593	0.786967	2	2	1.0809	2	2	1.7294	2	2	1.6038	1.47137	3	3	1.3315	0	0	0.4437	1	1	1.0659	0.947033	1.48647	1.55366
Hs3st3a1	heparan sulfate (glucosamine) 3-O-sulfotransferase 3A1	15478	3Ost3a|Hs3st3a	HS3SA_MOUSE;Q52KJ0_MOUSE	0	0	0.3973	0	0	1.4596	1	1	1.6525	1.1698	0	0	0.4065	0	0	1.0951	0	0	0.8593	0.786967	0	0	0.4157	1	1	1.1972	0	0	0.6168	0.743233	0	0	0.3916	0	0	0.4437	0	0	0.5921	0.4758	1.48647	1.56207
Ypel5	yippee like 5	383295	2310076K21Rik|CGI-127	YPEL5_MOUSE	0	0	0.3973	0	0	1.4596	1	1	1.6525	1.1698	0	0	0.4065	0	0	1.0951	0	0	0.8593	0.786967	0	0	0.4157	1	1	1.1972	0	0	0.6168	0.743233	0	0	0.3916	0	0	0.4437	0	0	0.5921	0.4758	1.48647	1.56207
Itprip	inositol 1,4,5-triphosphate receptor interacting protein	414801	4833424O12Rik|DANGER|mKIAA1754	IPRI_MOUSE	0	0	0.3973	0	0	1.4596	1	1	1.6525	1.1698	0	0	0.4065	0	0	1.0951	0	0	0.8593	0.786967	0	0	0.4157	1	1	1.1972	0	0	0.6168	0.743233	0	0	0.3916	0	0	0.4437	0	0	0.5921	0.4758	1.48647	1.56207
Trappc5	trafficking protein particle complex 5	66682	4021401A16Rik|TRS31	TPPC5_MOUSE	0	0	0.3973	0	0	1.4596	1	1	1.6525	1.1698	0	0	0.4065	0	0	1.0951	0	0	0.8593	0.786967	1	1	0.7483	0	0	0.6651	1	1	1.1102	0.8412	0	0	0.3916	0	0	0.4437	0	0	0.5921	0.4758	1.48647	1.76797
Slfn4	schlafen 4	20558	AI450778	Q3UV66_MOUSE;Q3UV10_MOUSE	0	0	0.3973	0	0	1.4596	1	1	1.6525	1.1698	0	0	0.4065	0	0	1.0951	0	0	0.8593	0.786967	0	0	0.4157	1	1	1.1972	1	1	1.1102	0.9077	0	0	0.3916	0	0	0.4437	0	0	0.5921	0.4758	1.48647	1.90773
LOC105242399	spermatogenesis associated glutamate (E)-rich protein-like	105242399	-	A0A0G2JFD5_MOUSE	0	0	0.3973	0	0	1.4596	1	1	1.6525	1.1698	0	0	0.4065	0	0	1.0951	0	0	0.8593	0.786967	0	0	0.4157	2	2	1.7294	2	2	1.6038	1.24963	0	0	0.3916	1	1	0.7987	0	0	0.5921	0.594133	1.48647	2.10329
Hspe1	heat shock protein 1 (chaperonin 10)	15528	10kDa|Hsp10|mt-cpn10	CH10_MOUSE;Q4KL76_MOUSE	9	17	5.8036	4	4	6.1334	6	10	8.268	6.735	7	9	3.334	3	4	4.6009	6	7	5.6741	4.53633	8	9	3.4099	5	13	7.5872	8	12	6.5417	5.84627	7	9	3.2118	5	6	2.5741	5	10	5.3318	3.7059	1.48468	1.57756
Pafah1b1	platelet-activating factor acetylhydrolase, isoform 1b, subunit 1	18472	LIS-1|Lis1|MMS10-U|Mdsh|Ms10u|Pafaha	LIS1_MOUSE;Q5SW18_MOUSE	8	13	4.531	4	6	8.4719	8	9	7.5325	6.84513	6	7	2.6833	4	5	5.4778	6	7	5.6741	4.61173	5	8	3.0771	8	9	5.4563	7	8	4.5659	4.36643	5	5	1.9582	10	14	5.4161	7	11	5.806	4.39343	1.48429	0.993854
Pgam5	phosphoglycerate mutase family member 5	72542	2610528A17Rik	PGAM5_MOUSE	4	8	2.9407	2	2	3.796	4	4	3.8567	3.53113	3	12	4.3102	1	1	1.9713	0	0	0.8593	2.38027	4	5	2.0789	0	0	0.6651	2	2	1.6038	1.44927	4	8	2.8983	2	2	1.1538	1	1	1.0659	1.706	1.4835	0.849512
Rpl38	ribosomal protein L38	67671	0610025G13Rik|Rbt|Ts|Tss	RL38_MOUSE;Q52KP0_MOUSE	5	10	3.5768	4	6	8.4719	3	5	4.5916	5.54677	5	8	3.0086	4	4	4.6009	3	4	3.61	3.73983	4	7	2.7444	5	11	6.5216	4	5	3.0846	4.11687	4	5	1.9582	3	5	2.219	5	10	5.3318	3.16967	1.48316	1.29883
Emd	emerin	13726	AW550900|Sta	EMD_MOUSE;Q3THM8_MOUSE;A2AM95_MOUSE	3	13	4.531	0	0	1.4596	1	2	2.3871	2.79257	2	8	3.0086	0	0	1.0951	1	1	1.5468	1.8835	3	6	2.4116	0	0	0.6651	1	1	1.1102	1.39563	2	4	1.6448	0	0	0.4437	1	1	1.0659	1.05147	1.48265	1.32732
Slc25a1	solute carrier family 25 (mitochondrial carrier, citrate transporter), member 1	13358	1300019P08Rik|2610100G11Rik|AI194714|Ctp|Dgsj|Slc20a3	TXTP_MOUSE	3	3	1.3509	0	0	1.4596	1	1	1.6525	1.48767	2	2	1.0569	0	0	1.0951	0	0	0.8593	1.00377	2	2	1.0809	1	1	1.1972	1	1	1.1102	1.12943	3	6	2.2715	5	7	2.9293	4	4	2.4875	2.56277	1.48208	0.440709
Ppp2r2c	protein phosphatase 2, regulatory subunit B, gamma	269643	6330548O06Rik|IMYPNO|IMYPNO1|PR52	2ABG_MOUSE	2	3	1.3509	0	0	1.4596	1	1	1.6525	1.48767	2	2	1.0569	0	0	1.0951	0	0	0.8593	1.00377	1	1	0.7483	1	1	1.1972	0	0	0.6168	0.8541	1	1	0.7048	1	1	0.7987	0	0	0.5921	0.698533	1.48208	1.2227
1700009N14Rik	RIKEN cDNA 1700009N14 gene	75471	AI429145	Q14AA6_MOUSE	5	10	3.5768	5	7	9.6415	4	7	6.0618	6.4267	5	6	2.358	4	6	6.3548	4	5	4.298	4.33693	6	11	4.0755	5	10	5.9889	6	12	6.5417	5.53537	5	7	2.5849	7	22	8.2597	6	10	5.3318	5.39213	1.48185	1.02656
Nt5dc3	5'-nucleotidase domain containing 3	103466	AU040402|AW540062|C630002B14Rik|TU12B1-TY	NT5D3_MOUSE	1	1	0.7152	1	1	2.6277	1	1	1.6525	1.66513	1	1	0.7317	0	0	1.0951	1	1	1.5468	1.12453	1	1	0.7483	1	1	1.1972	1	1	1.1102	1.01857	1	1	0.7048	0	0	0.4437	1	1	1.0659	0.738133	1.48073	1.37992
Hgh1	HGH1 homolog	59053	Brp16|D15Ertd741e|Fam203a|MNCb-5873	HGH1_MOUSE	1	1	0.7152	1	1	2.6277	1	1	1.6525	1.66513	1	1	0.7317	0	0	1.0951	1	1	1.5468	1.12453	1	1	0.7483	0	0	0.6651	0	0	0.6168	0.676733	0	0	0.3916	0	0	0.4437	0	0	0.5921	0.4758	1.48073	1.42231
Tomm70a	translocase of outer mitochondrial membrane 70 homolog A (yeast)	28185	2610044B22Rik|D16Ium22|D16Ium22e|D16Wsu109e|Tom70|Tomm70|mKIAA0719	TOM70_MOUSE	5	9	3.2588	1	1	2.6277	2	2	2.3871	2.75787	2	3	1.3821	1	1	1.9713	2	2	2.2345	1.86263	3	6	2.4116	2	2	1.7294	2	2	1.6038	1.91493	4	8	2.8983	5	7	2.9293	1	1	1.0659	2.29783	1.48063	0.833365
Ube4b	ubiquitination factor E4B	63958	4930551I19Rik|4933406G05Rik|AU014668|D4Bwg0973e|UFD2|UFD2a|Ufd2p|mKIAA0684	UBE4B_MOUSE;Q3V426_MOUSE	3	4	1.6689	1	1	2.6277	1	1	1.6525	1.98303	3	3	1.3821	0	0	1.0951	1	1	1.5468	1.34133	2	3	1.4136	2	2	1.7294	1	1	1.1102	1.41773	6	8	2.8983	1	1	0.7987	2	2	1.5397	1.74557	1.4784	0.812191
Tsfm	Ts translation elongation factor, mitochondrial	66399	2310050B20Rik|9430024O13Rik|EF-TS|EF-Tsmt	EFTS_MOUSE	0	0	0.3973	0	0	1.4596	3	3	3.1218	1.65957	1	1	0.7317	0	0	1.0951	1	1	1.5468	1.12453	1	1	0.7483	3	3	2.2616	4	5	3.0846	2.0315	4	4	1.6448	1	1	0.7987	5	5	2.9614	1.80163	1.47578	1.12759
Pabpn1	poly(A) binding protein, nuclear 1	54196	PAB2|Pabp3|mPABII	PABP2_MOUSE;G3UWS5_MOUSE	4	7	2.6227	2	2	3.796	3	4	3.8567	3.42513	2	3	1.3821	1	1	1.9713	4	4	3.61	2.32113	1	1	0.7483	5	6	3.8587	8	8	4.5659	3.05763	4	4	1.6448	6	8	3.2845	5	10	5.3318	3.42037	1.47563	0.893949
Rplp2	ribosomal protein, large P2	67186	2700049I22Rik	RLA2_MOUSE	12	23	7.7132	4	6	8.4719	2	5	4.5916	6.92557	10	12	4.3102	2	5	5.4778	4	5	4.298	4.69533	10	16	5.7399	3	5	3.3263	1	2	1.6038	3.55667	7	15	5.0928	0	0	0.4437	2	4	2.4875	2.67467	1.47499	1.32976
Atl3	atlastin GTPase 3	109168	4633402C03Rik|5730596K20Rik|AI465397|AW228836	ATLA3_MOUSE;E9PYT3_MOUSE	4	5	1.9868	1	1	2.6277	1	1	1.6525	2.089	1	1	0.7317	1	1	1.9713	1	1	1.5468	1.4166	3	4	1.7462	3	3	2.2616	4	5	3.0846	2.36413	4	4	1.6448	5	9	3.6397	1	1	1.0659	2.1168	1.47466	1.11684
Krt20	keratin 20	66809	9030623C06Rik|Ck-20|Ck20|K20|Krt21	K1C20_MOUSE	1	1	0.7152	1	1	2.6277	1	3	3.1218	2.1549	1	2	1.0569	0	0	1.0951	1	2	2.2345	1.46217	0	0	0.4157	3	6	3.8587	2	6	3.5783	2.61757	1	3	1.3315	3	11	4.3502	0	0	0.5921	2.09127	1.47377	1.25167
Krt222	keratin 222	268481	6330509G02Rik	KT222_MOUSE	1	1	0.7152	1	1	2.6277	1	3	3.1218	2.1549	1	2	1.0569	0	0	1.0951	1	2	2.2345	1.46217	0	0	0.4157	1	4	2.7939	1	4	2.591	1.93353	1	3	1.3315	1	6	2.5741	0	0	0.5921	1.49923	1.47377	1.28968
Nudcd3	NudC domain containing 3	209586	AI427847|BC024322|mKIAA1068	NUDC3_MOUSE;B0FTY3_MOUSE	3	3	1.3509	3	3	4.9645	1	1	1.6525	2.65597	4	4	1.7074	2	2	2.8477	0	0	0.8593	1.8048	4	5	2.0789	2	2	1.7294	6	6	3.5783	2.4622	2	3	1.3315	1	1	0.7987	1	1	1.0659	1.06537	1.47161	2.31113
Erlin2	ER lipid raft associated 2	244373	BC036333|C87251|Spfh2	ERLN2_MOUSE	3	4	1.6689	4	4	6.1334	2	2	2.3871	3.39647	3	5	2.0327	1	1	1.9713	3	3	2.9222	2.30873	4	6	2.4116	2	2	1.7294	4	4	2.591	2.244	3	6	2.2715	2	4	1.8639	4	5	2.9614	2.3656	1.47114	0.948597
Vbp1	von Hippel-Lindau binding protein 1	22327	VBP-1	PFD3_MOUSE	7	12	4.2129	3	3	4.9645	2	2	2.3871	3.85483	5	10	3.6594	1	1	1.9713	2	2	2.2345	2.62173	5	8	3.0771	1	1	1.1972	3	3	2.0973	2.12387	4	6	2.2715	1	1	0.7987	2	2	1.5397	1.53663	1.47034	1.38216
Acad8	acyl-Coenzyme A dehydrogenase family, member 8	66948	2310016C19Rik|AI786953	ACAD8_MOUSE;A0A0R4J0P1_MOUSE	0	0	0.3973	1	1	2.6277	0	0	0.918	1.31433	1	1	0.7317	0	0	1.0951	0	0	0.8593	0.895367	1	1	0.7483	0	0	0.6651	0	0	0.6168	0.676733	2	2	1.0181	0	0	0.4437	0	0	0.5921	0.684633	1.46793	0.988461
Arglu1	arginine and glutamate rich 1	234023	9430010O03Rik|C130008N12	ARGL1_MOUSE	0	0	0.3973	1	1	2.6277	0	0	0.918	1.31433	1	1	0.7317	0	0	1.0951	0	0	0.8593	0.895367	1	1	0.7483	0	0	0.6651	1	1	1.1102	0.8412	3	3	1.3315	0	0	0.4437	0	0	0.5921	0.7891	1.46793	1.06602
Etv6	ets variant 6	14011	AW123102|AW557856|Tel	ETV6_MOUSE;Q80WR3_MOUSE	0	0	0.3973	1	1	2.6277	0	0	0.918	1.31433	1	1	0.7317	0	0	1.0951	0	0	0.8593	0.895367	3	3	1.4136	0	0	0.6651	0	0	0.6168	0.8985	3	3	1.3315	0	0	0.4437	0	0	0.5921	0.7891	1.46793	1.13864
Caml	calcium modulating ligand	12328	AI385748|Camlg	CAMLG_MOUSE	0	0	0.3973	1	1	2.6277	0	0	0.918	1.31433	1	1	0.7317	0	0	1.0951	0	0	0.8593	0.895367	0	0	0.4157	0	0	0.6651	0	0	0.6168	0.565867	0	0	0.3916	0	0	0.4437	0	0	0.5921	0.4758	1.46793	1.1893
Serpinb9	serine (or cysteine) peptidase inhibitor, clade B, member 9	20723	BB283241|CAP-3|CAP3|PI-9|PI9|Spi6|ovalbumin	O08797_MOUSE	0	0	0.3973	1	1	2.6277	0	0	0.918	1.31433	1	1	0.7317	0	0	1.0951	0	0	0.8593	0.895367	0	0	0.4157	0	0	0.6651	0	0	0.6168	0.565867	0	0	0.3916	0	0	0.4437	0	0	0.5921	0.4758	1.46793	1.1893
Apmap	adipocyte plasma membrane associated protein	71881	2310001A20Rik|AI314817	APMAP_MOUSE	0	0	0.3973	1	1	2.6277	0	0	0.918	1.31433	1	1	0.7317	0	0	1.0951	0	0	0.8593	0.895367	1	1	0.7483	1	1	1.1972	1	1	1.1102	1.01857	2	2	1.0181	0	0	0.4437	1	1	1.0659	0.842567	1.46793	1.20889
Cyp4a29	cytochrome P450, family 4, subfamily a, polypeptide 29	230639	Cyp4a29-ps	A0A087WPC3_MOUSE	0	0	0.3973	1	1	2.6277	0	0	0.918	1.31433	1	1	0.7317	0	0	1.0951	0	0	0.8593	0.895367	0	0	0.4157	0	0	0.6651	1	1	1.1102	0.730333	0	0	0.3916	1	1	0.7987	0	0	0.5921	0.594133	1.46793	1.22924
Jmjd6	jumonji domain containing 6	107817	5730436I23Rik|D11Ertd195e|PSR|PtdSerR|Ptdsr|mKIAA0585	JMJD6_MOUSE;B2WTI2_MOUSE	0	0	0.3973	1	1	2.6277	0	0	0.918	1.31433	1	1	0.7317	0	0	1.0951	0	0	0.8593	0.895367	2	2	1.0809	0	0	0.6651	0	0	0.6168	0.7876	0	0	0.3916	0	0	0.4437	0	0	0.5921	0.4758	1.46793	1.65532
Ring1	ring finger protein 1	19763	Ring1A	RING1_MOUSE	0	0	0.3973	1	1	2.6277	0	0	0.918	1.31433	1	1	0.7317	0	0	1.0951	0	0	0.8593	0.895367	2	3	1.4136	0	0	0.6651	0	0	0.6168	0.8985	0	0	0.3916	0	0	0.4437	0	0	0.5921	0.4758	1.46793	1.8884
Aarsd1	alanyl-tRNA synthetase domain containing 1	69684	1110069E20Rik|2310044P18Rik|AA589600|AlaX|AlaXp-II	AASD1_MOUSE	0	0	0.3973	1	1	2.6277	0	0	0.918	1.31433	1	1	0.7317	0	0	1.0951	0	0	0.8593	0.895367	0	0	0.4157	2	2	1.7294	5	5	3.0846	1.74323	0	0	0.3916	0	0	0.4437	0	0	0.5921	0.4758	1.46793	3.66379
Mapk13	mitogen-activated protein kinase 13	26415	SAPK4|Serk4	MK13_MOUSE;Q3UIB2_MOUSE	2	2	1.033	3	3	4.9645	0	0	0.918	2.30517	3	3	1.3821	0	0	1.0951	2	2	2.2345	1.57057	1	1	0.7483	0	0	0.6651	0	0	0.6168	0.676733	2	2	1.0181	1	1	0.7987	1	1	1.0659	0.9609	1.46773	0.70427
Cfl2	cofilin 2, muscle	12632	-	COF2_MOUSE;Q3UHW9_MOUSE	9	11	3.8949	5	9	11.9816	12	14	11.211	9.02917	8	11	3.9848	6	8	8.1092	7	8	6.3623	6.1521	11	19	6.7388	5	10	5.9889	7	9	5.0598	5.92917	8	12	4.1522	6	14	5.4161	5	8	4.3835	4.6506	1.46766	1.27493
Plp2	proteolipid protein 2	18824	mIMA4	PLP2_MOUSE;Q0VEW4_MOUSE	1	3	1.3509	1	1	2.6277	0	0	0.918	1.6322	1	3	1.3821	0	0	1.0951	0	0	0.8593	1.11217	1	4	1.7462	0	0	0.6651	0	0	0.6168	1.00937	2	6	2.2715	2	2	1.1538	0	0	0.5921	1.33913	1.46759	0.753746
Ilkap	integrin-linked kinase-associated serine/threonine phosphatase 2C	67444	0710007A14Rik|1600009O09Rik|PP2C-DELTA	ILKAP_MOUSE	2	3	1.3509	1	1	2.6277	0	0	0.918	1.6322	2	3	1.3821	0	0	1.0951	0	0	0.8593	1.11217	2	3	1.4136	0	0	0.6651	1	1	1.1102	1.06297	2	3	1.3315	0	0	0.4437	0	0	0.5921	0.7891	1.46759	1.34706
Myl6b	myosin, light polypeptide 6B	216459	5730437E04Rik|BC037527|MLC1SA	MYL6B_MOUSE	2	3	1.3509	1	1	2.6277	0	0	0.918	1.6322	3	3	1.3821	0	0	1.0951	0	0	0.8593	1.11217	1	1	0.7483	0	0	0.6651	2	2	1.6038	1.00573	1	1	0.7048	0	0	0.4437	0	0	0.5921	0.5802	1.46759	1.73343
Rps27l	ribosomal protein S27-like	67941	1810034D23Rik	RS27L_MOUSE;D3YYB0_MOUSE	2	8	2.9407	1	2	3.796	1	1	1.6525	2.7964	1	4	1.7074	0	0	1.0951	2	3	2.9222	1.90823	3	4	1.7462	3	6	3.8587	1	1	1.1102	2.23837	2	4	1.6448	3	6	2.5741	2	3	2.0136	2.0775	1.46544	1.07743
Aldh3a2	aldehyde dehydrogenase family 3, subfamily A2	11671	AI194803|Ahd-3|Ahd-3r|Ahd3|Ahd3-r|Aldh4|Aldh4-r|FALDH	AL3A2_MOUSE;B1AV77_MOUSE	0	0	0.3973	4	4	6.1334	1	1	1.6525	2.72773	3	3	1.3821	1	1	1.9713	2	2	2.2345	1.86263	0	0	0.4157	4	6	3.8587	1	1	1.1102	1.79487	2	2	1.0181	6	8	3.2845	5	6	3.4354	2.57933	1.46445	0.695865
Kdsr	3-ketodihydrosphingosine reductase	70750	6330410P18Rik|9430079B08Rik|Fvt1	KDSR_MOUSE;Q8CII3_MOUSE	1	3	1.3509	0	0	1.4596	1	1	1.6525	1.48767	0	0	0.4065	0	0	1.0951	1	1	1.5468	1.01613	0	0	0.4157	1	1	1.1972	0	0	0.6168	0.743233	2	2	1.0181	0	0	0.4437	2	2	1.5397	1.0005	1.46405	0.742862
Mphosph10	M-phase phosphoprotein 10 (U3 small nucleolar ribonucleoprotein)	67973	2810453H10Rik|5730405D16Rik|AI326008	MPP10_MOUSE;Q9CYN7_MOUSE;Q9D7V6_MOUSE	3	4	1.6689	1	1	2.6277	0	0	0.918	1.7382	1	1	0.7317	1	1	1.9713	0	0	0.8593	1.18743	1	3	1.4136	0	0	0.6651	0	0	0.6168	0.8985	0	0	0.3916	0	0	0.4437	0	0	0.5921	0.4758	1.46383	1.8884
Psma6	proteasome (prosome, macropain) subunit, alpha type 6	26443	IOTA	PSA6_MOUSE;E0CXB1_MOUSE	7	11	3.8949	8	10	13.1521	9	14	11.211	9.41933	6	9	3.334	5	5	5.4778	10	14	10.4935	6.4351	2	4	1.7462	7	9	5.4563	7	11	6.0477	4.41673	6	11	3.8387	9	22	8.2597	13	20	10.076	7.39147	1.46374	0.597545
Sltm	SAFB-like, transcription modulator	66660	5730455C01Rik|5730555F13Rik|9130215G10Rik|Met	SLTM_MOUSE;B9EI57_MOUSE	3	3	1.3509	1	1	2.6277	2	2	2.3871	2.1219	4	4	1.7074	0	0	1.0951	1	1	1.5468	1.44977	8	9	3.4099	1	1	1.1972	0	0	0.6168	1.7413	8	8	2.8983	0	0	0.4437	1	1	1.0659	1.4693	1.46361	1.18512
Atp12a	ATPase, H+/K+ transporting, nongastric, alpha polypeptide	192113	Atp1al1|HKalpha2|cHKA	AT12A_MOUSE	0	0	0.3973	1	1	2.6277	2	2	2.3871	1.80403	2	2	1.0569	0	0	1.0951	1	1	1.5468	1.23293	2	2	1.0809	1	4	2.7939	2	2	1.6038	1.8262	1	1	0.7048	2	13	5.0608	2	4	2.4875	2.75103	1.4632	0.663823
Coa3	cytochrome C oxidase assembly factor 3	52469	1810033A19Rik|Ccdc56|D11Ertd99e|HSPC009	COA3_MOUSE	1	2	1.033	0	0	1.4596	2	2	2.3871	1.62657	2	3	1.3821	0	0	1.0951	0	0	0.8593	1.11217	2	2	1.0809	1	1	1.1972	2	2	1.6038	1.29397	2	2	1.0181	0	0	0.4437	1	2	1.5397	1.0005	1.46252	1.29332
Ndufa6	NADH dehydrogenase (ubiquinone) 1 alpha subcomplex, 6 (B14)	67130	14kDa|2700038D15Rik|B230217P19Rik	NDUA6_MOUSE	4	5	1.9868	2	2	3.796	1	1	1.6525	2.47843	2	3	1.3821	1	2	2.8477	0	0	0.8593	1.69637	1	1	0.7483	0	0	0.6651	1	1	1.1102	0.8412	3	3	1.3315	2	2	1.1538	1	1	1.0659	1.18373	1.46102	0.710633
Scp2	sterol carrier protein 2, liver	20280	AA409774|AA409893|C76618|C79031|NSL-TP|SCP-2|SCP-X|SCPX|ns-LTP	NLTP_MOUSE	4	4	1.6689	1	1	2.6277	4	4	3.8567	2.71777	3	3	1.3821	1	1	1.9713	2	2	2.2345	1.86263	2	3	1.4136	3	3	2.2616	2	2	1.6038	1.75967	3	4	1.6448	5	5	2.219	4	4	2.4875	2.1171	1.4591	0.831168
Srsf10	serine/arginine-rich splicing factor 10	14105	FUSIP2|Fusip1|NSSR1|NSSR2|Nssr|SRrp40|Sfrs13a|Srsf13a|TASR|TASR1|TASR2	SRS10_MOUSE;Q3UA07_MOUSE;Q3TFP0_MOUSE	1	2	1.033	2	2	3.796	3	3	3.1218	2.65027	2	2	1.0569	2	2	2.8477	1	1	1.5468	1.81713	0	0	0.4157	2	2	1.7294	2	3	2.0973	1.41413	1	1	0.7048	1	1	0.7987	4	6	3.4354	1.6463	1.45849	0.858977
Cdk4	cyclin-dependent kinase 4	12567	Crk3	CDK4_MOUSE;Q545C3_MOUSE	3	5	1.9868	4	5	7.3025	0	0	0.918	3.40243	2	2	1.0569	3	3	3.7242	1	2	2.2345	2.33853	3	4	1.7462	5	6	3.8587	8	12	6.5417	4.04887	3	4	1.6448	2	2	1.1538	5	10	5.3318	2.71013	1.45494	1.49397
Gstm7	glutathione S-transferase, mu 7	68312	0610005A07Rik|AI894236|Cd203c	GSTM7_MOUSE;D3YVP5_MOUSE	4	9	3.2588	3	3	4.9645	4	5	4.5916	4.27163	3	6	2.358	2	2	2.8477	4	4	3.61	2.93857	3	6	2.4116	3	3	2.2616	4	4	2.591	2.4214	3	5	1.9582	5	6	2.5741	5	6	3.4354	2.6559	1.45365	0.911706
Prps1	phosphoribosyl pyrophosphate synthetase 1	19139	2310010D17Rik|C76571|C76678|PRS-I|Prps-1	PRPS1_MOUSE	4	7	2.6227	4	4	6.1334	2	2	2.3871	3.7144	3	4	1.7074	3	3	3.7242	2	2	2.2345	2.55537	3	7	2.7444	6	7	4.3912	8	10	5.5537	4.22977	4	8	2.8983	6	9	3.6397	8	12	6.2803	4.27277	1.45357	0.989936
Prps1l3	phosphoribosyl pyrophosphate synthetase 1-like 3	328099	AU021838|AW536152|Gm5081	Q3UYQ0_MOUSE;G3UXL2_MOUSE	4	7	2.6227	4	4	6.1334	2	2	2.3871	3.7144	3	4	1.7074	3	3	3.7242	2	2	2.2345	2.55537	3	7	2.7444	6	7	4.3912	8	10	5.5537	4.22977	4	8	2.8983	6	9	3.6397	8	12	6.2803	4.27277	1.45357	0.989936
Maoa	monoamine oxidase A	17161	1110061B18Rik|AA407771	AOFA_MOUSE;Q3TPD9_MOUSE;Q3UJ53_MOUSE	1	1	0.7152	2	2	3.796	0	0	0.918	1.80973	0	0	0.4065	0	0	1.0951	2	2	2.2345	1.24537	0	0	0.4157	3	3	2.2616	1	1	1.1102	1.2625	1	2	1.0181	2	2	1.1538	2	2	1.5397	1.2372	1.45317	1.02045
Rpl6	ribosomal protein L6	19988	Taxreb107	RL6_MOUSE;Q3UCH0_MOUSE	12	18	6.1218	7	8	10.8114	10	15	11.947	9.62673	11	15	5.2867	5	5	5.4778	8	12	9.1161	6.62687	13	19	6.7388	12	19	10.7852	10	17	9.0125	8.8455	17	22	7.2882	11	30	11.1049	8	14	7.2289	8.54067	1.45268	1.03569
Ahcyl2	S-adenosylhomocysteine hydrolase-like 2	74340	4631427C17Rik|AI227036|Adohcyase3|mKIAA0828	SAHH3_MOUSE;F8WI65_MOUSE;F8WGT1_MOUSE	1	1	0.7152	2	2	3.796	3	4	3.8567	2.7893	2	2	1.0569	0	0	1.0951	3	4	3.61	1.92067	3	4	1.7462	2	3	2.2616	2	3	2.0973	2.03503	3	3	1.3315	11	13	5.0608	2	4	2.4875	2.95993	1.45226	0.687527
Cmpk1	cytidine monophosphate (UMP-CMP) kinase 1	66588	0610011D08Rik|CK|Cmpk|UMP-CMPk	KCY_MOUSE;A0A0R4J093_MOUSE	5	8	2.9407	0	0	1.4596	2	2	2.3871	2.26247	1	5	2.0327	0	0	1.0951	1	1	1.5468	1.5582	6	10	3.7427	2	2	1.7294	3	3	2.0973	2.52313	4	5	1.9582	4	6	2.5741	2	2	1.5397	2.024	1.45197	1.24661
Gnat1	guanine nucleotide binding protein, alpha transducing 1	14685	Gnat-1|Ird1|Ird2|Tralpha|irdc|irdr|transducin	GNAT1_MOUSE	2	2	1.033	2	3	4.9645	1	2	2.3871	2.79487	2	3	1.3821	1	2	2.8477	1	1	1.5468	1.92553	2	3	1.4136	2	3	2.2616	2	5	3.0846	2.25327	2	3	1.3315	2	5	2.219	2	3	2.0136	1.8547	1.45148	1.2149
Gnat2	guanine nucleotide binding protein, alpha transducing 2	14686	AW490837|Gnat-2|Gt-2|Tcalpha	GNAT2_MOUSE;A2AE33_MOUSE	2	2	1.033	2	3	4.9645	1	2	2.3871	2.79487	2	3	1.3821	1	2	2.8477	1	1	1.5468	1.92553	2	3	1.4136	2	3	2.2616	2	5	3.0846	2.25327	2	3	1.3315	2	5	2.219	2	3	2.0136	1.8547	1.45148	1.2149
Anxa6	annexin A6	11749	AW107198|Anx6|AnxVI|Cabm|Camb	ANXA6_MOUSE;Q3TUI1_MOUSE;Q3UI56_MOUSE;F8WIT2_MOUSE	26	40	13.1274	6	7	9.6415	15	17	13.4194	12.0628	13	20	6.9144	5	5	5.4778	14	17	12.5604	8.31753	6	8	3.0771	4	4	2.7939	10	10	5.5537	3.80823	11	16	5.4064	8	9	3.6397	9	9	4.8576	4.63457	1.45028	0.821702
Dnajb11	DnaJ heat shock protein family (Hsp40) member B11	67838	1810031F23Rik|ABBP-2|AL024055|Dj9|ERdj3|ERj3p	DJB11_MOUSE	3	3	1.3509	3	3	4.9645	2	2	2.3871	2.90083	1	1	0.7317	2	3	3.7242	1	1	1.5468	2.0009	1	1	0.7483	2	2	1.7294	4	4	2.591	1.68957	2	2	1.0181	3	3	1.5088	2	2	1.5397	1.35553	1.44976	1.24642
Eif2ak2	eukaryotic translation initiation factor 2-alpha kinase 2	19106	2310047A08Rik|4732414G15Rik|AI467567|AI747578|Pkr|Prkr|Tik	E2AK2_MOUSE	3	5	1.9868	0	0	1.4596	0	0	0.918	1.4548	2	2	1.0569	0	0	1.0951	0	0	0.8593	1.00377	1	1	0.7483	0	0	0.6651	0	0	0.6168	0.676733	1	1	0.7048	0	0	0.4437	2	2	1.5397	0.896067	1.44934	0.755227
Epn2	epsin 2	13855	9530051D10Rik|AA536924|Ibp2	EPN2_MOUSE;J3QNT7_MOUSE;Q5NCM7_MOUSE	2	5	1.9868	0	0	1.4596	0	0	0.918	1.4548	1	2	1.0569	0	0	1.0951	0	0	0.8593	1.00377	1	1	0.7483	0	0	0.6651	0	0	0.6168	0.676733	3	4	1.6448	0	0	0.4437	0	0	0.5921	0.893533	1.44934	0.757368
Pds5a	PDS5 cohesin associated factor A	71521	9030416H16Rik|E230024D05Rik|mKIAA0648	E9QPI5_MOUSE	4	5	1.9868	0	0	1.4596	0	0	0.918	1.4548	2	2	1.0569	0	0	1.0951	0	0	0.8593	1.00377	7	8	3.0771	1	1	1.1972	0	0	0.6168	1.63037	6	8	2.8983	3	4	1.8639	0	0	0.5921	1.78477	1.44934	0.91349
Ctsl	cathepsin L	13039	1190035F06Rik|CatL|Ctsl1|MEP|fs|nkt	CATL1_MOUSE;Q543M3_MOUSE	3	25	8.3498	3	4	6.1334	6	10	8.268	7.58373	3	16	5.6122	3	3	3.7242	6	8	6.3623	5.2329	1	10	3.7427	3	4	2.7939	5	5	3.0846	3.20707	5	15	5.0928	5	7	2.9293	7	13	6.7546	4.92557	1.44924	0.651106
Copb1	coatomer protein complex, subunit beta 1	70349	2610019B04Rik	COPB_MOUSE	12	16	5.4855	5	6	8.4719	10	12	9.7392	7.89887	8	13	4.6357	7	8	8.1092	3	4	3.61	5.45163	12	13	4.7412	11	17	9.7189	17	17	9.0125	7.8242	17	21	6.9745	16	28	10.3934	18	19	9.6014	8.98977	1.4489	0.870345
Gnpda1	glucosamine-6-phosphate deaminase 1	26384	GNPDA|Gnp1|Gnpi|oscillin	GNPI1_MOUSE;Q3TKA0_MOUSE	0	0	0.3973	1	1	2.6277	2	2	2.3871	1.80403	0	0	0.4065	0	0	1.0951	1	2	2.2345	1.24537	0	0	0.4157	0	0	0.6651	3	3	2.0973	1.05937	0	0	0.3916	5	6	2.5741	2	2	1.5397	1.5018	1.4486	0.705398
Ppp4r3a	protein phosphatase 4 regulatory subunit 3A	68734	1110034C04Rik|BC064465|Smek1|mKIAA2010	P4R3A_MOUSE;E9Q481_MOUSE	8	8	2.9407	3	3	4.9645	2	2	2.3871	3.43077	4	5	2.0327	2	2	2.8477	2	2	2.2345	2.37163	2	2	1.0809	4	4	2.7939	9	9	5.0598	2.9782	4	5	1.9582	4	4	1.8639	2	2	1.5397	1.78727	1.44658	1.66634
Myo1a	myosin IA	432516	BBM-I|Myhl	MYO1A_MOUSE	0	0	0.3973	1	1	2.6277	1	1	1.6525	1.55917	0	0	0.4065	1	1	1.9713	0	0	0.8593	1.07903	1	1	0.7483	0	0	0.6651	0	0	0.6168	0.676733	0	0	0.3916	3	4	1.8639	1	1	1.0659	1.10713	1.44497	0.611248
Cftr	cystic fibrosis transmembrane conductance regulator	12638	AW495489|Abcc7	CFTR_MOUSE	0	0	0.3973	1	1	2.6277	1	1	1.6525	1.55917	0	0	0.4065	1	1	1.9713	0	0	0.8593	1.07903	0	0	0.4157	0	0	0.6651	1	1	1.1102	0.730333	0	0	0.3916	1	1	0.7987	0	0	0.5921	0.594133	1.44497	1.22924
Scamp1	secretory carrier membrane protein 1	107767	4930505M11Rik|AI415563|AW122395	SCAM1_MOUSE;Q3TD71_MOUSE;Q3TSA8_MOUSE;Q3UY11_MOUSE	2	2	1.033	0	0	1.4596	0	0	0.918	1.13687	0	0	0.4065	0	0	1.0951	0	0	0.8593	0.786967	0	0	0.4157	0	0	0.6651	0	0	0.6168	0.565867	3	3	1.3315	1	1	0.7987	1	1	1.0659	1.06537	1.44462	0.531147
Gbp7	guanylate binding protein 7	229900	9830147J24Rik	Q91Z40_MOUSE;Q78UK8_MOUSE	1	2	1.033	0	0	1.4596	0	0	0.918	1.13687	0	0	0.4065	0	0	1.0951	0	0	0.8593	0.786967	0	0	0.4157	0	0	0.6651	0	0	0.6168	0.565867	3	3	1.3315	1	1	0.7987	0	0	0.5921	0.907433	1.44462	0.62359
Stim1	stromal interaction molecule 1	20866	SIM	STIM1_MOUSE;A0A1B0GR78_MOUSE;A0A1B0GRA5_MOUSE	2	2	1.033	0	0	1.4596	0	0	0.918	1.13687	0	0	0.4065	0	0	1.0951	0	0	0.8593	0.786967	0	0	0.4157	0	0	0.6651	0	0	0.6168	0.565867	2	2	1.0181	0	0	0.4437	1	1	1.0659	0.842567	1.44462	0.671599
Nit1	nitrilase 1	27045	AI255805|ESTM30|W57327	NIT1_MOUSE	2	2	1.033	0	0	1.4596	0	0	0.918	1.13687	0	0	0.4065	0	0	1.0951	0	0	0.8593	0.786967	1	1	0.7483	1	1	1.1972	2	2	1.6038	1.1831	2	2	1.0181	2	2	1.1538	5	5	2.9614	1.7111	1.44462	0.691427
Helz2	helicase with zinc finger 2, transcriptional coactivator	229003	PDIP1|Pric285|mKIAA1769|mPDIP1	HELZ2_MOUSE;A2AS03_MOUSE;Q3TZD5_MOUSE	2	2	1.033	0	0	1.4596	0	0	0.918	1.13687	0	0	0.4065	0	0	1.0951	0	0	0.8593	0.786967	1	1	0.7483	0	0	0.6651	0	0	0.6168	0.676733	2	2	1.0181	1	1	0.7987	1	1	1.0659	0.9609	1.44462	0.70427
Tchh	trichohyalin	99681	AHF|AI597080|Thh	A0A0B4J1F9_MOUSE	2	2	1.033	0	0	1.4596	0	0	0.918	1.13687	0	0	0.4065	0	0	1.0951	0	0	0.8593	0.786967	0	0	0.4157	0	0	0.6651	0	0	0.6168	0.565867	2	2	1.0181	1	1	0.7987	0	0	0.5921	0.802967	1.44462	0.70472
Morc3	microrchidia 3	338467	1110051N18Rik|AI452146|BF318192|D16Jhu32e|NXP2|Zcwcc3	MORC3_MOUSE	2	2	1.033	0	0	1.4596	0	0	0.918	1.13687	0	0	0.4065	0	0	1.0951	0	0	0.8593	0.786967	0	0	0.4157	0	0	0.6651	0	0	0.6168	0.565867	2	3	1.3315	0	0	0.4437	0	0	0.5921	0.7891	1.44462	0.717104
Sema4a	sema domain, immunoglobulin domain (Ig), transmembrane domain (TM) and short cytoplasmic domain, (semaphorin) 4A	20351	AI132332|SemB|Semab	SEM4A_MOUSE	2	2	1.033	0	0	1.4596	0	0	0.918	1.13687	0	0	0.4065	0	0	1.0951	0	0	0.8593	0.786967	0	0	0.4157	0	0	0.6651	0	0	0.6168	0.565867	0	0	0.3916	1	1	0.7987	1	1	1.0659	0.752067	1.44462	0.752416
Aldh7a1	aldehyde dehydrogenase family 7, member A1	110695	Atq1|D18Wsu181e	AL7A1_MOUSE	2	2	1.033	0	0	1.4596	0	0	0.918	1.13687	0	0	0.4065	0	0	1.0951	0	0	0.8593	0.786967	0	0	0.4157	2	3	2.2616	1	1	1.1102	1.2625	0	0	0.3916	4	6	2.5741	2	3	2.0136	1.65977	1.44462	0.760649
Ccdc127	coiled-coil domain containing 127	67433	0610011N22Rik|5430420E17Rik|A430066A18|AI256405|AW050060|C130002N06	CC127_MOUSE	2	2	1.033	0	0	1.4596	0	0	0.918	1.13687	0	0	0.4065	0	0	1.0951	0	0	0.8593	0.786967	2	2	1.0809	0	0	0.6651	0	0	0.6168	0.7876	2	2	1.0181	0	0	0.4437	2	2	1.5397	1.0005	1.44462	0.787206
Mpo	myeloperoxidase	17523	mKIAA4033	PERM_MOUSE;Q7TMS4_MOUSE;Q571G0_MOUSE	2	2	1.033	0	0	1.4596	0	0	0.918	1.13687	0	0	0.4065	0	0	1.0951	0	0	0.8593	0.786967	0	0	0.4157	0	0	0.6651	0	0	0.6168	0.565867	0	0	0.3916	2	2	1.1538	0	0	0.5921	0.7125	1.44462	0.794199
Ublcp1	ubiquitin-like domain containing CTD phosphatase 1	79560	4930527B16Rik|8430435I17Rik|BC002236	UBCP1_MOUSE	2	2	1.033	0	0	1.4596	0	0	0.918	1.13687	0	0	0.4065	0	0	1.0951	0	0	0.8593	0.786967	0	0	0.4157	0	0	0.6651	0	0	0.6168	0.565867	0	0	0.3916	2	2	1.1538	0	0	0.5921	0.7125	1.44462	0.794199
Gcdh	glutaryl-Coenzyme A dehydrogenase	270076	9030411L18|AI266902|D17825|GCD	GCDH_MOUSE;A0A0A0MQ68_MOUSE;Q8BVD4_MOUSE	2	2	1.033	0	0	1.4596	0	0	0.918	1.13687	0	0	0.4065	0	0	1.0951	0	0	0.8593	0.786967	0	0	0.4157	1	1	1.1972	1	1	1.1102	0.9077	2	3	1.3315	0	0	0.4437	1	2	1.5397	1.10497	1.44462	0.821473
Araf	Araf proto-oncogene, serine/threonine kinase	11836	1200013E08Rik|A-Raf|AW495444|Araf1	ARAF_MOUSE;Q8CAD1_MOUSE	2	2	1.033	0	0	1.4596	0	0	0.918	1.13687	0	0	0.4065	0	0	1.0951	0	0	0.8593	0.786967	0	0	0.4157	0	0	0.6651	0	0	0.6168	0.565867	1	2	1.0181	0	0	0.4437	0	0	0.5921	0.684633	1.44462	0.826525
Cnp	2',3'-cyclic nucleotide 3' phosphodiesterase	12799	CNPase|Cnp-1|Cnp1	CN37_MOUSE;Q3TYL9_MOUSE;Q3TYV5_MOUSE	2	2	1.033	0	0	1.4596	0	0	0.918	1.13687	0	0	0.4065	0	0	1.0951	0	0	0.8593	0.786967	0	0	0.4157	0	0	0.6651	0	0	0.6168	0.565867	2	2	1.0181	0	0	0.4437	0	0	0.5921	0.684633	1.44462	0.826525
Gtf3c2	general transcription factor IIIC, polypeptide 2, beta	71752	1300004C11Rik|2610510G03Rik|AI225816|AU041069|TFIIIC110|mKIAA0011	TF3C2_MOUSE	2	2	1.033	0	0	1.4596	0	0	0.918	1.13687	0	0	0.4065	0	0	1.0951	0	0	0.8593	0.786967	0	0	0.4157	0	0	0.6651	0	0	0.6168	0.565867	2	2	1.0181	0	0	0.4437	0	0	0.5921	0.684633	1.44462	0.826525
Micu1	mitochondrial calcium uptake 1	216001	C730016L05Rik|Calc|Cbara1	MICU1_MOUSE	2	2	1.033	0	0	1.4596	0	0	0.918	1.13687	0	0	0.4065	0	0	1.0951	0	0	0.8593	0.786967	0	0	0.4157	0	0	0.6651	0	0	0.6168	0.565867	2	2	1.0181	0	0	0.4437	0	0	0.5921	0.684633	1.44462	0.826525
Gemin4	gem nuclear organelle associated protein 4	276919	4932415L08Rik|AU015359	Q6P6L6_MOUSE	1	2	1.033	0	0	1.4596	0	0	0.918	1.13687	0	0	0.4065	0	0	1.0951	0	0	0.8593	0.786967	0	0	0.4157	0	0	0.6651	0	0	0.6168	0.565867	1	2	1.0181	0	0	0.4437	0	0	0.5921	0.684633	1.44462	0.826525
Soga1	suppressor of glucose, autophagy associated 1	320706	9830001H06Rik|AI426038|D430036N24Rik|Soga	A2ACV6_MOUSE	2	2	1.033	0	0	1.4596	0	0	0.918	1.13687	0	0	0.4065	0	0	1.0951	0	0	0.8593	0.786967	0	0	0.4157	0	0	0.6651	0	0	0.6168	0.565867	2	2	1.0181	0	0	0.4437	0	0	0.5921	0.684633	1.44462	0.826525
Vps11	VPS11, CORVET/HOPS core subunit	71732	1200011A11Rik	VPS11_MOUSE	1	2	1.033	0	0	1.4596	0	0	0.918	1.13687	0	0	0.4065	0	0	1.0951	0	0	0.8593	0.786967	0	0	0.4157	0	0	0.6651	0	0	0.6168	0.565867	0	0	0.3916	0	0	0.4437	1	1	1.0659	0.633733	1.44462	0.89291
Mrpl32	mitochondrial ribosomal protein L32	75398	0610033O15Rik	RM32_MOUSE	1	2	1.033	0	0	1.4596	0	0	0.918	1.13687	0	0	0.4065	0	0	1.0951	0	0	0.8593	0.786967	0	0	0.4157	0	0	0.6651	0	0	0.6168	0.565867	0	0	0.3916	0	0	0.4437	1	1	1.0659	0.633733	1.44462	0.89291
Mettl15	methyltransferase like 15	76894	0610027B03Rik|AI303697|AW049952|Mett5d1	MET15_MOUSE	2	2	1.033	0	0	1.4596	0	0	0.918	1.13687	0	0	0.4065	0	0	1.0951	0	0	0.8593	0.786967	0	0	0.4157	0	0	0.6651	0	0	0.6168	0.565867	0	0	0.3916	0	0	0.4437	1	1	1.0659	0.633733	1.44462	0.89291
Ppp2r5a	protein phosphatase 2, regulatory subunit B', alpha	226849	PR61alpha	2A5A_MOUSE	2	2	1.033	0	0	1.4596	0	0	0.918	1.13687	0	0	0.4065	0	0	1.0951	0	0	0.8593	0.786967	0	0	0.4157	0	0	0.6651	0	0	0.6168	0.565867	0	0	0.3916	0	0	0.4437	1	1	1.0659	0.633733	1.44462	0.89291
Spryd7	SPRY domain containing 7	66674	6330409N04Rik|Clld6	SPRY7_MOUSE;Q3UBW1_MOUSE	1	2	1.033	0	0	1.4596	0	0	0.918	1.13687	0	0	0.4065	0	0	1.0951	0	0	0.8593	0.786967	1	1	0.7483	0	0	0.6651	0	0	0.6168	0.676733	0	0	0.3916	1	1	0.7987	1	1	1.0659	0.752067	1.44462	0.899832
Sin3a	transcriptional regulator, SIN3A (yeast)	20466	AW553200|Sin3|mKIAA4126|mSin3A	SIN3A_MOUSE	2	2	1.033	0	0	1.4596	0	0	0.918	1.13687	0	0	0.4065	0	0	1.0951	0	0	0.8593	0.786967	2	2	1.0809	0	0	0.6651	0	0	0.6168	0.7876	2	2	1.0181	0	0	0.4437	1	1	1.0659	0.842567	1.44462	0.934763
Hacd2	3-hydroxyacyl-CoA dehydratase 2	70757	6330408J20Rik|AI255777|AI481689|Hcad2|Ptplb	HACD2_MOUSE	2	2	1.033	0	0	1.4596	0	0	0.918	1.13687	0	0	0.4065	0	0	1.0951	0	0	0.8593	0.786967	0	0	0.4157	0	0	0.6651	0	0	0.6168	0.565867	0	0	0.3916	1	1	0.7987	0	0	0.5921	0.594133	1.44462	0.952424
Slc38a10	solute carrier family 38, member 10	72055	1810073N04Rik	S38AA_MOUSE	2	2	1.033	0	0	1.4596	0	0	0.918	1.13687	0	0	0.4065	0	0	1.0951	0	0	0.8593	0.786967	0	0	0.4157	0	0	0.6651	0	0	0.6168	0.565867	0	0	0.3916	1	1	0.7987	0	0	0.5921	0.594133	1.44462	0.952424
Hecw1	HECT, C2 and WW domain containing E3 ubiquitin protein ligase 1	94253	9330116H24Rik|AV273951|E130207I19Rik|Nedl1	HECW1_MOUSE	1	2	1.033	0	0	1.4596	0	0	0.918	1.13687	0	0	0.4065	0	0	1.0951	0	0	0.8593	0.786967	0	0	0.4157	0	0	0.6651	0	0	0.6168	0.565867	0	0	0.3916	1	1	0.7987	0	0	0.5921	0.594133	1.44462	0.952424
Brcc3	BRCA1/BRCA2-containing complex, subunit 3	210766	C6.1A	BRCC3_MOUSE	1	2	1.033	0	0	1.4596	0	0	0.918	1.13687	0	0	0.4065	0	0	1.0951	0	0	0.8593	0.786967	0	0	0.4157	0	0	0.6651	0	0	0.6168	0.565867	0	0	0.3916	1	1	0.7987	0	0	0.5921	0.594133	1.44462	0.952424
Cracr2a	calcium release activated channel regulator 2A	381812	Efcab4b|Gm1073|Gm462	EFC4B_MOUSE;A0A1D5RLZ8_MOUSE	1	2	1.033	0	0	1.4596	0	0	0.918	1.13687	0	0	0.4065	0	0	1.0951	0	0	0.8593	0.786967	0	0	0.4157	0	0	0.6651	0	0	0.6168	0.565867	0	0	0.3916	1	1	0.7987	0	0	0.5921	0.594133	1.44462	0.952424
Timm10b	translocase of inner mitochondrial membrane 10B	14356	Fxc1|Tim10b|Tim9b	T10B_MOUSE	1	2	1.033	0	0	1.4596	0	0	0.918	1.13687	0	0	0.4065	0	0	1.0951	0	0	0.8593	0.786967	0	0	0.4157	0	0	0.6651	0	0	0.6168	0.565867	1	1	0.7048	0	0	0.4437	0	0	0.5921	0.5802	1.44462	0.975296
Gk2	glycerol kinase 2	14626	GKTA|Gk-rs2	GLPK2_MOUSE	2	2	1.033	0	0	1.4596	0	0	0.918	1.13687	0	0	0.4065	0	0	1.0951	0	0	0.8593	0.786967	0	0	0.4157	0	0	0.6651	0	0	0.6168	0.565867	1	1	0.7048	0	0	0.4437	0	0	0.5921	0.5802	1.44462	0.975296
2005-09-01	septin 5	18951	Cdcrel-1|Cdcrel1|Pnutl1	SEPT5_MOUSE	2	2	1.033	0	0	1.4596	0	0	0.918	1.13687	0	0	0.4065	0	0	1.0951	0	0	0.8593	0.786967	0	0	0.4157	0	0	0.6651	0	0	0.6168	0.565867	1	1	0.7048	0	0	0.4437	0	0	0.5921	0.5802	1.44462	0.975296
Snap25	synaptosomal-associated protein 25	20614	Bdr|GENA70|SNAP-25|SUP|sp	SNP25_MOUSE	1	2	1.033	0	0	1.4596	0	0	0.918	1.13687	0	0	0.4065	0	0	1.0951	0	0	0.8593	0.786967	0	0	0.4157	0	0	0.6651	0	0	0.6168	0.565867	1	1	0.7048	0	0	0.4437	0	0	0.5921	0.5802	1.44462	0.975296
Micall1	microtubule associated monooxygenase, calponin and LIM domain containing -like 1	27008	AI448246|D15Mit260|D15N2e|EST573322|EST820961|MIRab13|mKIAA1668	MILK1_MOUSE	2	2	1.033	0	0	1.4596	0	0	0.918	1.13687	0	0	0.4065	0	0	1.0951	0	0	0.8593	0.786967	0	0	0.4157	0	0	0.6651	0	0	0.6168	0.565867	1	1	0.7048	0	0	0.4437	0	0	0.5921	0.5802	1.44462	0.975296
Csnk1e	casein kinase 1, epsilon	27373	AI426939|AI551861|AW457082|CK1epsilon|CKIe|KC1epsilon|tau	KC1E_MOUSE;Q3TYE1_MOUSE	2	2	1.033	0	0	1.4596	0	0	0.918	1.13687	0	0	0.4065	0	0	1.0951	0	0	0.8593	0.786967	0	0	0.4157	0	0	0.6651	0	0	0.6168	0.565867	1	1	0.7048	0	0	0.4437	0	0	0.5921	0.5802	1.44462	0.975296
Isg20	interferon-stimulated protein	57444	1600023I01Rik|2010107M23Rik|20kDa|DnaQL|HEM45	ISG20_MOUSE;Q4FK39_MOUSE;Q3UW00_MOUSE	2	2	1.033	0	0	1.4596	0	0	0.918	1.13687	0	0	0.4065	0	0	1.0951	0	0	0.8593	0.786967	0	0	0.4157	0	0	0.6651	0	0	0.6168	0.565867	1	1	0.7048	0	0	0.4437	0	0	0.5921	0.5802	1.44462	0.975296
Krt88	keratin 88	66322	1700011A15Rik	Q9CPR6_MOUSE	2	2	1.033	0	0	1.4596	0	0	0.918	1.13687	0	0	0.4065	0	0	1.0951	0	0	0.8593	0.786967	0	0	0.4157	0	0	0.6651	0	0	0.6168	0.565867	1	1	0.7048	0	0	0.4437	0	0	0.5921	0.5802	1.44462	0.975296
Lrch3	leucine-rich repeats and calponin homology (CH) domain containing 3	70144	2210409B11Rik|AW215594|Gm1742	LRCH3_MOUSE;B2RXP1_MOUSE;B7ZWM8_MOUSE;E9QAU9_MOUSE	1	2	1.033	0	0	1.4596	0	0	0.918	1.13687	0	0	0.4065	0	0	1.0951	0	0	0.8593	0.786967	0	0	0.4157	0	0	0.6651	0	0	0.6168	0.565867	1	1	0.7048	0	0	0.4437	0	0	0.5921	0.5802	1.44462	0.975296
Rilpl1	Rab interacting lysosomal protein-like 1	75695	2900002H16Rik|6330559I19Rik|GOSPEL	RIPL1_MOUSE	2	2	1.033	0	0	1.4596	0	0	0.918	1.13687	0	0	0.4065	0	0	1.0951	0	0	0.8593	0.786967	0	0	0.4157	0	0	0.6651	0	0	0.6168	0.565867	1	1	0.7048	0	0	0.4437	0	0	0.5921	0.5802	1.44462	0.975296
Krt9	keratin 9	107656	EPPK|K9|Krt1-9	K1C9_MOUSE	2	2	1.033	0	0	1.4596	0	0	0.918	1.13687	0	0	0.4065	0	0	1.0951	0	0	0.8593	0.786967	0	0	0.4157	0	0	0.6651	0	0	0.6168	0.565867	1	1	0.7048	0	0	0.4437	0	0	0.5921	0.5802	1.44462	0.975296
Tlk1	tousled-like kinase 1	228012	4930545J15Rik	TLK1_MOUSE	2	2	1.033	0	0	1.4596	0	0	0.918	1.13687	0	0	0.4065	0	0	1.0951	0	0	0.8593	0.786967	0	0	0.4157	1	1	1.1972	0	0	0.6168	0.743233	0	0	0.3916	1	1	0.7987	1	1	1.0659	0.752067	1.44462	0.988255
Eif2d	eukaryotic translation initiation factor 2D	16865	D1Ertd5e|Lgtn	EIF2D_MOUSE;A0A0R4J298_MOUSE;E9PUG7_MOUSE	2	2	1.033	0	0	1.4596	0	0	0.918	1.13687	0	0	0.4065	0	0	1.0951	0	0	0.8593	0.786967	1	1	0.7483	0	0	0.6651	0	0	0.6168	0.676733	2	2	1.0181	0	0	0.4437	0	0	0.5921	0.684633	1.44462	0.988461
Slc7a5	solute carrier family 7 (cationic amino acid transporter, y+ system), member 5	20539	4F2LC|D0H16S474E|LAT1|TA1	LAT1_MOUSE	1	2	1.033	0	0	1.4596	0	0	0.918	1.13687	0	0	0.4065	0	0	1.0951	0	0	0.8593	0.786967	1	1	0.7483	0	0	0.6651	0	0	0.6168	0.676733	2	2	1.0181	0	0	0.4437	0	0	0.5921	0.684633	1.44462	0.988461
Dis3l2	DIS3 like 3'-5' exoribonuclease 2	208718	4930429A22Rik|8030493P09Rik	DI3L2_MOUSE	2	2	1.033	0	0	1.4596	0	0	0.918	1.13687	0	0	0.4065	0	0	1.0951	0	0	0.8593	0.786967	1	1	0.7483	0	0	0.6651	0	0	0.6168	0.676733	2	2	1.0181	0	0	0.4437	0	0	0.5921	0.684633	1.44462	0.988461
Mrpl28	mitochondrial ribosomal protein L28	68611	1110015G04Rik|L28mt|MAAT1|MRP-L28|p15	RM28_MOUSE	2	2	1.033	0	0	1.4596	0	0	0.918	1.13687	0	0	0.4065	0	0	1.0951	0	0	0.8593	0.786967	0	0	0.4157	1	1	1.1972	1	1	1.1102	0.9077	0	0	0.3916	1	1	0.7987	2	2	1.5397	0.91	1.44462	0.997473
Fam96b	family with sequence similarity 96, member B	68523	1110019N10Rik	MIP18_MOUSE	1	2	1.033	0	0	1.4596	0	0	0.918	1.13687	0	0	0.4065	0	0	1.0951	0	0	0.8593	0.786967	1	1	0.7483	0	0	0.6651	1	1	1.1102	0.8412	2	2	1.0181	0	0	0.4437	1	1	1.0659	0.842567	1.44462	0.998378
Etnk1	ethanolamine kinase 1	75320	1110061E11Rik|4930555L11Rik|AI195356|AI841245|C80956|D6Ertd3e|EKI1	EKI1_MOUSE	2	2	1.033	0	0	1.4596	0	0	0.918	1.13687	0	0	0.4065	0	0	1.0951	0	0	0.8593	0.786967	1	2	1.0809	0	0	0.6651	1	1	1.1102	0.952067	1	4	1.6448	0	0	0.4437	0	0	0.5921	0.893533	1.44462	1.06551
Nup37	nucleoporin 37	69736	2410003L22Rik|2810039M17Rik	NUP37_MOUSE	2	2	1.033	0	0	1.4596	0	0	0.918	1.13687	0	0	0.4065	0	0	1.0951	0	0	0.8593	0.786967	2	2	1.0809	0	0	0.6651	2	2	1.6038	1.1166	1	2	1.0181	0	0	0.4437	2	2	1.5397	1.0005	1.44462	1.11604
Ppil2	peptidylprolyl isomerase (cyclophilin)-like 2	66053	0610009L05Rik|1700016N17Rik|4921520K19Rik|4930511F14Rik|AA589416|C130078A06Rik|CYC4	PPIL2_MOUSE	2	2	1.033	0	0	1.4596	0	0	0.918	1.13687	0	0	0.4065	0	0	1.0951	0	0	0.8593	0.786967	3	3	1.4136	0	0	0.6651	0	0	0.6168	0.8985	2	3	1.3315	0	0	0.4437	0	0	0.5921	0.7891	1.44462	1.13864
Nudt3	nudix (nucleotide diphosphate linked moiety X)-type motif 3	56409	1110011B09Rik|AA960325|Dipp|Dipp1	NUDT3_MOUSE;B2KF67_MOUSE	1	2	1.033	0	0	1.4596	0	0	0.918	1.13687	0	0	0.4065	0	0	1.0951	0	0	0.8593	0.786967	1	1	0.7483	0	0	0.6651	1	1	1.1102	0.8412	1	1	0.7048	0	0	0.4437	1	1	1.0659	0.738133	1.44462	1.13963
Axl	AXL receptor tyrosine kinase	26362	AI323647|Ark|Tyro7|Ufo	UFO_MOUSE;Q6PE80_MOUSE;Q8CCF8_MOUSE	2	2	1.033	0	0	1.4596	0	0	0.918	1.13687	0	0	0.4065	0	0	1.0951	0	0	0.8593	0.786967	0	0	0.4157	0	0	0.6651	1	1	1.1102	0.730333	0	0	0.3916	0	0	0.4437	1	1	1.0659	0.633733	1.44462	1.15243
Ndufb3	NADH dehydrogenase (ubiquinone) 1 beta subcomplex 3	66495	2700033I16Rik|CI-B12	NDUB3_MOUSE	2	2	1.033	0	0	1.4596	0	0	0.918	1.13687	0	0	0.4065	0	0	1.0951	0	0	0.8593	0.786967	0	0	0.4157	0	0	0.6651	1	1	1.1102	0.730333	0	0	0.3916	0	0	0.4437	1	1	1.0659	0.633733	1.44462	1.15243
Patj	PATJ, crumbs cell polarity complex component	12695	Cipp|Inadl	INADL_MOUSE;A2ADL9_MOUSE	2	2	1.033	0	0	1.4596	0	0	0.918	1.13687	0	0	0.4065	0	0	1.0951	0	0	0.8593	0.786967	1	1	0.7483	0	0	0.6651	0	0	0.6168	0.676733	1	1	0.7048	0	0	0.4437	0	0	0.5921	0.5802	1.44462	1.16638
Mybph	myosin binding protein H	53311	AI385643|MyBP-H	MYBPH_MOUSE	2	2	1.033	0	0	1.4596	0	0	0.918	1.13687	0	0	0.4065	0	0	1.0951	0	0	0.8593	0.786967	1	1	0.7483	0	0	0.6651	0	0	0.6168	0.676733	1	1	0.7048	0	0	0.4437	0	0	0.5921	0.5802	1.44462	1.16638
Ccdc137	coiled-coil domain containing 137	67291	3110023B02Rik	CC137_MOUSE	2	2	1.033	0	0	1.4596	0	0	0.918	1.13687	0	0	0.4065	0	0	1.0951	0	0	0.8593	0.786967	1	1	0.7483	0	0	0.6651	0	0	0.6168	0.676733	1	1	0.7048	0	0	0.4437	0	0	0.5921	0.5802	1.44462	1.16638
Pcf11	PCF11 cleavage and polyadenylation factor subunit	74737	2500001H09Rik|5730417B17Rik|C77803	G3X9Z4_MOUSE;Q69ZY3_MOUSE;Q8K0S1_MOUSE	2	2	1.033	0	0	1.4596	0	0	0.918	1.13687	0	0	0.4065	0	0	1.0951	0	0	0.8593	0.786967	1	1	0.7483	0	0	0.6651	0	0	0.6168	0.676733	1	1	0.7048	0	0	0.4437	0	0	0.5921	0.5802	1.44462	1.16638
Wdr92	WD repeat domain 92	103784	AI553587|HZGJ	WDR92_MOUSE	2	2	1.033	0	0	1.4596	0	0	0.918	1.13687	0	0	0.4065	0	0	1.0951	0	0	0.8593	0.786967	1	1	0.7483	0	0	0.6651	0	0	0.6168	0.676733	1	1	0.7048	0	0	0.4437	0	0	0.5921	0.5802	1.44462	1.16638
Atxn3	ataxin 3	110616	2210008M02Rik|AI463012|AI647473|ATX3|MJD1|Mjd|Sca3|ataxin-3	ATX3_MOUSE;Q5M8S1_MOUSE;Q546X9_MOUSE;E9Q717_MOUSE;Q810M8_MOUSE	2	2	1.033	0	0	1.4596	0	0	0.918	1.13687	0	0	0.4065	0	0	1.0951	0	0	0.8593	0.786967	1	1	0.7483	0	0	0.6651	0	0	0.6168	0.676733	1	1	0.7048	0	0	0.4437	0	0	0.5921	0.5802	1.44462	1.16638
Focad	focadhesin	230393	-	FOCAD_MOUSE;E9PYJ6_MOUSE	2	2	1.033	0	0	1.4596	0	0	0.918	1.13687	0	0	0.4065	0	0	1.0951	0	0	0.8593	0.786967	1	1	0.7483	0	0	0.6651	0	0	0.6168	0.676733	1	1	0.7048	0	0	0.4437	0	0	0.5921	0.5802	1.44462	1.16638
Adamts4	a disintegrin-like and metallopeptidase (reprolysin type) with thrombospondin type 1 motif, 4	240913	ADAM-TS4|ADAMTS-2|ADMP-1	ATS4_MOUSE;A0A0B4J1L2_MOUSE	1	2	1.033	0	0	1.4596	0	0	0.918	1.13687	0	0	0.4065	0	0	1.0951	0	0	0.8593	0.786967	1	1	0.7483	0	0	0.6651	0	0	0.6168	0.676733	1	1	0.7048	0	0	0.4437	0	0	0.5921	0.5802	1.44462	1.16638
Zc3hav1	zinc finger CCCH type, antiviral 1	78781	1200014N16Rik|2900058M19Rik|9130009D18Rik|9830115L13Rik|ARTD13|D6Bwg1452e|ZAP	ZCCHV_MOUSE;D3Z5I1_MOUSE	2	2	1.033	0	0	1.4596	0	0	0.918	1.13687	0	0	0.4065	0	0	1.0951	0	0	0.8593	0.786967	2	2	1.0809	1	1	1.1972	0	0	0.6168	0.964967	1	1	0.7048	2	2	1.1538	0	0	0.5921	0.8169	1.44462	1.18125
Col11a2	collagen, type XI, alpha 2	12815	-	COBA2_MOUSE;I7HJS8_MOUSE	2	2	1.033	0	0	1.4596	0	0	0.918	1.13687	0	0	0.4065	0	0	1.0951	0	0	0.8593	0.786967	0	0	0.4157	0	0	0.6651	0	0	0.6168	0.565867	0	0	0.3916	0	0	0.4437	0	0	0.5921	0.4758	1.44462	1.1893
Epn1	epsin 1	13854	AA269831|Ibp1	EPN1_MOUSE	1	2	1.033	0	0	1.4596	0	0	0.918	1.13687	0	0	0.4065	0	0	1.0951	0	0	0.8593	0.786967	0	0	0.4157	0	0	0.6651	0	0	0.6168	0.565867	0	0	0.3916	0	0	0.4437	0	0	0.5921	0.4758	1.44462	1.1893
Gdnf	glial cell line derived neurotrophic factor	14573	AI385739|ATF	GDNF_MOUSE	1	2	1.033	0	0	1.4596	0	0	0.918	1.13687	0	0	0.4065	0	0	1.0951	0	0	0.8593	0.786967	0	0	0.4157	0	0	0.6651	0	0	0.6168	0.565867	0	0	0.3916	0	0	0.4437	0	0	0.5921	0.4758	1.44462	1.1893
Mmp16	matrix metallopeptidase 16	17389	MT-MMP 3|MT3-MMP|Mt3mmp	MMP16_MOUSE	2	2	1.033	0	0	1.4596	0	0	0.918	1.13687	0	0	0.4065	0	0	1.0951	0	0	0.8593	0.786967	0	0	0.4157	0	0	0.6651	0	0	0.6168	0.565867	0	0	0.3916	0	0	0.4437	0	0	0.5921	0.4758	1.44462	1.1893
Olfr13	olfactory receptor 13	18310	K7|MOR261-6	OLF13_MOUSE;Q0VAZ7_MOUSE	1	2	1.033	0	0	1.4596	0	0	0.918	1.13687	0	0	0.4065	0	0	1.0951	0	0	0.8593	0.786967	0	0	0.4157	0	0	0.6651	0	0	0.6168	0.565867	0	0	0.3916	0	0	0.4437	0	0	0.5921	0.4758	1.44462	1.1893
Plat	plasminogen activator, tissue	18791	AU020998|AW212668|D8Ertd2e|tPA	TPA_MOUSE	2	2	1.033	0	0	1.4596	0	0	0.918	1.13687	0	0	0.4065	0	0	1.0951	0	0	0.8593	0.786967	0	0	0.4157	0	0	0.6651	0	0	0.6168	0.565867	0	0	0.3916	0	0	0.4437	0	0	0.5921	0.4758	1.44462	1.1893
Ripk1	receptor (TNFRSF)-interacting serine-threonine kinase 1	19766	D330015H01Rik|RIP|Rinp|Rip1	RIPK1_MOUSE	1	2	1.033	0	0	1.4596	0	0	0.918	1.13687	0	0	0.4065	0	0	1.0951	0	0	0.8593	0.786967	0	0	0.4157	0	0	0.6651	0	0	0.6168	0.565867	0	0	0.3916	0	0	0.4437	0	0	0.5921	0.4758	1.44462	1.1893
Sox18	SRY (sex determining region Y)-box 18	20672	AI385749|Ra|Ragl	SOX18_MOUSE;Q3UND6_MOUSE	2	2	1.033	0	0	1.4596	0	0	0.918	1.13687	0	0	0.4065	0	0	1.0951	0	0	0.8593	0.786967	0	0	0.4157	0	0	0.6651	0	0	0.6168	0.565867	0	0	0.3916	0	0	0.4437	0	0	0.5921	0.4758	1.44462	1.1893
Sox9	SRY (sex determining region Y)-box 9	20682	2010306G03Rik|AV220920|mKIAA4243	SOX9_MOUSE	2	2	1.033	0	0	1.4596	0	0	0.918	1.13687	0	0	0.4065	0	0	1.0951	0	0	0.8593	0.786967	0	0	0.4157	0	0	0.6651	0	0	0.6168	0.565867	0	0	0.3916	0	0	0.4437	0	0	0.5921	0.4758	1.44462	1.1893
Sprr1a	small proline-rich protein 1A	20753	AI528815|SPR1a|mSPRR1A	SPR1A_MOUSE	1	2	1.033	0	0	1.4596	0	0	0.918	1.13687	0	0	0.4065	0	0	1.0951	0	0	0.8593	0.786967	0	0	0.4157	0	0	0.6651	0	0	0.6168	0.565867	0	0	0.3916	0	0	0.4437	0	0	0.5921	0.4758	1.44462	1.1893
Aurkaip1	aurora kinase A interacting protein 1	66077	0610033H09Rik|Aip|Akip|MRP-S38	AKIP_MOUSE	1	2	1.033	0	0	1.4596	0	0	0.918	1.13687	0	0	0.4065	0	0	1.0951	0	0	0.8593	0.786967	0	0	0.4157	0	0	0.6651	0	0	0.6168	0.565867	0	0	0.3916	0	0	0.4437	0	0	0.5921	0.4758	1.44462	1.1893
Znrd1	zinc ribbon domain containing, 1	66136	1110014N07Rik|Rpa12	RPA12_MOUSE	2	2	1.033	0	0	1.4596	0	0	0.918	1.13687	0	0	0.4065	0	0	1.0951	0	0	0.8593	0.786967	0	0	0.4157	0	0	0.6651	0	0	0.6168	0.565867	0	0	0.3916	0	0	0.4437	0	0	0.5921	0.4758	1.44462	1.1893
Rpp14	ribonuclease P 14 subunit	67053	2610511E03Rik|AA682089	RPP14_MOUSE	2	2	1.033	0	0	1.4596	0	0	0.918	1.13687	0	0	0.4065	0	0	1.0951	0	0	0.8593	0.786967	0	0	0.4157	0	0	0.6651	0	0	0.6168	0.565867	0	0	0.3916	0	0	0.4437	0	0	0.5921	0.4758	1.44462	1.1893
D16Ertd472e	DNA segment, Chr 16, ERATO Doi 472, expressed	67102	1700010I10Rik|2310009O17Rik|E330003K22Rik|Eurl	EURL_MOUSE;Q8VE27_MOUSE;Q9DAH7_MOUSE	1	2	1.033	0	0	1.4596	0	0	0.918	1.13687	0	0	0.4065	0	0	1.0951	0	0	0.8593	0.786967	0	0	0.4157	0	0	0.6651	0	0	0.6168	0.565867	0	0	0.3916	0	0	0.4437	0	0	0.5921	0.4758	1.44462	1.1893
Fam122a	family with sequence similarity 122, member A	68034	2410124L17Rik|2900009I07Rik|Gm9849	F122A_MOUSE	2	2	1.033	0	0	1.4596	0	0	0.918	1.13687	0	0	0.4065	0	0	1.0951	0	0	0.8593	0.786967	0	0	0.4157	0	0	0.6651	0	0	0.6168	0.565867	0	0	0.3916	0	0	0.4437	0	0	0.5921	0.4758	1.44462	1.1893
Dnaic1	dynein, axonemal, intermediate chain 1	68922	1110066F04Rik|BB124644|Dnai1|b2b1526Clo	DNAI1_MOUSE;A2ANP4_MOUSE	2	2	1.033	0	0	1.4596	0	0	0.918	1.13687	0	0	0.4065	0	0	1.0951	0	0	0.8593	0.786967	0	0	0.4157	0	0	0.6651	0	0	0.6168	0.565867	0	0	0.3916	0	0	0.4437	0	0	0.5921	0.4758	1.44462	1.1893
Pitpnc1	phosphatidylinositol transfer protein, cytoplasmic 1	71795	1110020B03Rik|5830436L09Rik|AI662802|AI851387|C330017I21Rik|Dnr411|RDGBB|RDGBB1|rdgB-beta	PITC1_MOUSE;A0A0A0MQ88_MOUSE	2	2	1.033	0	0	1.4596	0	0	0.918	1.13687	0	0	0.4065	0	0	1.0951	0	0	0.8593	0.786967	0	0	0.4157	0	0	0.6651	0	0	0.6168	0.565867	0	0	0.3916	0	0	0.4437	0	0	0.5921	0.4758	1.44462	1.1893
Thoc3	THO complex 3	73666	2410044K02Rik|AL033344	THOC3_MOUSE	2	2	1.033	0	0	1.4596	0	0	0.918	1.13687	0	0	0.4065	0	0	1.0951	0	0	0.8593	0.786967	0	0	0.4157	0	0	0.6651	0	0	0.6168	0.565867	0	0	0.3916	0	0	0.4437	0	0	0.5921	0.4758	1.44462	1.1893
Lrrc71	leucine rich repeat containing 71	74485	4933430H15Rik	LRC71_MOUSE	2	2	1.033	0	0	1.4596	0	0	0.918	1.13687	0	0	0.4065	0	0	1.0951	0	0	0.8593	0.786967	0	0	0.4157	0	0	0.6651	0	0	0.6168	0.565867	0	0	0.3916	0	0	0.4437	0	0	0.5921	0.4758	1.44462	1.1893
Uhrf1bp1l	UHRF1 (ICBP90) binding protein 1-like	75089	2010319N22Rik|4930506D01Rik|AA589495|C80672|E030041M21Rik|mKIAA0701	UH1BL_MOUSE;Q9D574_MOUSE	2	2	1.033	0	0	1.4596	0	0	0.918	1.13687	0	0	0.4065	0	0	1.0951	0	0	0.8593	0.786967	0	0	0.4157	0	0	0.6651	0	0	0.6168	0.565867	0	0	0.3916	0	0	0.4437	0	0	0.5921	0.4758	1.44462	1.1893
4930562C15Rik	RIKEN cDNA 4930562C15 gene	78809	-	CP096_MOUSE	1	2	1.033	0	0	1.4596	0	0	0.918	1.13687	0	0	0.4065	0	0	1.0951	0	0	0.8593	0.786967	0	0	0.4157	0	0	0.6651	0	0	0.6168	0.565867	0	0	0.3916	0	0	0.4437	0	0	0.5921	0.4758	1.44462	1.1893
AI597479	expressed sequence AI597479	98404	-	ASHWN_MOUSE	2	2	1.033	0	0	1.4596	0	0	0.918	1.13687	0	0	0.4065	0	0	1.0951	0	0	0.8593	0.786967	0	0	0.4157	0	0	0.6651	0	0	0.6168	0.565867	0	0	0.3916	0	0	0.4437	0	0	0.5921	0.4758	1.44462	1.1893
Csnk1d	casein kinase 1, delta	104318	1200006A05Rik|AA409348|D930010H05Rik	KC1D_MOUSE;Q3UBT6_MOUSE;Q3USK2_MOUSE	1	2	1.033	0	0	1.4596	0	0	0.918	1.13687	0	0	0.4065	0	0	1.0951	0	0	0.8593	0.786967	0	0	0.4157	0	0	0.6651	0	0	0.6168	0.565867	0	0	0.3916	0	0	0.4437	0	0	0.5921	0.4758	1.44462	1.1893
Hivep1	human immunodeficiency virus type I enhancer binding protein 1	110521	Cryabp1	F8VPM9_MOUSE	2	2	1.033	0	0	1.4596	0	0	0.918	1.13687	0	0	0.4065	0	0	1.0951	0	0	0.8593	0.786967	0	0	0.4157	0	0	0.6651	0	0	0.6168	0.565867	0	0	0.3916	0	0	0.4437	0	0	0.5921	0.4758	1.44462	1.1893
Zbtb21	zinc finger and BTB domain containing 21	114565	5430437K12Rik|B430213I24Rik|Zfp295|Znf295|mKIAA1227	G3X9A3_MOUSE;Q8CC25_MOUSE;Q80XC5_MOUSE;E9Q3R9_MOUSE;E9Q444_MOUSE;Q8BSP5_MOUSE	2	2	1.033	0	0	1.4596	0	0	0.918	1.13687	0	0	0.4065	0	0	1.0951	0	0	0.8593	0.786967	0	0	0.4157	0	0	0.6651	0	0	0.6168	0.565867	0	0	0.3916	0	0	0.4437	0	0	0.5921	0.4758	1.44462	1.1893
Metrnl	meteorin, glial cell differentiation regulator-like	210029	9430048M07Rik|BC019776	METRL_MOUSE	1	2	1.033	0	0	1.4596	0	0	0.918	1.13687	0	0	0.4065	0	0	1.0951	0	0	0.8593	0.786967	0	0	0.4157	0	0	0.6651	0	0	0.6168	0.565867	0	0	0.3916	0	0	0.4437	0	0	0.5921	0.4758	1.44462	1.1893
Ankrd35	ankyrin repeat domain 35	213121	4732436F15Rik	E9Q9D8_MOUSE	2	2	1.033	0	0	1.4596	0	0	0.918	1.13687	0	0	0.4065	0	0	1.0951	0	0	0.8593	0.786967	0	0	0.4157	0	0	0.6651	0	0	0.6168	0.565867	0	0	0.3916	0	0	0.4437	0	0	0.5921	0.4758	1.44462	1.1893
Appl2	adaptor protein, phosphotyrosine interaction, PH domain and leucine zipper containing 2	216190	Dip3b	DP13B_MOUSE;Q3TVI6_MOUSE	1	2	1.033	0	0	1.4596	0	0	0.918	1.13687	0	0	0.4065	0	0	1.0951	0	0	0.8593	0.786967	0	0	0.4157	0	0	0.6651	0	0	0.6168	0.565867	0	0	0.3916	0	0	0.4437	0	0	0.5921	0.4758	1.44462	1.1893
Spata13	spermatogenesis associated 13	219140	C79050|ESTM11|X83327|mFLJ00298	SPT13_MOUSE;E9Q3I3_MOUSE;E0CYU0_MOUSE	2	2	1.033	0	0	1.4596	0	0	0.918	1.13687	0	0	0.4065	0	0	1.0951	0	0	0.8593	0.786967	0	0	0.4157	0	0	0.6651	0	0	0.6168	0.565867	0	0	0.3916	0	0	0.4437	0	0	0.5921	0.4758	1.44462	1.1893
Aaas	achalasia, adrenocortical insufficiency, alacrimia	223921	AAA|ADRACALA|D030041N15Rik|GL003	AAAS_MOUSE;Q8BU75_MOUSE	2	2	1.033	0	0	1.4596	0	0	0.918	1.13687	0	0	0.4065	0	0	1.0951	0	0	0.8593	0.786967	0	0	0.4157	0	0	0.6651	0	0	0.6168	0.565867	0	0	0.3916	0	0	0.4437	0	0	0.5921	0.4758	1.44462	1.1893
Tfb1m	transcription factor B1, mitochondrial	224481	AI429207	TFB1M_MOUSE	2	2	1.033	0	0	1.4596	0	0	0.918	1.13687	0	0	0.4065	0	0	1.0951	0	0	0.8593	0.786967	0	0	0.4157	0	0	0.6651	0	0	0.6168	0.565867	0	0	0.3916	0	0	0.4437	0	0	0.5921	0.4758	1.44462	1.1893
Patl1	protein associated with topoisomerase II homolog 1 (yeast)	225929	AV312086|Pat1b	PATL1_MOUSE	2	2	1.033	0	0	1.4596	0	0	0.918	1.13687	0	0	0.4065	0	0	1.0951	0	0	0.8593	0.786967	0	0	0.4157	0	0	0.6651	0	0	0.6168	0.565867	0	0	0.3916	0	0	0.4437	0	0	0.5921	0.4758	1.44462	1.1893
Cdr2l	cerebellar degeneration-related protein 2-like	237988	D030068L24Rik|Gm21	CDR2L_MOUSE	2	2	1.033	0	0	1.4596	0	0	0.918	1.13687	0	0	0.4065	0	0	1.0951	0	0	0.8593	0.786967	0	0	0.4157	0	0	0.6651	0	0	0.6168	0.565867	0	0	0.3916	0	0	0.4437	0	0	0.5921	0.4758	1.44462	1.1893
Dzank1	double zinc ribbon and ankyrin repeat domains 1	241688	2810039F03Rik|6330439K17Rik|6430408C01|AI851115|Ankrd64	DZAN1_MOUSE;B7ZNV9_MOUSE;B2RUH8_MOUSE	2	2	1.033	0	0	1.4596	0	0	0.918	1.13687	0	0	0.4065	0	0	1.0951	0	0	0.8593	0.786967	0	0	0.4157	0	0	0.6651	0	0	0.6168	0.565867	0	0	0.3916	0	0	0.4437	0	0	0.5921	0.4758	1.44462	1.1893
Alkbh5	alkB homolog 5, RNA demethylase	268420	AW050020|AW215868|Abh5|E130207K11|Ofoxd	ALKB5_MOUSE	2	2	1.033	0	0	1.4596	0	0	0.918	1.13687	0	0	0.4065	0	0	1.0951	0	0	0.8593	0.786967	0	0	0.4157	0	0	0.6651	0	0	0.6168	0.565867	0	0	0.3916	0	0	0.4437	0	0	0.5921	0.4758	1.44462	1.1893
Setx	senataxin	269254	A130090N03|A930037J23Rik|AOA2|AW060766|Als4|SCAR1|Sen1|mKIAA0625	SETX_MOUSE	2	2	1.033	0	0	1.4596	0	0	0.918	1.13687	0	0	0.4065	0	0	1.0951	0	0	0.8593	0.786967	0	0	0.4157	0	0	0.6651	0	0	0.6168	0.565867	0	0	0.3916	0	0	0.4437	0	0	0.5921	0.4758	1.44462	1.1893
Lrig3	leucine-rich repeats and immunoglobulin-like domains 3	320398	9030421L11Rik|9130004I02Rik|9430095K15Rik|mKIAA3016	LRIG3_MOUSE	2	2	1.033	0	0	1.4596	0	0	0.918	1.13687	0	0	0.4065	0	0	1.0951	0	0	0.8593	0.786967	0	0	0.4157	0	0	0.6651	0	0	0.6168	0.565867	0	0	0.3916	0	0	0.4437	0	0	0.5921	0.4758	1.44462	1.1893
Hecw2	HECT, C2 and WW domain containing E3 ubiquitin protein ligase 2	329152	A730039N16Rik|D030049F17Rik|Gm971|Nedl2|mKIAA1301	HECW2_MOUSE;A3KPB7_MOUSE	1	2	1.033	0	0	1.4596	0	0	0.918	1.13687	0	0	0.4065	0	0	1.0951	0	0	0.8593	0.786967	0	0	0.4157	0	0	0.6651	0	0	0.6168	0.565867	0	0	0.3916	0	0	0.4437	0	0	0.5921	0.4758	1.44462	1.1893
Kmt2d	lysine (K)-specific methyltransferase 2D	381022	ALR|BC032281|BC058659|C430014K11Rik|KMT2B|Mll2|Mll4	A0A0A0MQ73_MOUSE	2	2	1.033	0	0	1.4596	0	0	0.918	1.13687	0	0	0.4065	0	0	1.0951	0	0	0.8593	0.786967	0	0	0.4157	0	0	0.6651	0	0	0.6168	0.565867	0	0	0.3916	0	0	0.4437	0	0	0.5921	0.4758	1.44462	1.1893
Gm19410	predicted gene, 19410	100502846	-	A0A140LJC7_MOUSE	2	2	1.033	0	0	1.4596	0	0	0.918	1.13687	0	0	0.4065	0	0	1.0951	0	0	0.8593	0.786967	0	0	0.4157	0	0	0.6651	0	0	0.6168	0.565867	0	0	0.3916	0	0	0.4437	0	0	0.5921	0.4758	1.44462	1.1893
Tmem255b	transmembrane protein 255B	272465	Fam70b|Gm687	T255B_MOUSE;G3UWB7_MOUSE;G5E908_MOUSE	1	2	1.033	0	0	1.4596	0	0	0.918	1.13687	0	0	0.4065	0	0	1.0951	0	0	0.8593	0.786967	1	2	1.0809	0	0	0.6651	0	0	0.6168	0.7876	0	0	0.3916	0	0	0.4437	1	1	1.0659	0.633733	1.44462	1.24279
Cdc23	CDC23 cell division cycle 23	52563	6030435O18|D18Ertd243e	CDC23_MOUSE;A0A0R4J1W7_MOUSE;G3X8W7_MOUSE	1	2	1.033	0	0	1.4596	0	0	0.918	1.13687	0	0	0.4065	0	0	1.0951	0	0	0.8593	0.786967	1	1	0.7483	1	1	1.1972	0	0	0.6168	0.8541	2	2	1.0181	0	0	0.4437	0	0	0.5921	0.684633	1.44462	1.24753
Clpb	ClpB caseinolytic peptidase B	20480	AL118244|Skd3	CLPB_MOUSE;Q3URM1_MOUSE;E9PY58_MOUSE	2	2	1.033	0	0	1.4596	0	0	0.918	1.13687	0	0	0.4065	0	0	1.0951	0	0	0.8593	0.786967	3	3	1.4136	0	0	0.6651	0	0	0.6168	0.8985	2	2	1.0181	0	0	0.4437	0	0	0.5921	0.684633	1.44462	1.31238
Bptf	bromodomain PHD finger transcription factor	207165	9430093H17Rik|Falz	Q6P9L3_MOUSE;E9Q6A7_MOUSE	2	2	1.033	0	0	1.4596	0	0	0.918	1.13687	0	0	0.4065	0	0	1.0951	0	0	0.8593	0.786967	2	2	1.0809	0	0	0.6651	0	0	0.6168	0.7876	0	0	0.3916	1	1	0.7987	0	0	0.5921	0.594133	1.44462	1.32563
Mrps16	mitochondrial ribosomal protein S16	66242	1500011E11Rik|Mprs16	RT16_MOUSE	2	2	1.033	0	0	1.4596	0	0	0.918	1.13687	0	0	0.4065	0	0	1.0951	0	0	0.8593	0.786967	0	0	0.4157	1	1	1.1972	1	1	1.1102	0.9077	2	2	1.0181	0	0	0.4437	0	0	0.5921	0.684633	1.44462	1.32582
Fev	FEV (ETS oncogene family)	260298	Pet-1|Pet1|mPet-1	FEV_MOUSE;E0CXR7_MOUSE	1	2	1.033	0	0	1.4596	0	0	0.918	1.13687	0	0	0.4065	0	0	1.0951	0	0	0.8593	0.786967	1	2	1.0809	0	0	0.6651	0	0	0.6168	0.7876	1	1	0.7048	0	0	0.4437	0	0	0.5921	0.5802	1.44462	1.35746
Glipr2	GLI pathogenesis-related 2	384009	5730414A08Rik|C77180|GAPR-1	GAPR1_MOUSE	1	2	1.033	0	0	1.4596	0	0	0.918	1.13687	0	0	0.4065	0	0	1.0951	0	0	0.8593	0.786967	1	2	1.0809	0	0	0.6651	1	1	1.1102	0.952067	1	1	0.7048	1	1	0.7987	0	0	0.5921	0.698533	1.44462	1.36295
Stac	src homology three (SH3) and cysteine rich domain	20840	-	STAC_MOUSE;Q3UPL9_MOUSE;Q3UYD4_MOUSE	1	2	1.033	0	0	1.4596	0	0	0.918	1.13687	0	0	0.4065	0	0	1.0951	0	0	0.8593	0.786967	1	1	0.7483	0	0	0.6651	0	0	0.6168	0.676733	0	0	0.3916	0	0	0.4437	0	0	0.5921	0.4758	1.44462	1.42231
Med29	mediator complex subunit 29	67224	2810405O22Rik|AU020902|Ixl	MED29_MOUSE	2	2	1.033	0	0	1.4596	0	0	0.918	1.13687	0	0	0.4065	0	0	1.0951	0	0	0.8593	0.786967	1	1	0.7483	0	0	0.6651	0	0	0.6168	0.676733	0	0	0.3916	0	0	0.4437	0	0	0.5921	0.4758	1.44462	1.42231
Mrps18a	mitochondrial ribosomal protein S18A	68565	1110004O20Rik|C79712	RT18A_MOUSE;Q5U5I3_MOUSE	1	2	1.033	0	0	1.4596	0	0	0.918	1.13687	0	0	0.4065	0	0	1.0951	0	0	0.8593	0.786967	1	1	0.7483	0	0	0.6651	0	0	0.6168	0.676733	0	0	0.3916	0	0	0.4437	0	0	0.5921	0.4758	1.44462	1.42231
Zcchc24	zinc finger, CCHC domain containing 24	71918	2310047A01Rik	ZCH24_MOUSE	2	2	1.033	0	0	1.4596	0	0	0.918	1.13687	0	0	0.4065	0	0	1.0951	0	0	0.8593	0.786967	1	1	0.7483	0	0	0.6651	0	0	0.6168	0.676733	0	0	0.3916	0	0	0.4437	0	0	0.5921	0.4758	1.44462	1.42231
Trmt11	tRNA methyltransferase 11	73681	2410075D05Rik|3110045I18Rik|AW213713	TRM11_MOUSE;E9QKG3_MOUSE	1	2	1.033	0	0	1.4596	0	0	0.918	1.13687	0	0	0.4065	0	0	1.0951	0	0	0.8593	0.786967	1	1	0.7483	0	0	0.6651	0	0	0.6168	0.676733	0	0	0.3916	0	0	0.4437	0	0	0.5921	0.4758	1.44462	1.42231
Parp12	poly (ADP-ribose) polymerase family, member 12	243771	9930021O16|AA409132|AA536654|ARTD12|PARP-12|Zc3hdc1	PAR12_MOUSE	2	2	1.033	0	0	1.4596	0	0	0.918	1.13687	0	0	0.4065	0	0	1.0951	0	0	0.8593	0.786967	1	1	0.7483	0	0	0.6651	0	0	0.6168	0.676733	0	0	0.3916	0	0	0.4437	0	0	0.5921	0.4758	1.44462	1.42231
Scyl1	SCY1-like 1 (S. cerevisiae)	78891	2810011O19Rik|C85140|Ntkl|mdf|mfd|p105	SCYL1_MOUSE;R4H4Y7_MOUSE	2	2	1.033	0	0	1.4596	0	0	0.918	1.13687	0	0	0.4065	0	0	1.0951	0	0	0.8593	0.786967	1	1	0.7483	0	0	0.6651	1	1	1.1102	0.8412	1	1	0.7048	0	0	0.4437	0	0	0.5921	0.5802	1.44462	1.44984
Prim1	DNA primase, p49 subunit	19075	AI324982	PRI1_MOUSE;Q5FW94_MOUSE	2	2	1.033	0	0	1.4596	0	0	0.918	1.13687	0	0	0.4065	0	0	1.0951	0	0	0.8593	0.786967	1	1	0.7483	1	1	1.1972	0	0	0.6168	0.8541	1	1	0.7048	0	0	0.4437	0	0	0.5921	0.5802	1.44462	1.47208
Dicer1	dicer 1, ribonuclease type III	192119	1110006F08Rik|D12Ertd7e|mKIAA0928	F8VQ54_MOUSE	2	2	1.033	0	0	1.4596	0	0	0.918	1.13687	0	0	0.4065	0	0	1.0951	0	0	0.8593	0.786967	1	1	0.7483	1	1	1.1972	0	0	0.6168	0.8541	1	1	0.7048	0	0	0.4437	0	0	0.5921	0.5802	1.44462	1.47208
Klhl10	kelch-like 10	66720	4921517C11Rik	KLH10_MOUSE;B2RTD7_MOUSE	2	2	1.033	0	0	1.4596	0	0	0.918	1.13687	0	0	0.4065	0	0	1.0951	0	0	0.8593	0.786967	0	0	0.4157	0	0	0.6651	1	1	1.1102	0.730333	0	0	0.3916	0	0	0.4437	0	0	0.5921	0.4758	1.44462	1.53496
Armc8	armadillo repeat containing 8	74125	1200015K23Rik|Gid5|HSPC056	ARMC8_MOUSE;G3X920_MOUSE	2	2	1.033	0	0	1.4596	0	0	0.918	1.13687	0	0	0.4065	0	0	1.0951	0	0	0.8593	0.786967	1	1	0.7483	0	0	0.6651	1	1	1.1102	0.8412	0	0	0.3916	0	0	0.4437	0	0	0.5921	0.4758	1.44462	1.76797
Clk3	CDC-like kinase 3	102414	AI256811	CLK3_MOUSE	2	2	1.033	0	0	1.4596	0	0	0.918	1.13687	0	0	0.4065	0	0	1.0951	0	0	0.8593	0.786967	1	1	0.7483	1	1	1.1972	0	0	0.6168	0.8541	0	0	0.3916	0	0	0.4437	0	0	0.5921	0.4758	1.44462	1.79508
Gins4	GINS complex subunit 4 (Sld5 homolog)	109145	2810037C03Rik|4933405K01Rik|Sld5	SLD5_MOUSE	2	2	1.033	0	0	1.4596	0	0	0.918	1.13687	0	0	0.4065	0	0	1.0951	0	0	0.8593	0.786967	0	0	0.4157	0	0	0.6651	1	2	1.6038	0.894867	0	0	0.3916	0	0	0.4437	0	0	0.5921	0.4758	1.44462	1.88076
Optn	optineurin	71648	4930441O07Rik|FIP2|HYPL|NRP	OPTN_MOUSE	2	2	1.033	0	0	1.4596	0	0	0.918	1.13687	0	0	0.4065	0	0	1.0951	0	0	0.8593	0.786967	2	3	1.4136	0	0	0.6651	0	0	0.6168	0.8985	0	0	0.3916	0	0	0.4437	0	0	0.5921	0.4758	1.44462	1.8884
Cog6	component of oligomeric golgi complex 6	67542	4933405E16Rik|AU018618|mKIAA1134	COG6_MOUSE;A0A0R4J0L5_MOUSE	2	2	1.033	0	0	1.4596	0	0	0.918	1.13687	0	0	0.4065	0	0	1.0951	0	0	0.8593	0.786967	2	2	1.0809	1	1	1.1972	1	1	1.1102	1.12943	1	1	0.7048	0	0	0.4437	0	0	0.5921	0.5802	1.44462	1.94663
Anapc7	anaphase promoting complex subunit 7	56317	APC7|AW545589	APC7_MOUSE	2	2	1.033	0	0	1.4596	0	0	0.918	1.13687	0	0	0.4065	0	0	1.0951	0	0	0.8593	0.786967	1	1	0.7483	1	1	1.1972	1	1	1.1102	1.01857	0	0	0.3916	0	0	0.4437	0	0	0.5921	0.4758	1.44462	2.14075
Cpsf7	cleavage and polyadenylation specific factor 7	269061	5730453I16Rik|AL022757|C330017N18Rik	CPSF7_MOUSE	6	11	3.8949	3	3	4.9645	1	1	1.6525	3.50397	5	13	4.6357	0	0	1.0951	1	1	1.5468	2.42587	6	16	5.7399	2	2	1.7294	4	4	2.591	3.35343	4	15	5.0928	1	1	0.7987	0	0	0.5921	2.1612	1.44442	1.55165
Rps5	ribosomal protein S5	20103	AA617411	RS5_MOUSE;Q91V55_MOUSE	11	20	6.7583	5	7	9.6415	7	10	8.268	8.2226	7	11	3.9848	6	8	8.1092	5	6	4.986	5.69333	12	29	10.07	10	20	11.3184	6	9	5.0598	8.81607	11	22	7.2882	8	15	5.7715	10	12	6.2803	6.44667	1.44425	1.36754
Dhx29	DEAH (Asp-Glu-Ala-His) box polypeptide 29	218629	3732415M03|AU043276|Ddxx|E130202M19Rik	DHX29_MOUSE	2	2	1.033	0	0	1.4596	3	3	3.1218	1.87147	2	2	1.0569	1	1	1.9713	0	0	0.8593	1.29583	3	4	1.7462	0	0	0.6651	0	0	0.6168	1.00937	5	5	1.9582	2	2	1.1538	0	0	0.5921	1.2347	1.44422	0.8175
Hadhb	hydroxyacyl-Coenzyme A dehydrogenase/3-ketoacyl-Coenzyme A thiolase/enoyl-Coenzyme A hydratase (trifunctional protein), beta subunit	231086	4930479F15Rik|Mtpb|TP-beta	ECHB_MOUSE	9	13	4.531	9	9	11.9816	8	9	7.5325	8.01503	5	12	4.3102	4	4	4.6009	10	10	7.739	5.55003	5	8	3.0771	9	15	8.6529	10	14	7.5298	6.41993	12	20	6.6609	11	16	6.1269	13	25	12.4498	8.41253	1.44414	0.763139
Prdx5	peroxiredoxin 5	54683	AOEB166|AOPP|Pmp20|Prdx6|PrxV	PRDX5_MOUSE	10	18	6.1218	5	8	10.8114	3	3	3.1218	6.685	7	12	4.3102	4	4	4.6009	5	6	4.986	4.63237	5	7	2.7444	5	5	3.3263	8	9	5.0598	3.71017	7	9	3.2118	6	9	3.6397	6	7	3.9094	3.58697	1.44311	1.03435
Sec23a	SEC23 homolog A, COPII coat complex component	20334	Msec23|Sec23r	SC23A_MOUSE;Q8C1E4_MOUSE	8	19	6.4401	4	4	6.1334	3	3	3.1218	5.23177	6	13	4.6357	1	1	1.9713	5	5	4.298	3.635	5	13	4.7412	5	6	3.8587	7	7	4.0721	4.224	6	15	5.0928	5	8	3.2845	10	11	5.806	4.72777	1.43928	0.893445
Smarce1	SWI/SNF related, matrix associated, actin dependent regulator of chromatin, subfamily e, member 1	57376	2810417B20Rik|5830412H02Rik|9030408N19Rik|Baf27	SMCE1_MOUSE	5	6	2.3048	3	3	4.9645	1	1	1.6525	2.97393	4	7	2.6833	1	1	1.9713	1	1	1.5468	2.06713	7	11	4.0755	3	3	2.2616	4	4	2.591	2.97603	6	7	2.5849	3	3	1.5088	2	3	2.0136	2.03577	1.43868	1.46187
Snx3	sorting nexin 3	54198	SDP3	Q78ZM0_MOUSE	4	4	1.6689	2	2	3.796	7	9	7.5325	4.33247	4	4	1.7074	3	3	3.7242	4	4	3.61	3.01387	4	9	3.4099	4	6	3.8587	8	9	5.0598	4.10947	5	11	3.8387	4	6	2.5741	4	7	3.9094	3.44073	1.43751	1.19436
Rps18	ribosomal protein S18	20084	H-2Ke3|H2-Ke3|Ke-3|ke3	RS18_MOUSE;Q561N5_MOUSE	10	21	7.0766	8	8	10.8114	10	13	10.4751	9.45437	8	23	7.8914	5	5	5.4778	7	8	6.3623	6.57717	13	25	8.7373	6	8	4.9237	10	11	6.0477	6.56957	10	17	5.72	7	11	4.3502	9	10	5.3318	5.134	1.43745	1.27962
Ncapg	non-SMC condensin I complex, subunit G	54392	5730507H05Rik|Hcapg|MFT.M05.13	E9PWG6_MOUSE	3	4	1.6689	3	3	4.9645	2	2	2.3871	3.00683	3	3	1.3821	1	1	1.9713	3	3	2.9222	2.09187	3	4	1.7462	5	5	3.3263	2	2	1.6038	2.22543	2	3	1.3315	4	5	2.219	3	3	2.0136	1.8547	1.43739	1.19989
Smu1	smu-1 suppressor of mec-8 and unc-52 homolog (C. elegans)	74255	2600001O03Rik|2610203K23Rik|AB044414|AI845086|AW556129|Bwd	SMU1_MOUSE	2	2	1.033	1	1	2.6277	1	1	1.6525	1.77107	2	2	1.0569	0	0	1.0951	1	1	1.5468	1.23293	4	5	2.0789	0	0	0.6651	4	4	2.591	1.77833	4	4	1.6448	7	9	3.6397	5	5	2.9614	2.74863	1.43647	0.646988
Eif4h	eukaryotic translation initiation factor 4H	22384	AU018978|D5Ertd355e|E430026L18Rik|Ef4h|Wbscr1|Wscr1|eIF-4H	IF4H_MOUSE;Q564E5_MOUSE;Q3TG58_MOUSE	13	28	9.305	8	11	14.3229	7	8	6.7971	10.1417	13	29	9.8458	6	6	6.3548	5	6	4.986	7.0622	12	33	11.4031	7	11	6.5216	5	6	3.5783	7.16767	13	23	7.6019	5	7	2.9293	5	8	4.3835	4.97157	1.43605	1.44173
Ahcyl1	S-adenosylhomocysteine hydrolase-like 1	229709	1110034F20Rik|AA409031|AA414901|Ahcy-rs3|DCAL|Irbit	SAHH2_MOUSE	3	3	1.3509	2	2	3.796	2	3	3.1218	2.75623	2	2	1.0569	0	0	1.0951	3	4	3.61	1.92067	3	4	1.7462	2	3	2.2616	2	3	2.0973	2.03503	2	2	1.0181	7	9	3.6397	2	4	2.4875	2.38177	1.43504	0.854422
Prpf38a	PRP38 pre-mRNA processing factor 38 (yeast) domain containing A	230596	2410002M20Rik	PR38A_MOUSE;B2RTE3_MOUSE	0	0	0.3973	2	2	3.796	0	0	0.918	1.70377	1	1	0.7317	1	1	1.9713	0	0	0.8593	1.18743	1	1	0.7483	1	1	1.1972	0	0	0.6168	0.8541	0	0	0.3916	2	2	1.1538	0	0	0.5921	0.7125	1.43483	1.19874
Hbb-y	hemoglobin Y, beta-like embryonic chain	15135	Ey|Hby	HBE_MOUSE;Q9CR49_MOUSE	0	0	0.3973	1	1	2.6277	4	9	7.5325	3.51917	0	0	0.4065	1	1	1.9713	2	6	4.986	2.4546	0	0	0.4157	1	5	3.3263	1	2	1.6038	1.78193	0	0	0.3916	1	4	1.8639	1	1	1.0659	1.10713	1.4337	1.6095
Abi1	abl-interactor 1	11308	E3B1|NAP1|Ssh3bp1|abi-1	ABI1_MOUSE;Q3TJR5_MOUSE;Q3TPY5_MOUSE;B7ZCU4_MOUSE;B7ZCU3_MOUSE;B7ZCU0_MOUSE;Q3TJ64_MOUSE;B7ZCU2_MOUSE	4	5	1.9868	2	2	3.796	1	1	1.6525	2.47843	5	6	2.358	1	1	1.9713	0	0	0.8593	1.72953	4	5	2.0789	0	0	0.6651	1	1	1.1102	1.28473	5	7	2.5849	0	0	0.4437	1	2	1.5397	1.52277	1.43301	0.843684
Ifi35	interferon-induced protein 35	70110	2010008K16Rik|AW986054|IFP35|ifi-35	IN35_MOUSE	2	4	1.6689	0	0	1.4596	1	1	1.6525	1.59367	2	3	1.3821	0	0	1.0951	0	0	0.8593	1.11217	0	0	0.4157	0	0	0.6651	0	0	0.6168	0.565867	3	4	1.6448	0	0	0.4437	1	1	1.0659	1.05147	1.43294	0.538169
Eif2b2	eukaryotic translation initiation factor 2B, subunit 2 beta	217715	EIF-2Bbeta|EIF2B	EI2BB_MOUSE	2	4	1.6689	0	0	1.4596	1	1	1.6525	1.59367	1	3	1.3821	0	0	1.0951	0	0	0.8593	1.11217	1	3	1.4136	0	0	0.6651	0	0	0.6168	0.8985	3	6	2.2715	1	1	0.7987	0	0	0.5921	1.22077	1.43294	0.736013
Pgp	phosphoglycolate phosphatase	67078	1700012G19Rik|AI481330|AUM|G3PP	PGP_MOUSE	3	4	1.6689	0	0	1.4596	1	1	1.6525	1.59367	2	3	1.3821	0	0	1.0951	0	0	0.8593	1.11217	2	6	2.4116	0	0	0.6651	1	2	1.6038	1.56017	5	7	2.5849	1	1	0.7987	1	1	1.0659	1.48317	1.43294	1.05192
Luc7l3	LUC7-like 3 (S. cerevisiae)	67684	3300001P08Rik|Luc7a	LC7L3_MOUSE	3	4	1.6689	0	0	1.4596	1	1	1.6525	1.59367	2	3	1.3821	0	0	1.0951	0	0	0.8593	1.11217	3	5	2.0789	2	3	2.2616	0	0	0.6168	1.65243	2	4	1.6448	1	1	0.7987	0	0	0.5921	1.01187	1.43294	1.63305
Top2b	topoisomerase (DNA) II beta	21974	D230016L12Rik|Top-2	TOP2B_MOUSE	6	6	2.3048	2	2	3.796	11	11	9.0035	5.03477	6	6	2.358	4	4	4.6009	4	4	3.61	3.52297	8	8	3.0771	11	13	7.5872	8	8	4.5659	5.07673	8	9	3.2118	24	27	10.0378	14	17	8.6523	7.30063	1.42913	0.695383
Rps8	ribosomal protein S8	20116	-	RS8_MOUSE;Q497E9_MOUSE	4	12	4.2129	9	16	20.1807	7	9	7.5325	10.642	5	7	2.6833	6	10	9.8643	10	13	9.8048	7.4508	7	13	4.7412	8	22	12.385	8	14	7.5298	8.21867	3	5	1.9582	10	38	13.9517	7	16	8.1778	8.02923	1.42831	1.02359
Bsg	basigin	12215	AI115436|AI325119|CD147|EMMPRIN|HT-7	BASI_MOUSE	6	21	7.0766	4	6	8.4719	3	10	8.268	7.93883	6	19	6.5888	2	3	3.7242	4	8	6.3623	5.55843	9	19	6.7388	2	3	2.2616	6	10	5.5537	4.85137	6	17	5.72	7	11	4.3502	6	11	5.806	5.29207	1.42825	0.916724
Hspa4l	heat shock protein 4 like	18415	94kDa|AI461691|APG-1|Osp94	HS74L_MOUSE	14	18	6.1218	5	5	7.3025	11	11	9.0035	7.47593	10	11	3.9848	8	8	8.1092	4	4	3.61	5.23467	12	14	5.0741	7	11	6.5216	12	13	7.0357	6.21047	4	6	2.2715	10	15	5.7715	10	12	6.2803	4.77443	1.42816	1.30078
Rfc2	replication factor C (activator 1) 2	19718	2610008M13Rik|40kDa|AI326953|Recc2	RFC2_MOUSE;Q4KL82_MOUSE	6	11	3.8949	4	4	6.1334	1	1	1.6525	3.8936	3	5	2.0327	4	4	4.6009	1	1	1.5468	2.7268	4	5	2.0789	4	4	2.7939	5	5	3.0846	2.65247	4	5	1.9582	1	1	0.7987	4	4	2.4875	1.74813	1.4279	1.51731
Rrm2	ribonucleotide reductase M2	20135	AA407299|R2	RIR2_MOUSE	3	5	1.9868	2	2	3.796	3	3	3.1218	2.9682	4	5	2.0327	1	1	1.9713	2	2	2.2345	2.0795	2	4	1.7462	8	9	5.4563	6	7	4.0721	3.7582	1	1	0.7048	2	7	2.9293	0	0	0.5921	1.40873	1.42736	2.66779
Fis1	fission, mitochondrial 1	66437	2010003O14Rik|Ttc11	FIS1_MOUSE;G3X9U9_MOUSE;D3YZ32_MOUSE	4	6	2.3048	0	0	1.4596	2	2	2.3871	2.0505	5	6	2.358	0	0	1.0951	0	0	0.8593	1.43747	5	7	2.7444	0	0	0.6651	1	1	1.1102	1.50657	3	5	1.9582	2	2	1.1538	2	2	1.5397	1.55057	1.42647	0.971623
Padi4	peptidyl arginine deiminase, type IV	18602	Pad4|Pdi4	PADI4_MOUSE	16	22	7.3949	10	12	15.4939	16	17	13.4194	12.1027	4	5	2.0327	7	8	8.1092	18	21	15.3176	8.4865	5	6	2.4116	11	15	8.6529	13	14	7.5298	6.1981	10	13	4.4657	20	29	10.7492	19	33	16.2501	10.4883	1.42612	0.590952
Carhsp1	calcium regulated heat stable protein 1	52502	1200011K09Rik|Crhsp-24|D16Ertd465e	CHSP1_MOUSE;Q5M9P7_MOUSE	4	6	2.3048	1	1	2.6277	3	3	3.1218	2.68477	4	8	3.0086	0	0	1.0951	1	1	1.5468	1.8835	1	1	0.7483	0	0	0.6651	3	3	2.0973	1.17023	1	2	1.0181	1	1	0.7987	1	1	1.0659	0.9609	1.42541	1.21785
Prex1	phosphatidylinositol-3,4,5-trisphosphate-dependent Rac exchange factor 1	277360	G630042G04|P-REX1|Setd6	PREX1_MOUSE	1	1	0.7152	0	0	1.4596	1	1	1.6525	1.27577	1	1	0.7317	0	0	1.0951	0	0	0.8593	0.895367	0	0	0.4157	0	0	0.6651	0	0	0.6168	0.565867	11	21	6.9745	7	7	2.9293	4	4	2.4875	4.13043	1.42485	0.136999
Ube2f	ubiquitin-conjugating enzyme E2F (putative)	67921	2510010F15Rik|AI851109	UB2FA_MOUSE	1	1	0.7152	0	0	1.4596	1	1	1.6525	1.27577	1	1	0.7317	0	0	1.0951	0	0	0.8593	0.895367	0	0	0.4157	0	0	0.6651	0	0	0.6168	0.565867	2	2	1.0181	0	0	0.4437	1	1	1.0659	0.842567	1.42485	0.671599
Hibch	3-hydroxyisobutyryl-Coenzyme A hydrolase	227095	2610509I15Rik|HIBYL-COA-H	HIBCH_MOUSE	1	1	0.7152	0	0	1.4596	1	1	1.6525	1.27577	1	1	0.7317	0	0	1.0951	0	0	0.8593	0.895367	1	1	0.7483	1	1	1.1972	2	2	1.6038	1.1831	2	3	1.3315	0	0	0.4437	3	5	2.9614	1.57887	1.42485	0.749335
Agpat3	1-acylglycerol-3-phosphate O-acyltransferase 3	28169	AW061257|AW493985|D10Jhu12e|lpaat3	PLCC_MOUSE	1	1	0.7152	0	0	1.4596	1	1	1.6525	1.27577	1	1	0.7317	0	0	1.0951	0	0	0.8593	0.895367	0	0	0.4157	0	0	0.6651	0	0	0.6168	0.565867	0	0	0.3916	2	2	1.1538	0	0	0.5921	0.7125	1.42485	0.794199
Mrpl19	mitochondrial ribosomal protein L19	56284	9030416F12Rik|9130412E02Rik|D6Ertd157e|MRP-L15|RLX1|Rpml15	RM19_MOUSE	1	1	0.7152	0	0	1.4596	1	1	1.6525	1.27577	1	1	0.7317	0	0	1.0951	0	0	0.8593	0.895367	1	1	0.7483	1	1	1.1972	1	1	1.1102	1.01857	0	0	0.3916	0	0	0.4437	4	4	2.4875	1.1076	1.42485	0.919616
Trappc6b	trafficking protein particle complex 6B	78232	5830498C14Rik|C79212	TPC6B_MOUSE;A0A1W2P7S5_MOUSE	1	1	0.7152	0	0	1.4596	1	1	1.6525	1.27577	1	1	0.7317	0	0	1.0951	0	0	0.8593	0.895367	1	1	0.7483	0	0	0.6651	0	0	0.6168	0.676733	2	2	1.0181	0	0	0.4437	0	0	0.5921	0.684633	1.42485	0.988461
Kif1bp	KIF1 binding protein	72320	0710007C18Rik|2510003E04Rik|KBP|mKIAA1279	KBP_MOUSE	1	1	0.7152	0	0	1.4596	1	1	1.6525	1.27577	1	1	0.7317	0	0	1.0951	0	0	0.8593	0.895367	0	0	0.4157	0	0	0.6651	2	2	1.6038	0.894867	1	1	0.7048	0	0	0.4437	2	2	1.5397	0.896067	1.42485	0.998661
Tmem106b	transmembrane protein 106B	71900	2310036D22Rik|5830455K21Rik|6430519M21Rik|AI428776|AI661344	T106B_MOUSE	1	1	0.7152	0	0	1.4596	1	1	1.6525	1.27577	1	1	0.7317	0	0	1.0951	0	0	0.8593	0.895367	0	0	0.4157	1	1	1.1972	0	0	0.6168	0.743233	0	0	0.3916	2	2	1.1538	0	0	0.5921	0.7125	1.42485	1.04313
Galntl6	UDP-N-acetyl-alpha-D-galactosamine:polypeptide N-acetylgalactosaminyltransferase-like 6	270049	1700021K10Rik|4930431L04Rik|A830023L05	E5D8G1_MOUSE	1	1	0.7152	0	0	1.4596	1	1	1.6525	1.27577	1	1	0.7317	0	0	1.0951	0	0	0.8593	0.895367	0	0	0.4157	0	0	0.6651	0	0	0.6168	0.565867	0	0	0.3916	0	0	0.4437	0	0	0.5921	0.4758	1.42485	1.1893
Sh3gl2	SH3-domain GRB2-like 2	20404	9530001L19Rik|AI120490|AW555077|B930049H17Rik|EEN-B1|SH3PA|Sh3d2a	SH3G2_MOUSE	1	1	0.7152	0	0	1.4596	1	1	1.6525	1.27577	1	1	0.7317	0	0	1.0951	0	0	0.8593	0.895367	3	3	1.4136	1	1	1.1972	1	1	1.1102	1.24033	1	1	0.7048	1	2	1.1538	1	1	1.0659	0.974833	1.42485	1.27235
Sord	sorbitol dehydrogenase	20322	Sdh-1|Sdh1|Sodh-1	DHSO_MOUSE	1	1	0.7152	0	0	1.4596	1	1	1.6525	1.27577	1	1	0.7317	0	0	1.0951	0	0	0.8593	0.895367	2	2	1.0809	0	0	0.6651	0	0	0.6168	0.7876	0	0	0.3916	1	1	0.7987	0	0	0.5921	0.594133	1.42485	1.32563
Tnfaip2	tumor necrosis factor, alpha-induced protein 2	21928	B94|Exoc3l3|M-sec|Tnfip2|tnfb94	TNAP2_MOUSE	1	1	0.7152	0	0	1.4596	1	1	1.6525	1.27577	1	1	0.7317	0	0	1.0951	0	0	0.8593	0.895367	5	7	2.7444	0	0	0.6651	6	6	3.5783	2.32927	4	5	1.9582	2	2	1.1538	3	3	2.0136	1.70853	1.42485	1.36331
Cmc1	COX assembly mitochondrial protein 1	67899	2010110K16Rik|2010312P05Rik|AI596001	COXM1_MOUSE	1	1	0.7152	0	0	1.4596	1	1	1.6525	1.27577	1	1	0.7317	0	0	1.0951	0	0	0.8593	0.895367	0	0	0.4157	1	1	1.1972	1	1	1.1102	0.9077	0	0	0.3916	0	0	0.4437	1	1	1.0659	0.633733	1.42485	1.43231
Lyz1	lysozyme 1	17110	Lyz|Lyzf3|Lzp-s	LYZ1_MOUSE;A0A077S9N1_MOUSE	1	1	0.7152	0	0	1.4596	1	1	1.6525	1.27577	1	1	0.7317	0	0	1.0951	0	0	0.8593	0.895367	1	1	0.7483	0	0	0.6651	1	2	1.6038	1.00573	1	1	0.7048	1	1	0.7987	0	0	0.5921	0.698533	1.42485	1.43978
Iqgap3	IQ motif containing GTPase activating protein 3	404710	AI593484|D030034H08	F8VQ29_MOUSE	1	1	0.7152	0	0	1.4596	1	1	1.6525	1.27577	1	1	0.7317	0	0	1.0951	0	0	0.8593	0.895367	0	0	0.4157	2	2	1.7294	1	1	1.1102	1.0851	0	0	0.3916	1	1	0.7987	1	1	1.0659	0.752067	1.42485	1.44282
Trp53rkb	transformation related protein 53 regulating kinase B	76367	2810408M09Rik|4933401B08Rik|5630401H01Rik|Nori-2|PRPK|Tp53rk|Trp53rk|Trp53tk|mNori-2p	Q543M9_MOUSE	1	1	0.7152	0	0	1.4596	1	1	1.6525	1.27577	1	1	0.7317	0	0	1.0951	0	0	0.8593	0.895367	0	0	0.4157	0	0	0.6651	1	1	1.1102	0.730333	0	0	0.3916	0	0	0.4437	0	0	0.5921	0.4758	1.42485	1.53496
C1d	C1D nuclear receptor co-repressor	57316	1110036E10Rik|AI875855|SUN-CoR	C1D_MOUSE	1	1	0.7152	0	0	1.4596	1	1	1.6525	1.27577	1	1	0.7317	0	0	1.0951	0	0	0.8593	0.895367	2	2	1.0809	0	0	0.6651	0	0	0.6168	0.7876	0	0	0.3916	0	0	0.4437	0	0	0.5921	0.4758	1.42485	1.65532
Unc119b	unc-119 lipid binding chaperone B	106840	AA407659|AI414892	U119B_MOUSE	1	1	0.7152	4	4	6.1334	0	0	0.918	2.58887	2	2	1.0569	2	2	2.8477	1	1	1.5468	1.81713	2	2	1.0809	2	2	1.7294	4	5	3.0846	1.96497	0	0	0.3916	2	2	1.1538	2	2	1.5397	1.02837	1.4247	1.91076
Capns1	calpain, small subunit 1	12336	Capa-4|Capa4|Capn4|Cdps|Css1|D7Ertd146e	CPNS1_MOUSE;A0A0R4IZW8_MOUSE	10	20	6.7583	4	4	6.1334	2	2	2.3871	5.09293	8	14	4.9612	2	2	2.8477	3	3	2.9222	3.57703	8	16	5.7399	2	2	1.7294	3	4	2.591	3.35343	8	13	4.4657	5	6	2.5741	4	5	2.9614	3.33373	1.42379	1.00591
Snrpb2	U2 small nuclear ribonucleoprotein B	20639	2810052G09Rik	RU2B_MOUSE	4	5	1.9868	2	3	4.9645	2	2	2.3871	3.1128	3	6	2.358	1	1	1.9713	2	2	2.2345	2.18793	6	12	4.4083	0	0	0.6651	2	2	1.6038	2.22573	6	10	3.5252	3	7	2.9293	2	2	1.5397	2.66473	1.42271	0.835256
Map2k4	mitogen-activated protein kinase kinase 4	26398	JNKK1|MEK4|MKK4|PRKMK4|Sek1|Serk1	MP2K4_MOUSE;Q543X6_MOUSE;Q8K2U0_MOUSE	2	5	1.9868	1	2	3.796	0	0	0.918	2.2336	3	3	1.3821	0	0	1.0951	2	2	2.2345	1.57057	2	3	1.4136	2	3	2.2616	1	1	1.1102	1.59513	1	2	1.0181	1	2	1.1538	0	0	0.5921	0.921333	1.42216	1.73133
Trim25	tripartite motif-containing 25	217069	AA960166|AL022677|EFP|Zfp147	TRI25_MOUSE;Q3TU94_MOUSE	2	2	1.033	1	1	2.6277	1	1	1.6525	1.77107	0	0	0.4065	0	0	1.0951	2	2	2.2345	1.24537	1	1	0.7483	0	0	0.6651	1	1	1.1102	0.8412	2	2	1.0181	0	0	0.4437	3	3	2.0136	1.15847	1.42212	0.726132
Gstm4	glutathione S-transferase, mu 4	14865	1110004G14Rik|GSTM7-7|Gstb-4|Gstb4	A2AE91_MOUSE;Q8R5I6_MOUSE	3	14	4.8492	2	2	3.796	4	5	4.5916	4.41227	2	7	2.6833	2	3	3.7242	3	3	2.9222	3.1099	2	4	1.7462	2	2	1.7294	3	4	2.591	2.0222	2	4	1.6448	3	4	1.8639	4	5	2.9614	2.1567	1.41878	0.937636
Dnajc10	DnaJ heat shock protein family (Hsp40) member C10	66861	1200006L06Rik|D2Ertd706e|ERdj5|JPDI	DJC10_MOUSE;Q9CUG0_MOUSE	6	7	2.6227	1	1	2.6277	4	4	3.8567	3.0357	5	5	2.0327	2	2	2.8477	1	1	1.5468	2.1424	2	3	1.4136	2	2	1.7294	5	5	3.0846	2.07587	5	5	1.9582	2	3	1.5088	3	3	2.0136	1.82687	1.41696	1.1363
Golga5	golgi autoantigen, golgin subfamily a, 5	27277	Ret-II	GOGA5_MOUSE	1	1	0.7152	1	1	2.6277	0	0	0.918	1.4203	2	2	1.0569	0	0	1.0951	0	0	0.8593	1.00377	3	4	1.7462	0	0	0.6651	0	0	0.6168	1.00937	3	7	2.5849	0	0	0.4437	1	1	1.0659	1.36483	1.41497	0.739553
Dhrs7	dehydrogenase/reductase (SDR family) member 7	66375	2310016E22Rik|5730564L20Rik|AW061210|Retdsr4|Retsdr4	DHRS7_MOUSE	1	1	0.7152	1	1	2.6277	0	0	0.918	1.4203	2	2	1.0569	0	0	1.0951	0	0	0.8593	1.00377	1	1	0.7483	2	2	1.7294	1	1	1.1102	1.19597	3	3	1.3315	1	1	0.7987	2	2	1.5397	1.2233	1.41497	0.977656
Gripap1	GRIP1 associated protein 1	54645	AI854681|DXImx47e|GRASP-1|Sfc10|mKIAA1167	GRAP1_MOUSE;A2AEW8_MOUSE;A2AEW9_MOUSE	1	1	0.7152	1	1	2.6277	0	0	0.918	1.4203	2	2	1.0569	0	0	1.0951	0	0	0.8593	1.00377	3	3	1.4136	0	0	0.6651	0	0	0.6168	0.8985	4	4	1.6448	0	0	0.4437	0	0	0.5921	0.893533	1.41497	1.00556
Thumpd3	THUMP domain containing 3	14911	AW556087|Gt(ROSA)26asSor|Gtrosa26as	THUM3_MOUSE	1	1	0.7152	1	1	2.6277	0	0	0.918	1.4203	2	2	1.0569	0	0	1.0951	0	0	0.8593	1.00377	2	2	1.0809	1	1	1.1972	0	0	0.6168	0.964967	1	1	0.7048	0	0	0.4437	0	0	0.5921	0.5802	1.41497	1.66316
Rrp1	ribosomal RNA processing 1 homolog (S. cerevisiae)	18114	AL033305|AL033306|AU018604|NNP-1|Nnp1	RRP1_MOUSE	1	1	0.7152	1	1	2.6277	0	0	0.918	1.4203	2	2	1.0569	0	0	1.0951	0	0	0.8593	1.00377	5	7	2.7444	2	2	1.7294	2	2	1.6038	2.02587	2	3	1.3315	0	0	0.4437	0	0	0.5921	0.7891	1.41497	2.56731
Psma1	proteasome (prosome, macropain) subunit, alpha type 1	26440	C2|HC2|Pros-30|alpha-type	PSA1_MOUSE;Q3TS44_MOUSE	12	32	10.5788	7	7	9.6415	8	11	9.0035	9.74127	12	27	9.1942	2	3	3.7242	7	10	7.739	6.8858	14	20	7.0718	8	9	5.4563	3	4	2.591	5.0397	15	25	8.2294	10	18	6.8377	7	9	4.8576	6.64157	1.41469	0.758812
Pawr	PRKC, apoptosis, WT1, regulator	114774	2310001G03Rik|PAR4|Par-4	PAWR_MOUSE	7	10	3.5768	1	1	2.6277	0	0	0.918	2.37417	4	4	1.7074	0	0	1.0951	1	2	2.2345	1.679	0	0	0.4157	0	0	0.6651	0	0	0.6168	0.565867	4	4	1.6448	0	0	0.4437	0	0	0.5921	0.893533	1.41404	0.633291
Ddx21	DEAD (Asp-Glu-Ala-Asp) box polypeptide 21	56200	AI255159|AL022742|D10Ertd645e|D10Wsu42e	DDX21_MOUSE;Q6PCP0_MOUSE	8	14	4.8492	7	8	10.8114	8	12	9.7392	8.4666	12	17	5.9377	6	6	6.3548	7	7	5.6741	5.98887	14	25	8.7373	10	21	11.8517	14	18	9.5068	10.0319	8	12	4.1522	5	17	6.4823	4	6	3.4354	4.68997	1.41372	2.13902
Kars	lysyl-tRNA synthetase	85305	AA589550|AL024334|AL033315|AL033367|D8Ertd698e|D8Wsu108e|LysRS|mKIAA0070	SYK_MOUSE;Q8R2P8_MOUSE;Q3TIV6_MOUSE	13	24	8.0315	9	9	11.9816	10	10	8.268	9.42703	8	10	3.6594	7	7	7.2319	12	12	9.1161	6.66913	9	14	5.0741	10	11	6.5216	14	20	10.4955	7.36373	9	14	4.7793	13	21	7.9042	5	6	3.4354	5.37297	1.41353	1.37052
Chtop	chromatin target of PRMT1	66511	2500003M10Rik|Fop|Srag	CHTOP_MOUSE;B7ZMS6_MOUSE;E9PW20_MOUSE	2	9	3.2588	2	2	3.796	1	1	1.6525	2.90243	2	9	3.334	1	1	1.9713	0	0	0.8593	2.05487	2	4	1.7462	0	0	0.6651	0	0	0.6168	1.00937	2	5	1.9582	0	0	0.4437	2	2	1.5397	1.31387	1.41247	0.768241
Acads	acyl-Coenzyme A dehydrogenase, short chain	11409	AI196007|Bcd-1|Bcd1|Hdlq8|SCAD	ACADS_MOUSE	3	3	1.3509	4	4	6.1334	3	3	3.1218	3.53537	2	2	1.0569	2	2	2.8477	4	4	3.61	2.50487	2	2	1.0809	5	5	3.3263	11	11	6.0477	3.48497	3	3	1.3315	11	11	4.3502	11	16	8.1778	4.61983	1.4114	0.754349
Rab3gap1	RAB3 GTPase activating protein subunit 1	226407	1700003B17Rik|4732493F09Rik|AL117896|Rab3gap|p130	RB3GP_MOUSE;A0A1D5RLG3_MOUSE	1	1	0.7152	3	3	4.9645	0	0	0.918	2.19923	4	5	2.0327	0	0	1.0951	1	1	1.5468	1.5582	3	3	1.4136	1	1	1.1972	0	0	0.6168	1.07587	3	4	1.6448	0	0	0.4437	0	0	0.5921	0.893533	1.41139	1.20406
Hist2h2ab	histone cluster 2, H2ab	621893	EG621893|H2a-613a	H2A2B_MOUSE	13	46	15.0397	7	14	17.8368	8	12	9.7392	14.2052	10	30	10.1716	9	12	11.62	9	11	8.4275	10.073	12	30	10.4032	10	20	11.3184	7	12	6.5417	9.4211	11	25	8.2294	7	16	6.1269	11	19	9.6014	7.9859	1.41022	1.17972
Npepps	aminopeptidase puromycin sensitive	19155	AAP-S|MP100|Psa|R74825|goku	PSA_MOUSE	8	10	3.5768	4	4	6.1334	12	12	9.7392	6.48313	8	9	3.334	5	5	5.4778	6	6	4.986	4.59927	3	4	1.7462	11	13	7.5872	17	19	10.0011	6.44483	6	8	2.8983	19	28	10.3934	11	11	5.806	6.3659	1.4096	1.0124
Hddc2	HD domain containing 2	69692	2310057G13Rik	HDDC2_MOUSE	1	1	0.7152	0	0	1.4596	2	2	2.3871	1.52063	0	0	0.4065	1	1	1.9713	0	0	0.8593	1.07903	1	1	0.7483	0	0	0.6651	1	1	1.1102	0.8412	0	0	0.3916	0	0	0.4437	0	0	0.5921	0.4758	1.40926	1.76797
Rack1	receptor for activated C kinase 1	14694	AL033335|GB-like|Gnb2-rs1|Gnb2l1|p205	RACK1_MOUSE	14	28	9.305	13	17	21.3531	15	21	16.3654	15.6745	8	25	8.5428	10	12	11.62	13	18	13.2496	11.1375	6	18	6.4058	15	25	13.9853	17	31	15.9371	12.1094	7	19	6.3472	17	50	18.225	17	29	14.3496	12.9739	1.40737	0.933364
Anln	anillin, actin binding protein	68743	1110037A17Rik|2900037I21Rik|C78101|Scraps	ANLN_MOUSE	7	15	5.1673	0	0	1.4596	0	0	0.918	2.51497	4	5	2.0327	0	0	1.0951	2	2	2.2345	1.78743	10	15	5.407	0	0	0.6651	2	3	2.0973	2.72313	8	12	4.1522	0	0	0.4437	0	0	0.5921	1.72933	1.40703	1.57467
Echs1	enoyl Coenzyme A hydratase, short chain, 1, mitochondrial	93747	C80529	ECHM_MOUSE	4	6	2.3048	3	3	4.9645	6	6	5.3267	4.19867	4	7	2.6833	1	1	1.9713	5	5	4.298	2.9842	4	5	2.0789	6	7	4.3912	10	11	6.0477	4.1726	2	3	1.3315	8	11	4.3502	9	12	6.2803	3.98733	1.40697	1.04646
Gpd1l	glycerol-3-phosphate dehydrogenase 1-like	333433	2210409H23Rik|D9Ertd660e	GPD1L_MOUSE;B2RSR7_MOUSE	2	4	1.6689	2	2	3.796	0	0	0.918	2.12763	3	4	1.7074	1	1	1.9713	0	0	0.8593	1.51267	4	8	3.0771	3	3	2.2616	6	6	3.5783	2.97233	6	10	3.5252	2	2	1.1538	3	3	2.0136	2.23087	1.40654	1.33237
Gmps	guanine monophosphate synthetase	229363	670032|AA591640|AI047208|Gm9479	GUAA_MOUSE;B2RRH9_MOUSE	17	30	9.9419	7	7	9.6415	11	12	9.7392	9.7742	6	9	3.334	6	6	6.3548	12	15	11.1824	6.95707	7	11	4.0755	9	12	7.0543	16	17	9.0125	6.7141	6	6	2.2715	14	17	6.4823	11	11	5.806	4.85327	1.40493	1.38342
Sec61a1	Sec61 alpha 1 subunit (S. cerevisiae)	53421	AA408394|AA410007|Sec61a	S61A1_MOUSE	4	9	3.2588	1	1	2.6277	3	3	3.1218	3.00277	3	4	1.7074	0	0	1.0951	3	4	3.61	2.1375	3	5	2.0789	2	3	2.2616	2	2	1.6038	1.98143	6	10	3.5252	3	5	2.219	2	2	1.5397	2.42797	1.4048	0.816088
Chd7	chromodomain helicase DNA binding protein 7	320790	A730019I05Rik|Cycn|Cyn|Dz|Edy|Flo|GENA 47|GENA 60|Gena 52|Lda|Mt|Obt|Todo|WBE1|Whi|metis	CHD7_MOUSE	3	6	2.3048	0	0	1.4596	0	0	0.918	1.5608	1	3	1.3821	0	0	1.0951	0	0	0.8593	1.11217	1	3	1.4136	0	0	0.6651	0	0	0.6168	0.8985	3	9	3.2118	0	0	0.4437	0	0	0.5921	1.41587	1.40339	0.634594
Nosip	nitric oxide synthase interacting protein	66394	2310061K06Rik|CGI-25	NOSIP_MOUSE	5	6	2.3048	0	0	1.4596	0	0	0.918	1.5608	2	3	1.3821	0	0	1.0951	0	0	0.8593	1.11217	1	1	0.7483	0	0	0.6651	0	0	0.6168	0.676733	1	2	1.0181	0	0	0.4437	0	0	0.5921	0.684633	1.40339	0.988461
Tecpr2	tectonin beta-propeller repeat containing 2	104859	4930573I19Rik|AI604920|mKIAA0297	Q3UH45_MOUSE;Q8CDN4_MOUSE	1	3	1.3509	1	1	2.6277	1	2	2.3871	2.1219	1	4	1.7074	1	1	1.9713	0	0	0.8593	1.51267	1	4	1.7462	0	0	0.6651	0	0	0.6168	1.00937	2	4	1.6448	1	1	0.7987	1	1	1.0659	1.1698	1.40275	0.862854
Snrpg	small nuclear ribonucleoprotein polypeptide G	68011	2810024K17Rik|AL022803|SMG|sm-G|snRNP-G	RUXG_MOUSE	1	1	0.7152	1	1	2.6277	1	1	1.6525	1.66513	1	1	0.7317	1	1	1.9713	0	0	0.8593	1.18743	0	0	0.4157	1	1	1.1972	2	2	1.6038	1.07223	2	2	1.0181	1	1	0.7987	1	2	1.5397	1.11883	1.4023	0.958349
Gm732	predicted gene 732	213450	-	Q3V0P9_MOUSE	1	1	0.7152	1	1	2.6277	1	1	1.6525	1.66513	1	1	0.7317	1	1	1.9713	0	0	0.8593	1.18743	1	1	0.7483	1	1	1.1972	0	0	0.6168	0.8541	0	0	0.3916	0	0	0.4437	0	0	0.5921	0.4758	1.4023	1.79508
Pcmt1	protein-L-isoaspartate (D-aspartate) O-methyltransferase 1	18537	C79501|PIMT	Q8BPI6_MOUSE;E9PWE0_MOUSE;E0CYV0_MOUSE	3	4	1.6689	0	0	1.4596	6	7	6.0618	3.06343	0	0	0.4065	4	4	4.6009	1	1	1.5468	2.18473	1	1	0.7483	1	1	1.1972	5	5	3.0846	1.6767	2	2	1.0181	2	2	1.1538	7	10	5.3318	2.50123	1.4022	0.670349
Ap1b1	adaptor protein complex AP-1, beta 1 subunit	11764	Adtb1|b2b1660Clo	AP1B1_MOUSE;Q8CC13_MOUSE	5	6	2.3048	5	5	7.3025	8	12	9.7392	6.44883	6	9	3.334	5	5	5.4778	5	6	4.986	4.59927	5	6	2.4116	9	14	8.12	11	15	8.024	6.1852	9	11	3.8387	14	21	7.9042	10	10	5.3318	5.69157	1.40214	1.08673
Suclg1	succinate-CoA ligase, GDP-forming, alpha subunit	56451	1500000I01Rik|Sucla1	SUCA_MOUSE	4	5	1.9868	3	3	4.9645	1	1	1.6525	2.86793	2	2	1.0569	2	2	2.8477	2	2	2.2345	2.04637	3	5	2.0789	5	6	3.8587	3	6	3.5783	3.17197	7	9	3.2118	4	8	3.2845	4	10	5.3318	3.9427	1.40148	0.804516
Fdxr	ferredoxin reductase	14149	-	ADRO_MOUSE	1	1	0.7152	1	1	2.6277	0	0	0.918	1.4203	0	0	0.4065	0	0	1.0951	1	1	1.5468	1.01613	0	0	0.4157	1	1	1.1972	1	1	1.1102	0.9077	1	2	1.0181	3	3	1.5088	2	4	2.4875	1.67147	1.39775	0.543056
Gsto2	glutathione S-transferase omega 2	68214	1700020F09Rik|4930425C18Rik|GSTO 2-2	GSTO2_MOUSE;Q9D2S1_MOUSE;Q8BW12_MOUSE	1	1	0.7152	1	1	2.6277	0	0	0.918	1.4203	0	0	0.4065	0	0	1.0951	1	1	1.5468	1.01613	0	0	0.4157	0	0	0.6651	0	0	0.6168	0.565867	0	0	0.3916	1	3	1.5088	1	1	1.0659	0.988767	1.39775	0.572295
Nceh1	neutral cholesterol ester hydrolase 1	320024	Aadacl1|B230106I24Rik|CPO-BP|Nceh	NCEH1_MOUSE	1	1	0.7152	1	1	2.6277	0	0	0.918	1.4203	0	0	0.4065	0	0	1.0951	1	1	1.5468	1.01613	1	1	0.7483	1	1	1.1972	1	2	1.6038	1.1831	1	1	0.7048	1	3	1.5088	3	5	2.9614	1.725	1.39775	0.685855
Slc25a20	solute carrier family 25 (mitochondrial carnitine/acylcarnitine translocase), member 20	57279	1110007P09Rik|C78826|Cact|mCAC	MCAT_MOUSE	1	1	0.7152	1	1	2.6277	0	0	0.918	1.4203	0	0	0.4065	0	0	1.0951	1	1	1.5468	1.01613	0	0	0.4157	0	0	0.6651	1	1	1.1102	0.730333	0	0	0.3916	2	2	1.1538	2	2	1.5397	1.02837	1.39775	0.710188
Mbnl3	muscleblind like splicing factor 3	171170	A530038J18Rik|AI661274|CHCR|E430034C16Rik|MBLX|MBLX39|MBXL	MBNL3_MOUSE;Q542D8_MOUSE;Q3TJQ3_MOUSE;Q8BYC7_MOUSE	1	1	0.7152	1	1	2.6277	0	0	0.918	1.4203	0	0	0.4065	0	0	1.0951	1	1	1.5468	1.01613	0	0	0.4157	0	0	0.6651	0	0	0.6168	0.565867	0	0	0.3916	1	1	0.7987	1	1	1.0659	0.752067	1.39775	0.752416
Ppp1r8	protein phosphatase 1, regulatory (inhibitor) subunit 8	100336	6330548N22Rik|AU044684|NIPP1	PP1R8_MOUSE;A2ADR8_MOUSE	1	1	0.7152	1	1	2.6277	0	0	0.918	1.4203	0	0	0.4065	0	0	1.0951	1	1	1.5468	1.01613	0	0	0.4157	0	0	0.6651	0	0	0.6168	0.565867	0	0	0.3916	0	0	0.4437	1	1	1.0659	0.633733	1.39775	0.89291
Cyp20a1	cytochrome P450, family 20, subfamily a, polypeptide 1	77951	A930011N14Rik|Cypm	CP20A_MOUSE;Q80Y48_MOUSE	1	1	0.7152	1	1	2.6277	0	0	0.918	1.4203	0	0	0.4065	0	0	1.0951	1	1	1.5468	1.01613	0	0	0.4157	0	0	0.6651	0	0	0.6168	0.565867	0	0	0.3916	0	0	0.4437	0	0	0.5921	0.4758	1.39775	1.1893
Stpg4	sperm tail PG rich repeat containing 4	75467	1700011E24Rik|GSE	STPG4_MOUSE	1	1	0.7152	1	1	2.6277	0	0	0.918	1.4203	0	0	0.4065	0	0	1.0951	1	1	1.5468	1.01613	0	0	0.4157	1	1	1.1972	1	1	1.1102	0.9077	0	0	0.3916	0	0	0.4437	1	1	1.0659	0.633733	1.39775	1.43231
Srp9	signal recognition particle 9	27058	9kDa	SRP09_MOUSE;Q5EAT0_MOUSE;Q3UIK3_MOUSE	1	1	0.7152	2	2	3.796	2	2	2.3871	2.29943	1	1	0.7317	1	1	1.9713	1	2	2.2345	1.64583	2	2	1.0809	0	0	0.6651	0	0	0.6168	0.7876	2	2	1.0181	4	4	1.8639	1	1	1.0659	1.31597	1.39712	0.598495
Ganab	alpha glucosidase 2 alpha neutral subunit	14376	AU042638|G2an|GluII|mKIAA0088	GANAB_MOUSE;A1A4T2_MOUSE	5	6	2.3048	8	9	11.9816	16	16	12.6831	8.98983	9	9	3.334	5	5	5.4778	14	14	10.4935	6.4351	11	12	4.4083	33	49	26.8061	17	23	11.979	14.3978	23	26	8.5432	30	58	21.0758	33	68	32.9108	20.8433	1.397	0.690765
Gnao1	guanine nucleotide binding protein, alpha O	14681	AW050213|Galphao|Gnao|alphaO	GNAO_MOUSE;Q543S2_MOUSE	1	1	0.7152	3	3	4.9645	2	4	3.8567	3.1788	1	2	1.0569	1	2	2.8477	2	3	2.9222	2.2756	1	1	0.7483	2	4	2.7939	2	8	4.5659	2.7027	2	4	1.6448	2	5	2.219	2	3	2.0136	1.95913	1.39691	1.37954
Trmt112	tRNA methyltransferase 11-2	67674	0610038D11Rik|Trm112p	TR112_MOUSE;Q5M8M3_MOUSE	2	3	1.3509	0	0	1.4596	3	3	3.1218	1.97743	1	1	0.7317	1	1	1.9713	1	1	1.5468	1.4166	1	1	0.7483	2	2	1.7294	0	0	0.6168	1.0315	0	0	0.3916	2	2	1.1538	2	2	1.5397	1.02837	1.3959	1.00305
Ikbkap	inhibitor of kappa light polypeptide enhancer in B cells, kinase complex-associated protein	230233	3110040G09Rik|6030413P05|C78473|Elp1|IKAP	ELP1_MOUSE	4	5	1.9868	0	0	1.4596	3	3	3.1218	2.1894	3	3	1.3821	0	0	1.0951	2	2	2.2345	1.57057	1	1	0.7483	4	4	2.7939	1	1	1.1102	1.5508	5	9	3.2118	10	11	4.3502	2	2	1.5397	3.0339	1.39402	0.511157
2002-09-01	septin 2	18000	AW208991|Nedd-5|Nedd5|mKIAA0158	SEPT2_MOUSE;E9Q3V6_MOUSE	10	16	5.4855	9	10	13.1521	7	8	6.7971	8.47823	8	10	3.6594	5	5	5.4778	9	12	9.1161	6.08443	10	12	4.4083	11	15	8.6529	12	19	10.0011	7.68743	12	20	6.6609	8	13	5.0608	12	20	10.076	7.2659	1.39343	1.05802
Sar1a	secretion associated Ras related GTPase 1A	20224	1600019H17Rik|Sara|Sara1	Q99JZ4_MOUSE	7	10	3.5768	3	3	4.9645	5	6	5.3267	4.62267	2	2	1.0569	4	4	4.6009	4	5	4.298	3.3186	3	6	2.4116	6	6	3.8587	3	3	2.0973	2.7892	4	5	1.9582	4	6	2.5741	5	6	3.4354	2.6559	1.39296	1.05019
Sik3	SIK family kinase 3	70661	5730525O22Rik|9030204A07Rik|AI447252|AI846254|AI849445|Qsk|SIK-3|mKIAA0999	SIK3_MOUSE;E9PU87_MOUSE	3	5	1.9868	0	0	1.4596	1	1	1.6525	1.69963	2	4	1.7074	0	0	1.0951	0	0	0.8593	1.2206	4	5	2.0789	2	2	1.7294	0	0	0.6168	1.47503	3	4	1.6448	0	0	0.4437	0	0	0.5921	0.893533	1.39246	1.65079
Mink1	misshapen-like kinase 1 (zebrafish)	50932	B55|MINK|Map4k6|Ysk2	MINK1_MOUSE;G3X9G2_MOUSE;Q5SXG3_MOUSE;Q7TT13_MOUSE	0	0	0.3973	0	0	1.4596	2	2	2.3871	1.41467	0	0	0.4065	0	0	1.0951	1	1	1.5468	1.01613	0	0	0.4157	0	0	0.6651	0	0	0.6168	0.565867	0	0	0.3916	2	2	1.1538	0	0	0.5921	0.7125	1.39221	0.794199
Nol10	nucleolar protein 10	217431	Gm67	NOL10_MOUSE;Q3TUB5_MOUSE	0	0	0.3973	0	0	1.4596	2	2	2.3871	1.41467	0	0	0.4065	0	0	1.0951	1	1	1.5468	1.01613	1	1	0.7483	1	1	1.1972	0	0	0.6168	0.8541	2	2	1.0181	0	0	0.4437	1	1	1.0659	0.842567	1.39221	1.01369
Dbnl	drebrin-like	13169	Abp1|SH3P7|mAbp1	DBNL_MOUSE	10	23	7.7132	1	1	2.6277	1	1	1.6525	3.9978	3	15	5.2867	0	0	1.0951	2	2	2.2345	2.8721	5	14	5.0741	1	1	1.1972	0	0	0.6168	2.29603	8	16	5.4064	3	3	1.5088	0	0	0.5921	2.50243	1.39194	0.91752
Colgalt1	collagen beta(1-O)galactosyltransferase 1	234407	2810024B22Rik|Glt25d1	GT251_MOUSE	4	4	1.6689	3	3	4.9645	5	5	4.5916	3.74167	1	1	0.7317	3	3	3.7242	4	4	3.61	2.68863	3	3	1.4136	5	6	3.8587	7	7	4.0721	3.1148	1	1	0.7048	9	11	4.3502	5	5	2.9614	2.67213	1.39166	1.16566
4931406C07Rik	RIKEN cDNA 4931406C07 gene	70984	-	CK054_MOUSE;A0A1L1SSF8_MOUSE	3	3	1.3509	1	1	2.6277	2	2	2.3871	2.1219	1	2	1.0569	1	1	1.9713	1	1	1.5468	1.525	0	0	0.4157	0	0	0.6651	0	0	0.6168	0.565867	2	2	1.0181	1	1	0.7987	1	1	1.0659	0.9609	1.39141	0.588892
Tmed4	transmembrane p24 trafficking protein 4	103694	1110014L17Rik|AI326346	TMED4_MOUSE	2	3	1.3509	0	0	1.4596	2	2	2.3871	1.73253	0	0	0.4065	0	0	1.0951	2	2	2.2345	1.24537	1	1	0.7483	0	0	0.6651	2	2	1.6038	1.00573	0	0	0.3916	1	1	0.7987	5	7	3.9094	1.6999	1.39118	0.591643
Naa10	N(alpha)-acetyltransferase 10, NatA catalytic subunit	56292	2310039H09Rik|Ard1|Ard1a|Te2	NAA10_MOUSE;Q540H0_MOUSE;Q3V4D5_MOUSE;B1AUY9_MOUSE	5	8	2.9407	2	2	3.796	2	2	2.3871	3.04127	3	6	2.358	1	1	1.9713	2	2	2.2345	2.18793	1	4	1.7462	1	1	1.1972	1	1	1.1102	1.3512	2	3	1.3315	2	3	1.5088	1	1	1.0659	1.30207	1.39002	1.03773
Rbm3	RNA binding motif (RNP1, RRM) protein 3	19652	2600016C11Rik	RBM3_MOUSE;Q545K5_MOUSE;Q8BG13_MOUSE;Q5RJV3_MOUSE	10	29	9.6234	3	3	4.9645	5	6	5.3267	6.6382	10	26	8.8685	3	4	4.6009	0	0	0.8593	4.77623	10	25	8.7373	2	2	1.7294	3	3	2.0973	4.188	7	17	5.72	2	2	1.1538	2	3	2.0136	2.96247	1.38984	1.41369
Ndufb9	NADH dehydrogenase (ubiquinone) 1 beta subcomplex, 9	66218	1190008J14Rik	NDUB9_MOUSE	0	0	0.3973	1	1	2.6277	3	3	3.1218	2.04893	0	0	0.4065	0	0	1.0951	3	3	2.9222	1.4746	0	0	0.4157	0	0	0.6651	1	1	1.1102	0.730333	0	0	0.3916	0	0	0.4437	2	2	1.5397	0.791667	1.38948	0.922526
Itgb4	integrin beta 4	192897	AA407042|C230078O20|CD104	ITB4_MOUSE;A2A864_MOUSE	3	3	1.3509	0	0	1.4596	0	0	0.918	1.24283	1	1	0.7317	0	0	1.0951	0	0	0.8593	0.895367	2	2	1.0809	0	0	0.6651	2	3	2.0973	1.2811	4	4	1.6448	11	15	5.7715	2	2	1.5397	2.98533	1.38807	0.429131
Chchd6	coiled-coil-helix-coiled-coil-helix domain containing 6	66098	0710001P09Rik|1700021B03Rik	MIC25_MOUSE;E9Q4M4_MOUSE	3	3	1.3509	0	0	1.4596	0	0	0.918	1.24283	1	1	0.7317	0	0	1.0951	0	0	0.8593	0.895367	0	0	0.4157	0	0	0.6651	0	0	0.6168	0.565867	5	6	2.2715	0	0	0.4437	0	0	0.5921	1.10243	1.38807	0.513289
Elp5	elongator acetyltransferase complex subunit 5	54351	Derp6|Rai12	ELP5_MOUSE	3	3	1.3509	0	0	1.4596	0	0	0.918	1.24283	1	1	0.7317	0	0	1.0951	0	0	0.8593	0.895367	1	1	0.7483	0	0	0.6651	0	0	0.6168	0.676733	1	1	0.7048	0	0	0.4437	4	4	2.4875	1.212	1.38807	0.558361
Wdr5	WD repeat domain 5	140858	2410008O07Rik|AA408785|AA960360|Big|Big-3	WDR5_MOUSE	3	3	1.3509	0	0	1.4596	0	0	0.918	1.24283	1	1	0.7317	0	0	1.0951	0	0	0.8593	0.895367	2	3	1.4136	0	0	0.6651	1	1	1.1102	1.06297	2	3	1.3315	6	6	2.5741	2	2	1.5397	1.8151	1.38807	0.585624
Upf2	UPF2 regulator of nonsense transcripts homolog (yeast)	326622	-	A2AT37_MOUSE	2	3	1.3509	0	0	1.4596	0	0	0.918	1.24283	1	1	0.7317	0	0	1.0951	0	0	0.8593	0.895367	1	1	0.7483	0	0	0.6651	0	0	0.6168	0.676733	2	2	1.0181	3	3	1.5088	0	0	0.5921	1.03967	1.38807	0.650914
Acbd5	acyl-Coenzyme A binding domain containing 5	74159	1300014E15Rik	ACBD5_MOUSE;E9QNH7_MOUSE;Q5CZX6_MOUSE	2	3	1.3509	0	0	1.4596	0	0	0.918	1.24283	1	1	0.7317	0	0	1.0951	0	0	0.8593	0.895367	1	1	0.7483	0	0	0.6651	0	0	0.6168	0.676733	0	0	0.3916	0	0	0.4437	3	3	2.0136	0.949633	1.38807	0.712626
Oxa1l	oxidase assembly 1-like	69089	1810020M02Rik|AI894287	OXA1L_MOUSE	3	3	1.3509	0	0	1.4596	0	0	0.918	1.24283	1	1	0.7317	0	0	1.0951	0	0	0.8593	0.895367	1	1	0.7483	0	0	0.6651	0	0	0.6168	0.676733	3	3	1.3315	1	1	0.7987	0	0	0.5921	0.907433	1.38807	0.745766
Armt1	acidic residue methyltransferase 1	73419	1700052N19Rik|AW320013|AW536799	ARMT1_MOUSE	3	3	1.3509	0	0	1.4596	0	0	0.918	1.24283	1	1	0.7317	0	0	1.0951	0	0	0.8593	0.895367	0	0	0.4157	0	0	0.6651	1	1	1.1102	0.730333	3	3	1.3315	1	1	0.7987	0	0	0.5921	0.907433	1.38807	0.804834
Ssbp1	single-stranded DNA binding protein 1	381760	2810480P10Rik|G630031O20Rik|MtSSB|mtDBP	SSBP_MOUSE;Q8R2K3_MOUSE	2	3	1.3509	0	0	1.4596	0	0	0.918	1.24283	1	1	0.7317	0	0	1.0951	0	0	0.8593	0.895367	1	1	0.7483	0	0	0.6651	0	0	0.6168	0.676733	0	0	0.3916	2	3	1.5088	0	0	0.5921	0.830833	1.38807	0.814524
Usp25	ubiquitin specific peptidase 25	30940	-	UBP25_MOUSE	2	3	1.3509	0	0	1.4596	0	0	0.918	1.24283	1	1	0.7317	0	0	1.0951	0	0	0.8593	0.895367	0	0	0.4157	0	0	0.6651	0	0	0.6168	0.565867	2	2	1.0181	0	0	0.4437	0	0	0.5921	0.684633	1.38807	0.826525
Ptges2	prostaglandin E synthase 2	96979	0610038H10Rik|C79137|Gbf1|Mpges2|Pges2	PGES2_MOUSE	2	3	1.3509	0	0	1.4596	0	0	0.918	1.24283	1	1	0.7317	0	0	1.0951	0	0	0.8593	0.895367	0	0	0.4157	0	0	0.6651	0	0	0.6168	0.565867	1	2	1.0181	0	0	0.4437	0	0	0.5921	0.684633	1.38807	0.826525
Uprt	uracil phosphoribosyltransferase	331487	Gm774	UPP_MOUSE	2	3	1.3509	0	0	1.4596	0	0	0.918	1.24283	1	1	0.7317	0	0	1.0951	0	0	0.8593	0.895367	0	0	0.4157	0	0	0.6651	0	0	0.6168	0.565867	1	2	1.0181	0	0	0.4437	0	0	0.5921	0.684633	1.38807	0.826525
Parp3	poly (ADP-ribose) polymerase family, member 3	235587	A930002C11Rik|AW990611|Adprt3|Adprtl3|PARP-3|pADPRT-3	Q3ULW8_MOUSE;Q8CFB8_MOUSE;Q3UGL7_MOUSE;Q8BXU2_MOUSE	3	3	1.3509	0	0	1.4596	0	0	0.918	1.24283	1	1	0.7317	0	0	1.0951	0	0	0.8593	0.895367	2	2	1.0809	0	0	0.6651	0	0	0.6168	0.7876	3	3	1.3315	1	1	0.7987	0	0	0.5921	0.907433	1.38807	0.867943
Stx8	syntaxin 8	55943	0610007H08Rik|1110002H11Rik|4930571E13Rik|CARB	STX8_MOUSE	2	3	1.3509	0	0	1.4596	0	0	0.918	1.24283	1	1	0.7317	0	0	1.0951	0	0	0.8593	0.895367	0	0	0.4157	0	0	0.6651	0	0	0.6168	0.565867	1	1	0.7048	0	0	0.4437	0	0	0.5921	0.5802	1.38807	0.975296
Mrpl54	mitochondrial ribosomal protein L54	66047	0610008M19Rik|D10Sut1e	RM54_MOUSE	2	3	1.3509	0	0	1.4596	0	0	0.918	1.24283	1	1	0.7317	0	0	1.0951	0	0	0.8593	0.895367	0	0	0.4157	0	0	0.6651	0	0	0.6168	0.565867	1	1	0.7048	0	0	0.4437	0	0	0.5921	0.5802	1.38807	0.975296
Ing5	inhibitor of growth family, member 5	66262	1700001C14Rik|1700027H23Rik|1810018M11Rik|AI225768	ING5_MOUSE	2	3	1.3509	0	0	1.4596	0	0	0.918	1.24283	1	1	0.7317	0	0	1.0951	0	0	0.8593	0.895367	0	0	0.4157	0	0	0.6651	0	0	0.6168	0.565867	1	1	0.7048	0	0	0.4437	0	0	0.5921	0.5802	1.38807	0.975296
Fat2	FAT atypical cadherin 2	245827	EMI2|Fath2|Gm523|mKIAA0811	FAT2_MOUSE	3	3	1.3509	0	0	1.4596	0	0	0.918	1.24283	1	1	0.7317	0	0	1.0951	0	0	0.8593	0.895367	0	0	0.4157	0	0	0.6651	0	0	0.6168	0.565867	1	1	0.7048	0	0	0.4437	0	0	0.5921	0.5802	1.38807	0.975296
Rpl37rt	ribosomal protein L37, retrotransposed	100502825	EyeLinc4|Gm13826	RL37_MOUSE	3	3	1.3509	0	0	1.4596	0	0	0.918	1.24283	1	1	0.7317	0	0	1.0951	0	0	0.8593	0.895367	1	1	0.7483	0	0	0.6651	0	0	0.6168	0.676733	2	2	1.0181	0	0	0.4437	0	0	0.5921	0.684633	1.38807	0.988461
Taok1	TAO kinase 1	216965	2810468K05Rik|AU020252|D130018F14Rik|Map3k16|Markk|Psk2|mKIAA1361	TAOK1_MOUSE;B2RX66_MOUSE	3	3	1.3509	0	0	1.4596	0	0	0.918	1.24283	1	1	0.7317	0	0	1.0951	0	0	0.8593	0.895367	2	2	1.0809	0	0	0.6651	0	0	0.6168	0.7876	3	3	1.3315	0	0	0.4437	0	0	0.5921	0.7891	1.38807	0.998099
Exoc1	exocyst complex component 1	69940	2810407P21Rik|A730011E05Rik|SEC3|Sec3l1|Sec3p	EXOC1_MOUSE;Q6P1Y9_MOUSE;Q5PPR2_MOUSE	3	3	1.3509	0	0	1.4596	0	0	0.918	1.24283	1	1	0.7317	0	0	1.0951	0	0	0.8593	0.895367	1	1	0.7483	0	0	0.6651	0	0	0.6168	0.676733	1	1	0.7048	0	0	0.4437	0	0	0.5921	0.5802	1.38807	1.16638
Flywch2	FLYWCH family member 2	76917	2810417J12Rik|3010014L17Rik|AW548203	FWCH2_MOUSE	1	3	1.3509	0	0	1.4596	0	0	0.918	1.24283	1	1	0.7317	0	0	1.0951	0	0	0.8593	0.895367	1	1	0.7483	0	0	0.6651	0	0	0.6168	0.676733	1	1	0.7048	0	0	0.4437	0	0	0.5921	0.5802	1.38807	1.16638
Abl2	v-abl Abelson murine leukemia viral oncogene 2 (arg, Abelson-related gene)	11352	AA536808|Abll|Arg	B2RQ57_MOUSE;F8VQH0_MOUSE	2	3	1.3509	0	0	1.4596	0	0	0.918	1.24283	1	1	0.7317	0	0	1.0951	0	0	0.8593	0.895367	1	1	0.7483	0	0	0.6651	1	1	1.1102	0.8412	1	2	1.0181	0	0	0.4437	0	0	0.5921	0.684633	1.38807	1.22869
Plaur	plasminogen activator, urokinase receptor	18793	Cd87|u-PAR|uPAR	UPAR_MOUSE;Q545X5_MOUSE	2	3	1.3509	0	0	1.4596	0	0	0.918	1.24283	1	1	0.7317	0	0	1.0951	0	0	0.8593	0.895367	2	3	1.4136	1	1	1.1972	0	0	0.6168	1.07587	1	2	1.0181	0	0	0.4437	1	1	1.0659	0.842567	1.38807	1.27689
Nom1	nucleolar protein with MIF4G domain 1	433864	D5Kng1|Gm1040	NOM1_MOUSE	2	3	1.3509	0	0	1.4596	0	0	0.918	1.24283	1	1	0.7317	0	0	1.0951	0	0	0.8593	0.895367	2	2	1.0809	0	0	0.6651	0	0	0.6168	0.7876	1	1	0.7048	0	0	0.4437	0	0	0.5921	0.5802	1.38807	1.35746
Mbd2	methyl-CpG binding domain protein 2	17191	MBD2a	MBD2_MOUSE	3	3	1.3509	0	0	1.4596	0	0	0.918	1.24283	1	1	0.7317	0	0	1.0951	0	0	0.8593	0.895367	1	1	0.7483	0	0	0.6651	0	0	0.6168	0.676733	0	0	0.3916	0	0	0.4437	0	0	0.5921	0.4758	1.38807	1.42231
Tmem42	transmembrane protein 42	66079	0610027O18Rik|4933429E06Rik|AV003444|D9Ertd662e	TMM42_MOUSE;A0A1L1SRQ7_MOUSE	2	3	1.3509	0	0	1.4596	0	0	0.918	1.24283	1	1	0.7317	0	0	1.0951	0	0	0.8593	0.895367	1	1	0.7483	0	0	0.6651	0	0	0.6168	0.676733	0	0	0.3916	0	0	0.4437	0	0	0.5921	0.4758	1.38807	1.42231
Mob3a	MOB kinase activator 3A	208228	5330417K06Rik|A630029F06|AV218468|Mobkl2a	MOB3A_MOUSE	2	3	1.3509	0	0	1.4596	0	0	0.918	1.24283	1	1	0.7317	0	0	1.0951	0	0	0.8593	0.895367	1	1	0.7483	0	0	0.6651	0	0	0.6168	0.676733	0	0	0.3916	0	0	0.4437	0	0	0.5921	0.4758	1.38807	1.42231
Mob3b	MOB kinase activator 3B	214944	8430436F23Rik|A430018A01Rik|Mobkl2b	MOB3B_MOUSE	2	3	1.3509	0	0	1.4596	0	0	0.918	1.24283	1	1	0.7317	0	0	1.0951	0	0	0.8593	0.895367	1	1	0.7483	0	0	0.6651	0	0	0.6168	0.676733	0	0	0.3916	0	0	0.4437	0	0	0.5921	0.4758	1.38807	1.42231
Uevld	UEV and lactate/malate dehyrogenase domains	54122	8430408E05Rik|Attp	UEVLD_MOUSE	2	3	1.3509	0	0	1.4596	0	0	0.918	1.24283	1	1	0.7317	0	0	1.0951	0	0	0.8593	0.895367	2	2	1.0809	1	1	1.1972	0	0	0.6168	0.964967	1	1	0.7048	0	0	0.4437	0	0	0.5921	0.5802	1.38807	1.66316
Dohh	deoxyhypusine hydroxylase/monooxygenase	102115	1110033C18Rik|AI585913|AL022869|Hlrc1	DOHH_MOUSE	2	3	1.3509	0	0	1.4596	0	0	0.918	1.24283	1	1	0.7317	0	0	1.0951	0	0	0.8593	0.895367	1	1	0.7483	2	2	1.7294	0	0	0.6168	1.0315	0	0	0.3916	0	0	0.4437	0	0	0.5921	0.4758	1.38807	2.16793
Dhrs1	dehydrogenase/reductase (SDR family) member 1	52585	1110029G07Rik|AW112170|D14Ertd484e	DHRS1_MOUSE;Q3TVU9_MOUSE	4	5	1.9868	1	1	2.6277	0	0	0.918	1.84417	2	5	2.0327	0	0	1.0951	0	0	0.8593	1.32903	3	3	1.4136	1	1	1.1972	0	0	0.6168	1.07587	4	8	2.8983	3	3	1.5088	3	3	2.0136	2.14023	1.3876	0.502687
Fbll1	fibrillarin-like 1	237730	AI595406	FBLL1_MOUSE	1	1	0.7152	2	3	4.9645	1	2	2.3871	2.68893	1	1	0.7317	1	2	2.8477	2	2	2.2345	1.93797	0	0	0.4157	2	4	2.7939	2	4	2.591	1.93353	1	1	0.7048	3	12	4.7055	2	7	3.9094	3.10657	1.3875	0.622402
Actr2	ARP2 actin-related protein 2	66713	4921510D23Rik|AA409782|Arp2|D6Ertd746e	ARP2_MOUSE;Q5SW83_MOUSE	13	17	5.8036	10	13	16.6652	7	10	8.268	10.2456	7	7	2.6833	7	9	8.9867	11	14	10.4935	7.38783	6	6	2.4116	10	15	8.6529	12	18	9.5068	6.8571	5	6	2.2715	14	25	9.3265	11	18	9.1268	6.90827	1.38682	0.992593
Dnaja1	DnaJ heat shock protein family (Hsp40) member A1	15502	HSJ-2|Hsj2|Nedd7	DNJA1_MOUSE;Q5NTY0_MOUSE	6	7	2.6227	3	3	4.9645	1	1	1.6525	3.0799	7	9	3.334	0	0	1.0951	2	2	2.2345	2.2212	5	8	3.0771	3	3	2.2616	4	4	2.591	2.64323	2	3	1.3315	2	2	1.1538	1	1	1.0659	1.18373	1.38659	2.23296
Arl3	ADP-ribosylation factor-like 3	56350	-	ARL3_MOUSE;Q543P7_MOUSE	2	3	1.3509	1	1	2.6277	1	1	1.6525	1.87703	1	1	0.7317	0	0	1.0951	1	2	2.2345	1.35377	3	4	1.7462	2	2	1.7294	5	5	3.0846	2.18673	4	6	2.2715	4	4	1.8639	4	4	2.4875	2.20763	1.38653	0.990533
Wdr37	WD repeat domain 37	207615	-	WDR37_MOUSE;Q05BF4_MOUSE;Q8C8P3_MOUSE	3	3	1.3509	1	1	2.6277	1	1	1.6525	1.87703	1	1	0.7317	0	0	1.0951	2	2	2.2345	1.35377	0	0	0.4157	1	1	1.1972	2	2	1.6038	1.07223	1	1	0.7048	0	0	0.4437	0	0	0.5921	0.5802	1.38653	1.84804
Ddx27	DEAD (Asp-Glu-Ala-Asp) box polypeptide 27	228889	C86129	DDX27_MOUSE	0	0	0.3973	1	1	2.6277	1	1	1.6525	1.55917	1	1	0.7317	0	0	1.0951	1	1	1.5468	1.12453	1	1	0.7483	2	2	1.7294	4	4	2.591	1.68957	3	4	1.6448	2	2	1.1538	3	3	2.0136	1.60407	1.3865	1.0533
Hyi	hydroxypyruvate isomerase (putative)	68180	2700033B16Rik|6430559E15Rik|HT036	HYI_MOUSE	0	0	0.3973	1	1	2.6277	1	1	1.6525	1.55917	1	1	0.7317	0	0	1.0951	1	1	1.5468	1.12453	0	0	0.4157	1	1	1.1972	1	1	1.1102	0.9077	0	0	0.3916	0	0	0.4437	1	1	1.0659	0.633733	1.3865	1.43231
Eif3h	eukaryotic translation initiation factor 3, subunit H	68135	1110008A16Rik|40kD|9430017H16Rik|EIF3-P40|EIF3-gamma|Eif3s3	EIF3H_MOUSE;Q5M9L0_MOUSE	12	23	7.7132	5	5	7.3025	3	3	3.1218	6.04583	6	17	5.9377	2	2	2.8477	5	5	4.298	4.36113	7	16	5.7399	2	2	1.7294	3	4	2.591	3.35343	6	11	3.8387	2	3	1.5088	2	2	1.5397	2.29573	1.3863	1.46072
Srsf4	serine/arginine-rich splicing factor 4	57317	5730499P16Rik|AW550192|MNCb-2616|SRp75|Sfrs4	Q542V3_MOUSE	6	9	3.2588	3	4	6.1334	0	0	0.918	3.43673	6	6	2.358	2	2	2.8477	2	2	2.2345	2.48007	4	10	3.7427	1	2	1.7294	3	3	2.0973	2.52313	5	7	2.5849	5	7	2.9293	3	3	2.0136	2.50927	1.38574	1.00553
Efhd2	EF hand domain containing 2	27984	2600015J22Rik|AA408606|D4Wsu27e	Q8C845_MOUSE	11	19	6.4401	5	5	7.3025	2	2	2.3871	5.37657	5	12	4.3102	2	3	3.7242	4	4	3.61	3.88147	5	7	2.7444	4	5	3.3263	6	11	6.0477	4.03947	6	11	3.8387	5	7	2.9293	5	6	3.4354	3.40113	1.38519	1.18768
H2afy	H2A histone family, member Y	26914	H2AF12M|mH2a1|macroH2A1	H2AY_MOUSE;Q8CA90_MOUSE;Q9CTH9_MOUSE	7	8	2.9407	6	6	8.4719	7	9	7.5325	6.31503	5	5	2.0327	4	4	4.6009	8	9	7.0506	4.5614	2	2	1.0809	13	22	12.385	10	13	7.0357	6.83387	3	3	1.3315	12	21	7.9042	10	14	7.2289	5.4882	1.38445	1.24519
Rpl13a	ribosomal protein L13A	22121	1810026N22Rik|Tstap198-7|tum-antigen	RL13A_MOUSE;Q5M9M0_MOUSE	3	5	1.9868	7	7	9.6415	5	5	4.5916	5.40663	5	8	3.0086	3	3	3.7242	6	6	4.986	3.90627	6	8	3.0771	8	9	5.4563	7	8	4.5659	4.36643	5	5	1.9582	8	21	7.9042	6	12	6.2803	5.3809	1.38409	0.811469
Sf3b3	splicing factor 3b, subunit 3	101943	1810061H24Rik|5730409A01Rik|AA409318|D8Ertd633e|RSE1|SAP130|mKIAA0017	SF3B3_MOUSE;B2RSV4_MOUSE	7	13	4.531	2	2	3.796	10	14	11.211	6.51267	3	10	3.6594	4	5	5.4778	6	6	4.986	4.70773	7	11	4.0755	13	24	13.4518	9	12	6.5417	8.023	9	20	6.6609	26	50	18.225	18	30	14.8247	13.2369	1.3834	0.60611
Utp18	UTP18 small subunit processome component	217109	6230425C22Rik|6430513M13|Wdr50	UTP18_MOUSE;Q3U3Q3_MOUSE;Q8BHW1_MOUSE	2	4	1.6689	0	0	1.4596	2	2	2.3871	1.83853	3	5	2.0327	0	0	1.0951	0	0	0.8593	1.32903	2	3	1.4136	1	1	1.1972	1	1	1.1102	1.24033	2	2	1.0181	1	1	0.7987	1	1	1.0659	0.9609	1.38336	1.2908
Mob1b	MOB kinase activator 1B	68473	1110003E08Rik|AU015450|B230364F10|Mobkl1a	MOB1B_MOUSE;Q3T9U1_MOUSE	1	2	1.033	0	0	1.4596	3	3	3.1218	1.87147	1	1	0.7317	0	0	1.0951	2	2	2.2345	1.35377	3	3	1.4136	1	1	1.1972	2	3	2.0973	1.56937	2	2	1.0181	4	4	1.8639	2	2	1.5397	1.4739	1.38241	1.06477
Mob1a	MOB kinase activator 1A	232157	4022402H07Rik|MOB1|MOB4B|Mobk1b|Mobkl1b	MOB1A_MOUSE	1	2	1.033	0	0	1.4596	3	3	3.1218	1.87147	1	1	0.7317	0	0	1.0951	2	2	2.2345	1.35377	3	3	1.4136	1	1	1.1972	2	3	2.0973	1.56937	2	2	1.0181	4	4	1.8639	2	2	1.5397	1.4739	1.38241	1.06477
Fam50a	family with sequence similarity 50, member A	108160	D0HXS9928E|XAP-5	FA50A_MOUSE;A0A158SIT3_MOUSE	0	0	0.3973	2	2	3.796	0	0	0.918	1.70377	2	2	1.0569	0	0	1.0951	1	1	1.5468	1.23293	0	0	0.4157	0	0	0.6651	0	0	0.6168	0.565867	0	0	0.3916	0	0	0.4437	0	0	0.5921	0.4758	1.38188	1.1893
Emc2	ER membrane protein complex subunit 2	66736	4921531G14Rik|AV060620|AW209495|Ttc35	EMC2_MOUSE;Q6A0D1_MOUSE	1	5	1.9868	2	2	3.796	2	2	2.3871	2.7233	1	4	1.7074	1	1	1.9713	2	2	2.2345	1.97107	1	1	0.7483	1	1	1.1972	4	4	2.591	1.51217	1	4	1.6448	2	2	1.1538	2	2	1.5397	1.4461	1.38164	1.04569
Cdk2	cyclin-dependent kinase 2	12566	A630093N05Rik	CDK2_MOUSE;Q3UGB9_MOUSE;Q3U6X7_MOUSE	3	4	1.6689	4	4	6.1334	2	2	2.3871	3.39647	1	1	0.7317	3	3	3.7242	2	3	2.9222	2.45937	1	1	0.7483	2	2	1.7294	3	5	3.0846	1.8541	1	1	0.7048	1	1	0.7987	2	6	3.4354	1.6463	1.38103	1.12622
Rab11b	RAB11B, member RAS oncogene family	19326	A730055L17Rik	RB11B_MOUSE;Q78ZJ8_MOUSE	7	13	4.531	5	5	7.3025	7	7	6.0618	5.9651	5	7	2.6833	3	4	4.6009	7	7	5.6741	4.31943	4	6	2.4116	7	11	6.5216	7	8	4.5659	4.4997	4	6	2.2715	9	20	7.5486	4	5	2.9614	4.2605	1.38099	1.05614
Eif1b	eukaryotic translation initiation factor 1B	68969	1500010M16Rik|3110001N14Rik|Gc20	EIF1B_MOUSE	2	2	1.033	1	2	3.796	1	2	2.3871	2.40537	4	4	1.7074	1	1	1.9713	1	1	1.5468	1.74183	2	2	1.0809	2	3	2.2616	1	2	1.6038	1.64877	0	0	0.3916	1	1	0.7987	0	0	0.5921	0.594133	1.38094	2.77508
Pcdha9	protocadherin alpha 9	192161	-	PCDA9_MOUSE	3	10	3.5768	0	0	1.4596	0	0	0.918	1.9848	2	6	2.358	0	0	1.0951	0	0	0.8593	1.43747	1	2	1.0809	0	0	0.6651	0	0	0.6168	0.7876	1	3	1.3315	0	0	0.4437	0	0	0.5921	0.7891	1.38076	0.998099
Degs1	delta(4)-desaturase, sphingolipid 1	13244	AA536663|Degs|Des1|Mdes	DEGS1_MOUSE	0	0	0.3973	2	2	3.796	2	3	3.1218	2.43837	0	0	0.4065	1	1	1.9713	2	3	2.9222	1.76667	0	0	0.4157	3	4	2.7939	2	2	1.6038	1.60447	0	0	0.3916	1	1	0.7987	3	3	2.0136	1.06797	1.38021	1.50236
Srsf12	serine/arginine-rich splicing factor 12	272009	B830039L16|Sfrs13b|Srrp|Srsf13b	SRS12_MOUSE;A3KG57_MOUSE	0	0	0.3973	1	1	2.6277	2	2	2.3871	1.80403	0	0	0.4065	1	1	1.9713	1	1	1.5468	1.3082	1	1	0.7483	1	1	1.1972	1	1	1.1102	1.01857	0	0	0.3916	1	1	0.7987	2	4	2.4875	1.22593	1.37902	0.83085
Gtf2ird2	GTF2I repeat domain containing 2	114674	1700012P16Rik	GT2D2_MOUSE	0	0	0.3973	1	1	2.6277	1	2	2.3871	1.80403	0	0	0.4065	1	1	1.9713	1	1	1.5468	1.3082	0	0	0.4157	2	2	1.7294	1	1	1.1102	1.0851	0	0	0.3916	1	2	1.1538	1	1	1.0659	0.870433	1.37902	1.24662
Diaph3	diaphanous related formin 3	56419	4930417P13Rik|Dia2|Diap3|Drf3|mDia2|mKIAA4117|p134MDia2	DIAP3_MOUSE	0	0	0.3973	1	1	2.6277	1	2	2.3871	1.80403	0	0	0.4065	1	1	1.9713	1	1	1.5468	1.3082	0	0	0.4157	1	3	2.2616	1	1	1.1102	1.2625	0	0	0.3916	1	2	1.1538	1	1	1.0659	0.870433	1.37902	1.45043
Dync1i2	dynein cytoplasmic 1 intermediate chain 2	13427	3110079H08Rik|AW554389|Dncic2	DC1I2_MOUSE;D6Q0F6_MOUSE;D6Q0F5_MOUSE;A2BFF9_MOUSE;A2BFF7_MOUSE;Q3TPJ8_MOUSE;A2BFF8_MOUSE;D6Q0F7_MOUSE;A2BFF5_MOUSE	9	23	7.7132	1	1	2.6277	2	2	2.3871	4.24267	8	19	6.5888	0	0	1.0951	1	1	1.5468	3.0769	8	19	6.7388	2	2	1.7294	2	2	1.6038	3.35733	10	30	9.7985	5	6	2.5741	3	4	2.4875	4.95337	1.37888	0.677788
Dtx3l	deltex 3-like, E3 ubiquitin ligase	209200	AU042200|BC023741	DTX3L_MOUSE	3	3	1.3509	0	0	1.4596	1	1	1.6525	1.48767	0	0	0.4065	1	1	1.9713	0	0	0.8593	1.07903	0	0	0.4157	0	0	0.6651	0	0	0.6168	0.565867	2	4	1.6448	0	0	0.4437	0	0	0.5921	0.893533	1.3787	0.633291
Ftsj3	FtsJ RNA methyltransferase homolog 3 (E. coli)	56095	AA537063|AU045295|C79843|D11Ertd400e|Epcs3	SPB1_MOUSE	2	3	1.3509	0	0	1.4596	1	1	1.6525	1.48767	0	0	0.4065	1	1	1.9713	0	0	0.8593	1.07903	2	3	1.4136	0	0	0.6651	0	0	0.6168	0.8985	2	2	1.0181	1	1	0.7987	0	0	0.5921	0.802967	1.3787	1.11898
Gapdh-ps15	glyceraldehyde-3-phosphate dehydrogenase, pseudogene 15	100042025	Gm20899	G3P_MOUSE;D2KHZ9_MOUSE	43	140	45.095	21	45	54.292	30	82	61.5083	53.6318	34	90	29.7592	27	55	49.5169	23	53	37.4299	38.902	39	140	47.1954	29	98	53.0841	32	114	57.1882	52.4892	52	144	45.7066	30	120	43.2252	30	143	68.7994	52.5771	1.37864	0.998329
Gapdh	glyceraldehyde-3-phosphate dehydrogenase	14433	Gapd	A0A0A0MQF6_MOUSE	43	140	45.095	21	45	54.292	30	82	61.5083	53.6318	34	90	29.7592	27	55	49.5169	23	53	37.4299	38.902	39	140	47.1954	29	98	53.0841	32	114	57.1882	52.4892	52	144	45.7066	28	116	41.7933	30	143	68.7994	52.0998	1.37864	1.00748
Exosc6	exosome component 6	72544	2610510N21Rik|C76919|Mtr3	EXOS6_MOUSE	3	7	2.6227	2	2	3.796	0	0	0.918	2.44557	4	7	2.6833	0	0	1.0951	1	1	1.5468	1.77507	3	5	2.0789	1	1	1.1972	1	1	1.1102	1.4621	3	4	1.6448	0	0	0.4437	1	1	1.0659	1.05147	1.37773	1.39053
Ipo7	importin 7	233726	A330055O14Rik|C330016G14|Imp7|Ranbp7	IPO7_MOUSE	11	16	5.4855	4	4	6.1334	7	7	6.0618	5.89357	5	7	2.6833	7	7	7.2319	3	3	2.9222	4.27913	10	14	5.0741	7	8	4.9237	4	4	2.591	4.19627	11	15	5.0928	11	13	5.0608	17	18	9.1268	6.4268	1.37728	0.652933
Synj2	synaptojanin 2	20975	AI481647|SJ2|mKIAA0348	SYNJ2_MOUSE;Q3TTB3_MOUSE;F8WHD8_MOUSE;E9Q4P5_MOUSE;D3YZB2_MOUSE	2	2	1.033	0	0	1.4596	1	1	1.6525	1.3817	2	2	1.0569	0	0	1.0951	0	0	0.8593	1.00377	1	1	0.7483	0	0	0.6651	0	0	0.6168	0.676733	3	3	1.3315	1	1	0.7987	0	0	0.5921	0.907433	1.37652	0.745766
Dpm3	dolichyl-phosphate mannosyltransferase polypeptide 3	68563	1110001H19Rik|AV117483	DPM3_MOUSE	2	2	1.033	0	0	1.4596	1	1	1.6525	1.3817	2	2	1.0569	0	0	1.0951	0	0	0.8593	1.00377	1	1	0.7483	0	0	0.6651	0	0	0.6168	0.676733	1	1	0.7048	1	1	0.7987	0	0	0.5921	0.698533	1.37652	0.968792
Gadd45gip1	growth arrest and DNA-damage-inducible, gamma interacting protein 1	102060	2310040G17Rik|AI425883|Crif1|MRP-L59|Plinp1	G45IP_MOUSE	2	2	1.033	0	0	1.4596	1	1	1.6525	1.3817	1	2	1.0569	0	0	1.0951	0	0	0.8593	1.00377	3	4	1.7462	0	0	0.6651	0	0	0.6168	1.00937	1	1	0.7048	1	1	0.7987	2	2	1.5397	1.0144	1.37652	0.995038
Thyn1	thymocyte nuclear protein 1	77862	D730042P09Rik|HSPC144|MDS012|MY105|Thy28	THYN1_MOUSE;Q8BJZ7_MOUSE	2	2	1.033	0	0	1.4596	1	1	1.6525	1.3817	2	2	1.0569	0	0	1.0951	0	0	0.8593	1.00377	2	3	1.4136	0	0	0.6651	0	0	0.6168	0.8985	2	3	1.3315	0	0	0.4437	0	0	0.5921	0.7891	1.37652	1.13864
Elmo1	engulfment and cell motility 1	140580	6330578D22Rik|C230095H21Rik|CED-12	ELMO1_MOUSE	2	2	1.033	0	0	1.4596	1	1	1.6525	1.3817	2	2	1.0569	0	0	1.0951	0	0	0.8593	1.00377	1	1	0.7483	0	0	0.6651	0	0	0.6168	0.676733	0	0	0.3916	1	1	0.7987	0	0	0.5921	0.594133	1.37652	1.13903
Fam107b	family with sequence similarity 107, member B	66540	3110001A13Rik|AA589595|AA959793|AI132312	F107B_MOUSE	2	2	1.033	0	0	1.4596	1	1	1.6525	1.3817	1	2	1.0569	0	0	1.0951	0	0	0.8593	1.00377	1	2	1.0809	0	0	0.6651	0	0	0.6168	0.7876	1	2	1.0181	0	0	0.4437	0	0	0.5921	0.684633	1.37652	1.1504
Cenpa	centromere protein A	12615	Cenp-A	CENPA_MOUSE	1	2	1.033	0	0	1.4596	1	1	1.6525	1.3817	1	2	1.0569	0	0	1.0951	0	0	0.8593	1.00377	1	1	0.7483	0	0	0.6651	0	0	0.6168	0.676733	1	1	0.7048	0	0	0.4437	0	0	0.5921	0.5802	1.37652	1.16638
Prpf39	pre-mRNA processing factor 39	328110	Srcs1	E9QJV4_MOUSE	1	2	1.033	0	0	1.4596	1	1	1.6525	1.3817	2	2	1.0569	0	0	1.0951	0	0	0.8593	1.00377	1	1	0.7483	0	0	0.6651	1	1	1.1102	0.8412	1	2	1.0181	0	0	0.4437	0	0	0.5921	0.684633	1.37652	1.22869
Atp5e	ATP synthase, H+ transporting, mitochondrial F1 complex, epsilon subunit	67126	2410043G19Rik|ATPE|AV000645	ATP5E_MOUSE;Q545F5_MOUSE	2	2	1.033	0	0	1.4596	1	1	1.6525	1.3817	2	2	1.0569	0	0	1.0951	0	0	0.8593	1.00377	2	3	1.4136	1	1	1.1972	0	0	0.6168	1.07587	2	2	1.0181	1	1	0.7987	0	0	0.5921	0.802967	1.37652	1.33986
Atxn2	ataxin 2	20239	9630045M23Rik|ATX2|AW544490|Sca2	ATX2_MOUSE;E9QM77_MOUSE;Q3UX07_MOUSE	2	2	1.033	0	0	1.4596	1	1	1.6525	1.3817	2	2	1.0569	0	0	1.0951	0	0	0.8593	1.00377	2	3	1.4136	1	1	1.1972	0	0	0.6168	1.07587	2	2	1.0181	0	0	0.4437	0	0	0.5921	0.684633	1.37652	1.57145
Sdhb	succinate dehydrogenase complex, subunit B, iron sulfur (Ip)	67680	0710008N11Rik	SDHB_MOUSE	7	10	3.5768	3	3	4.9645	4	5	4.5916	4.37763	2	4	1.7074	2	2	2.8477	5	6	4.986	3.18037	4	6	2.4116	6	6	3.8587	1	1	1.1102	2.46017	5	8	2.8983	5	6	2.5741	5	5	2.9614	2.81127	1.37646	0.87511
Hist1h1d	histone cluster 1, H1d	14957	H1.3|H1D|H1f3|H1s-4	H13_MOUSE;Q149Z9_MOUSE	14	51	16.6339	5	10	13.1521	5	10	8.268	12.6847	12	35	11.801	6	8	8.1092	4	10	7.739	9.2164	14	46	15.7381	6	19	10.7852	9	30	15.4422	13.9885	18	65	20.7956	9	31	11.4607	8	25	12.4498	14.902	1.37631	0.938697
Dhx15	DEAH (Asp-Glu-Ala-His) box polypeptide 15	13204	DBP1|DEAH9|Ddx15|HRH2|mDEAH9	DHX15_MOUSE;Q3UKJ6_MOUSE;Q497W9_MOUSE;Q3UDX4_MOUSE	7	13	4.531	9	12	15.4939	10	11	9.0035	9.67613	12	17	5.9377	6	8	8.1092	8	9	7.0506	7.0325	11	24	8.4041	15	21	11.8517	15	26	13.4629	11.2396	11	13	4.4657	16	29	10.7492	16	20	10.076	8.4303	1.37592	1.33323
Slbp	stem-loop binding protein	20492	-	SLBP_MOUSE;Q3U4T7_MOUSE;Q8K2W7_MOUSE;Q3TSD8_MOUSE	1	5	1.9868	1	1	2.6277	0	0	0.918	1.84417	1	3	1.3821	0	0	1.0951	1	1	1.5468	1.34133	2	3	1.4136	0	0	0.6651	1	2	1.6038	1.2275	1	2	1.0181	0	0	0.4437	0	0	0.5921	0.684633	1.37488	1.79293
Vdac3	voltage-dependent anion channel 3	22335	-	VDAC3_MOUSE;Q3TX38_MOUSE;Q5EBQ0_MOUSE	5	7	2.6227	3	4	6.1334	5	6	5.3267	4.69427	3	5	2.0327	4	4	4.6009	3	4	3.61	3.41453	3	3	1.4136	5	7	4.3912	7	11	6.0477	3.95083	5	6	2.2715	9	16	6.1269	7	8	4.3835	4.26063	1.37479	0.927288
Cul4b	cullin 4B	72584	2700050M05Rik|AA409770|CUL-4B|mKIAA0695	CUL4B_MOUSE;Q3TP81_MOUSE	9	11	3.8949	2	2	3.796	3	3	3.1218	3.60423	6	10	3.6594	1	1	1.9713	2	2	2.2345	2.62173	2	5	2.0789	3	3	2.2616	4	4	2.591	2.3105	8	10	3.5252	2	2	1.1538	4	4	2.4875	2.38883	1.37475	0.967209
Gpd2	glycerol phosphate dehydrogenase 2, mitochondrial	14571	AA408484|AI448216|AU021455|AW494132|GPDH|Gdm1|Gpd-m|Gpdh-m|TISP38	GPDM_MOUSE	6	8	2.9407	2	2	3.796	10	10	8.268	5.00157	4	4	1.7074	2	2	2.8477	8	8	6.3623	3.63913	6	9	3.4099	6	7	4.3912	8	8	4.5659	4.12233	7	9	3.2118	14	16	6.1269	13	13	6.7546	5.36443	1.37438	0.768456
Mapk1	mitogen-activated protein kinase 1	26413	9030612K14Rik|AA407128|AU018647|C78273|ERK|Erk2|MAPK2|PRKM2|Prkm1|p41mapk|p42mapk	MK01_MOUSE	9	23	7.7132	8	9	11.9816	9	11	9.0035	9.5661	4	10	3.6594	7	8	8.1092	9	12	9.1161	6.96157	6	11	4.0755	10	19	10.7852	13	22	11.4845	8.78173	6	16	5.4064	9	13	5.0608	10	17	8.6523	6.37317	1.37413	1.37792
Copg1	coatomer protein complex, subunit gamma 1	54161	AU019265|BC056168|Copg|D6Ertd71e|D6Wsu16e	COPG1_MOUSE;Q7TNQ1_MOUSE	5	6	2.3048	3	4	6.1334	5	6	5.3267	4.5883	6	7	2.6833	3	3	3.7242	4	4	3.61	3.33917	4	4	1.7462	5	7	4.3912	8	9	5.0598	3.7324	9	11	3.8387	14	29	10.7492	7	8	4.3835	6.3238	1.37409	0.590215
Eloc	elongin C	67923	2610043E24Rik|2610301I15Rik|AA407206|AI987979|AW049146|Tceb1	ELOC_MOUSE;A0A087WNT1_MOUSE	5	9	3.2588	0	0	1.4596	1	1	1.6525	2.12363	4	7	2.6833	0	0	1.0951	0	0	0.8593	1.5459	4	5	2.0789	1	1	1.1972	3	3	2.0973	1.79113	3	3	1.3315	2	3	1.5088	2	3	2.0136	1.61797	1.37372	1.10703
Tor1aip1	torsin A interacting protein 1	208263	LAP1|Lap1B	TOIP1_MOUSE;E9PWW2_MOUSE	3	5	1.9868	2	2	3.796	1	1	1.6525	2.47843	4	4	1.7074	2	2	2.8477	0	0	0.8593	1.8048	4	5	2.0789	2	2	1.7294	3	3	2.0973	1.96853	3	4	1.6448	3	4	1.8639	4	9	4.8576	2.78877	1.37325	0.70588
H2afx	H2A histone family, member X	15270	AW228881|H2A.X|H2ax|Hist5-2ax|gammaH2ax	H2AX_MOUSE	17	62	20.1428	7	14	17.8368	7	15	11.947	16.6422	11	35	11.801	8	14	13.3763	9	15	11.1824	12.1199	14	39	13.4034	10	28	15.5861	8	18	9.5068	12.8321	15	35	11.368	8	23	8.6153	10	26	12.9246	10.9693	1.37313	1.16982
Ppp5c	protein phosphatase 5, catalytic subunit	19060	AU020526|PP5	PPP5_MOUSE	2	2	1.033	3	3	4.9645	0	0	0.918	2.30517	3	4	1.7074	0	0	1.0951	2	2	2.2345	1.679	4	6	2.4116	3	3	2.2616	4	4	2.591	2.4214	2	3	1.3315	0	0	0.4437	2	2	1.5397	1.10497	1.37294	2.19138
Gsta4	glutathione S-transferase, alpha 4	14860	GST5.7|mGsta4	GSTA4_MOUSE	3	3	1.3509	2	2	3.796	1	2	2.3871	2.51133	0	0	0.4065	2	2	2.8477	2	2	2.2345	1.82957	2	2	1.0809	2	2	1.7294	7	7	4.0721	2.29413	4	4	1.6448	7	7	2.9293	10	10	5.3318	3.30197	1.37264	0.694778
Aatf	apoptosis antagonizing transcription factor	56321	4933415H02Rik|5830465M17Rik|Che-1|Trb	AATF_MOUSE	1	2	1.033	1	1	2.6277	0	0	0.918	1.52623	2	3	1.3821	0	0	1.0951	0	0	0.8593	1.11217	2	4	1.7462	2	2	1.7294	1	1	1.1102	1.5286	1	1	0.7048	1	1	0.7987	1	1	1.0659	0.856467	1.37231	1.78477
Nomo1	nodal modulator 1	211548	D7Ertd156e|Nomo|pM5	NOMO1_MOUSE	3	4	1.6689	0	0	1.4596	2	2	2.3871	1.83853	3	3	1.3821	0	0	1.0951	1	1	1.5468	1.34133	1	1	0.7483	2	2	1.7294	0	0	0.6168	1.0315	2	2	1.0181	4	5	2.219	2	2	1.5397	1.59227	1.37068	0.647819
Pfdn4	prefoldin 4	109054	0610025M10Rik|1810063B06Rik|C-1|C1|Pfd4	Q6P0X1_MOUSE;Q3UWL8_MOUSE;E9Q6U4_MOUSE	1	5	1.9868	1	1	2.6277	1	1	1.6525	2.089	2	2	1.0569	1	1	1.9713	1	1	1.5468	1.525	1	1	0.7483	1	1	1.1972	1	1	1.1102	1.01857	2	2	1.0181	1	1	0.7987	1	1	1.0659	0.9609	1.36984	1.06001
Dock4	dedicator of cytokinesis 4	238130	5330406C03|6330411N01Rik|AF263288|C030023J22|mKIAA0716	DOCK4_MOUSE;A0A1Y7VLY2_MOUSE	1	2	1.033	0	0	1.4596	1	2	2.3871	1.62657	1	1	0.7317	1	1	1.9713	0	0	0.8593	1.18743	1	1	0.7483	1	2	1.7294	0	0	0.6168	1.0315	1	1	0.7048	1	1	0.7987	0	0	0.5921	0.698533	1.36982	1.47667
Rpl24	ribosomal protein L24	68193	0610008L05Rik|Bst	RL24_MOUSE	6	9	3.2588	4	5	7.3025	4	5	4.5916	5.05097	6	6	2.358	2	3	3.7242	4	6	4.986	3.6894	7	11	4.0755	4	9	5.4563	3	7	4.0721	4.53463	9	11	3.8387	3	11	4.3502	4	7	3.9094	4.03277	1.36905	1.12445
Luc7l	Luc7-like	66978	1810045C04Rik|2410018D03Rik	LUC7L_MOUSE;A0A0R4J047_MOUSE;Q3TV90_MOUSE	6	14	4.8492	3	3	4.9645	1	1	1.6525	3.82207	7	11	3.9848	2	2	2.8477	1	1	1.5468	2.7931	7	8	3.0771	2	2	1.7294	0	0	0.6168	1.80777	6	6	2.2715	3	3	1.5088	4	4	2.4875	2.08927	1.3684	0.865264
Ogt	O-linked N-acetylglucosamine (GlcNAc) transferase (UDP-N-acetylglucosamine:polypeptide-N-acetylglucosaminyl transferase)	108155	1110038P24Rik|4831420N21Rik|AI115525|Ogtl	OGT1_MOUSE	3	4	1.6689	1	1	2.6277	1	1	1.6525	1.98303	2	4	1.7074	0	0	1.0951	1	1	1.5468	1.44977	2	3	1.4136	1	1	1.1972	0	0	0.6168	1.07587	3	3	1.3315	1	1	0.7987	0	0	0.5921	0.907433	1.36783	1.18562
Far1	fatty acyl CoA reductase 1	67420	2600011M19Rik|2900034E22Rik|3732409C05Rik|AI850429|Mlstd2	FACR1_MOUSE	4	5	1.9868	2	2	3.796	1	1	1.6525	2.47843	1	1	0.7317	0	0	1.0951	4	4	3.61	1.81227	1	1	0.7483	1	1	1.1972	2	2	1.6038	1.1831	1	1	0.7048	0	0	0.4437	1	1	1.0659	0.738133	1.36759	1.60283
Trim47	tripartite motif-containing 47	217333	2210023F24Rik	TRI47_MOUSE;Q497Z1_MOUSE;B7ZN75_MOUSE	3	6	2.3048	0	0	1.4596	2	3	3.1218	2.2954	2	4	1.7074	0	0	1.0951	2	2	2.2345	1.679	3	5	2.0789	1	1	1.1972	2	2	1.6038	1.62663	4	6	2.2715	3	3	1.5088	0	0	0.5921	1.45747	1.36712	1.11607
Strbp	spermatid perinuclear RNA binding protein	20744	6430510M02Rik|AI852513|C230082I21Rik|C86322|Spnr	STRBP_MOUSE	2	2	1.033	1	1	2.6277	1	2	2.3871	2.01593	0	0	0.4065	0	0	1.0951	3	3	2.9222	1.4746	0	0	0.4157	4	6	3.8587	4	7	4.0721	2.78217	2	2	1.0181	3	4	1.8639	3	3	2.0136	1.63187	1.36711	1.7049
Aldoart1	aldolase 1 A, retrogene 1	353204	4921524E03Rik|Aldo1-ps|Aldo1-ps2|Aldoa-ps2	A6ZI46_MOUSE	24	82	26.529	14	23	28.3933	15	32	24.476	26.4661	26	82	27.1431	9	15	14.2547	13	23	16.6968	19.3649	22	68	23.0828	20	45	24.667	18	49	24.8544	24.2014	23	74	23.6273	19	49	17.8687	20	45	21.9561	21.1507	1.36671	1.14424
Arhgdia	Rho GDP dissociation inhibitor (GDI) alpha	192662	5330430M07Rik|Gdi-1|Rho-GDI|RhoDGI|RhoGDI-1	GDIR1_MOUSE	11	21	7.0766	8	17	21.3531	10	19	14.8922	14.4406	11	24	8.2171	7	12	11.62	9	16	11.8714	10.5695	9	17	6.0729	9	13	7.5872	12	19	10.0011	7.88707	12	18	6.0336	9	18	6.8377	9	21	10.5506	7.8073	1.36626	1.01022
Napa	N-ethylmaleimide sensitive fusion protein attachment protein alpha	108124	1500039N14Rik|AW209189|RA81|SNAPA|SNARE|a-SNAP|hyh	SNAA_MOUSE	2	7	2.6227	5	5	7.3025	3	3	3.1218	4.349	3	5	2.0327	4	4	4.6009	3	3	2.9222	3.18527	2	4	1.7462	8	8	4.9237	4	4	2.591	3.08697	2	5	1.9582	4	4	1.8639	4	4	2.4875	2.1032	1.36535	1.46775
Nop58	NOP58 ribonucleoprotein	55989	MSSP|Nol5|SIK|nop5	NOP58_MOUSE	7	17	5.8036	6	7	9.6415	4	7	6.0618	7.16897	4	6	2.358	5	6	6.3548	6	9	7.0506	5.25447	3	5	2.0789	7	8	4.9237	8	13	7.0357	4.67943	5	7	2.5849	11	19	7.1932	8	13	6.7546	5.5109	1.36436	0.849123
Vps53	VPS53 GARP complex subunit	68299	2010002A08Rik|2310040I21Rik|3100002B05Rik|Hccs1	VPS53_MOUSE	2	2	1.033	2	2	3.796	0	0	0.918	1.91567	3	3	1.3821	1	1	1.9713	0	0	0.8593	1.40423	1	1	0.7483	0	0	0.6651	1	1	1.1102	0.8412	4	4	1.6448	0	0	0.4437	0	0	0.5921	0.893533	1.36421	0.941431
Nfia	nuclear factor I/A	18027	1110047K16Rik|9430022M17Rik|CTF|NF1-A|NF1A	NFIA_MOUSE;B1AUC0_MOUSE;Q05B39_MOUSE;Q3UTK6_MOUSE	1	1	0.7152	1	1	2.6277	1	1	1.6525	1.66513	2	4	1.7074	0	0	1.0951	0	0	0.8593	1.2206	2	4	1.7462	1	1	1.1972	1	2	1.6038	1.51573	2	2	1.0181	1	1	0.7987	1	2	1.5397	1.11883	1.36419	1.35474
Tomm22	translocase of outer mitochondrial membrane 22 homolog (yeast)	223696	2310047D01|Tom22	TOM22_MOUSE	3	12	4.2129	0	0	1.4596	2	2	2.3871	2.68653	1	4	1.7074	1	1	1.9713	2	2	2.2345	1.97107	1	6	2.4116	1	1	1.1972	2	2	1.6038	1.73753	4	10	3.5252	1	1	0.7987	3	4	2.4875	2.27047	1.36298	0.765276
Utrn	utrophin	22288	AA589569|DRP|Dmdl	E9Q6R7_MOUSE;Q61636_MOUSE;Q3UYS4_MOUSE;A0A1W2P7C0_MOUSE;Q6P6L2_MOUSE	8	8	2.9407	0	0	1.4596	7	7	6.0618	3.48737	8	10	3.6594	0	0	1.0951	3	3	2.9222	2.5589	6	6	2.4116	6	6	3.8587	2	2	1.6038	2.6247	10	11	3.8387	20	20	7.5486	9	9	4.8576	5.41497	1.36284	0.484712
Rbp1	retinol binding protein 1, cellular	19659	CRBPI|Crbp|Rbp-1	RET1_MOUSE;Q58EU7_MOUSE	9	13	4.531	4	5	7.3025	3	4	3.8567	5.23007	2	2	1.0569	4	5	5.4778	6	6	4.986	3.84023	0	0	0.4157	0	0	0.6651	0	0	0.6168	0.565867	0	0	0.3916	0	0	0.4437	0	0	0.5921	0.4758	1.36191	1.1893
Hsd17b12	hydroxysteroid (17-beta) dehydrogenase 12	56348	2610510O05Rik|AI172963|KIK-I|Kik1	DHB12_MOUSE;Q0VGQ1_MOUSE	1	1	0.7152	4	4	6.1334	6	6	5.3267	4.05843	1	1	0.7317	4	4	4.6009	4	4	3.61	2.98087	2	2	1.0809	4	4	2.7939	5	5	3.0846	2.3198	3	4	1.6448	6	6	2.5741	7	9	4.8576	3.0255	1.36149	0.766749
Arih1	ariadne RBR E3 ubiquitin protein ligase 1	23806	AU021774|Ari|Ari1|Hari|Hhari|Ubch7bp|Uip77	ARI1_MOUSE	4	7	2.6227	0	0	1.4596	1	1	1.6525	1.9116	3	3	1.3821	1	1	1.9713	0	0	0.8593	1.40423	1	2	1.0809	2	2	1.7294	1	1	1.1102	1.30683	3	3	1.3315	0	0	0.4437	0	0	0.5921	0.7891	1.36131	1.65611
Mfge8	milk fat globule-EGF factor 8 protein	17304	AA408458|AI325141|MFG-E8|MP47|Mfgm|P47|SED1|lactadherin	MFGM_MOUSE;Q3TDU5_MOUSE	7	9	3.2588	1	1	2.6277	0	0	0.918	2.26817	4	6	2.358	0	0	1.0951	1	1	1.5468	1.66663	2	2	1.0809	2	2	1.7294	0	0	0.6168	1.14237	6	8	2.8983	3	3	1.5088	3	4	2.4875	2.2982	1.36093	0.49707
Gspt2	G1 to S phase transition 2	14853	-	ERF3B_MOUSE	8	13	4.531	3	3	4.9645	5	6	5.3267	4.94073	5	7	2.6833	3	4	4.6009	4	4	3.61	3.6314	6	8	3.0771	4	4	2.7939	6	7	4.0721	3.31437	2	2	1.0181	7	11	4.3502	3	3	2.0136	2.46063	1.36056	1.34696
Nup85	nucleoporin 85	445007	Pcnt1|frount	NUP85_MOUSE	1	1	0.7152	1	1	2.6277	2	2	2.3871	1.91	2	3	1.3821	1	1	1.9713	0	0	0.8593	1.40423	2	2	1.0809	0	0	0.6651	1	1	1.1102	0.952067	1	1	0.7048	1	1	0.7987	1	1	1.0659	0.856467	1.36017	1.11162
Sptbn4	spectrin beta, non-erythrocytic 4	80297	1700022P15Rik|5830426A08Rik|ROSA62|SpbIV|Spnb4|dyn|lnd|nmf261|nmf379|qv	E9PZC2_MOUSE;Q8VIE5_MOUSE;E9PX29_MOUSE	1	2	1.033	0	0	1.4596	1	1	1.6525	1.3817	0	0	0.4065	0	0	1.0951	1	1	1.5468	1.01613	1	2	1.0809	1	6	3.8587	2	8	4.5659	3.1685	1	2	1.0181	2	10	3.9949	2	4	2.4875	2.50017	1.35976	1.26732
Clnk	cytokine-dependent hematopoietic cell linker	27278	MIST	CLNK_MOUSE	2	2	1.033	0	0	1.4596	1	1	1.6525	1.3817	0	0	0.4065	0	0	1.0951	1	1	1.5468	1.01613	0	0	0.4157	1	1	1.1972	0	0	0.6168	0.743233	0	0	0.3916	0	0	0.4437	0	0	0.5921	0.4758	1.35976	1.56207
Agpat1	1-acylglycerol-3-phosphate O-acyltransferase 1 (lysophosphatidic acid acyltransferase, alpha)	55979	1-AGP|1-AGPAT|AW047140	PLCA_MOUSE;A0A0R4J263_MOUSE	1	6	2.3048	0	0	1.4596	1	1	1.6525	1.80563	1	5	2.0327	0	0	1.0951	0	0	0.8593	1.32903	1	2	1.0809	0	0	0.6651	0	0	0.6168	0.7876	0	0	0.3916	1	3	1.5088	2	2	1.5397	1.1467	1.35861	0.68684
Ggct	gamma-glutamyl cyclotransferase	110175	A030007L17Rik|AA673177|Gctg|Ggc	GGCT_MOUSE	2	6	2.3048	0	0	1.4596	1	1	1.6525	1.80563	3	5	2.0327	0	0	1.0951	0	0	0.8593	1.32903	3	6	2.4116	0	0	0.6651	0	0	0.6168	1.23117	1	1	0.7048	0	0	0.4437	0	0	0.5921	0.5802	1.35861	2.12197
Srp68	signal recognition particle 68	217337	2610024I03Rik	SRP68_MOUSE	12	19	6.4401	6	6	8.4719	10	11	9.0035	7.97183	12	18	6.2633	6	6	6.3548	6	6	4.986	5.86803	9	18	6.4058	11	12	7.0543	9	10	5.5537	6.33793	7	13	4.4657	8	11	4.3502	6	6	3.4354	4.08377	1.35852	1.55198
Ddx3x	DEAD/H (Asp-Glu-Ala-Asp/His) box polypeptide 3, X-linked	13205	D1Pas1-rs2|Ddx3|Fin14	DDX3X_MOUSE;Q3TQX5_MOUSE;B7ZWF1_MOUSE	19	51	16.6339	15	20	24.872	24	27	20.7877	20.7645	10	32	10.8233	18	22	20.4077	14	20	14.6282	15.2864	11	43	14.7374	18	30	16.6536	21	40	20.3938	17.2616	9	14	4.7793	11	23	8.6153	10	15	7.7033	7.03263	1.35837	2.4545
Nono	non-POU-domain-containing, octamer binding protein	53610	AA407051|AV149256|NRB54|P54NRB|nonA	NONO_MOUSE;Q4FK11_MOUSE	15	32	10.5788	7	10	13.1521	7	12	9.7392	11.1567	10	15	5.2867	9	12	11.62	7	10	7.739	8.21523	19	29	10.07	13	27	15.0524	12	25	12.9682	12.6969	14	17	5.72	10	28	10.3934	13	26	12.9246	9.67933	1.35805	1.31175
Gstz1	glutathione transferase zeta 1 (maleylacetoacetate isomerase)	14874	MAAI	MAAI_MOUSE;A0A1Y7VNC1_MOUSE;A0A1Y7VJZ2_MOUSE;Q9JJA0_MOUSE	2	2	1.033	1	1	2.6277	0	0	0.918	1.52623	1	1	0.7317	0	0	1.0951	1	1	1.5468	1.12453	3	3	1.4136	1	1	1.1972	1	1	1.1102	1.24033	5	6	2.2715	2	3	1.5088	5	5	2.9614	2.24723	1.35721	0.551938
Nup160	nucleoporin 160	59015	160kDa|2810011M03Rik|AA414952|AU020188|Gtl-13|Gtl1-13|Gtl13|mKIAA0197	NU160_MOUSE	2	2	1.033	1	1	2.6277	0	0	0.918	1.52623	1	1	0.7317	0	0	1.0951	1	1	1.5468	1.12453	3	3	1.4136	2	2	1.7294	0	0	0.6168	1.25327	3	4	1.6448	2	2	1.1538	1	1	1.0659	1.28817	1.35721	0.972907
Dhodh	dihydroorotate dehydrogenase	56749	2810417D19Rik|AI834883	PYRD_MOUSE	2	2	1.033	1	1	2.6277	0	0	0.918	1.52623	1	1	0.7317	0	0	1.0951	1	1	1.5468	1.12453	1	1	0.7483	2	2	1.7294	1	1	1.1102	1.19597	0	0	0.3916	1	1	0.7987	1	1	1.0659	0.752067	1.35721	1.59024
Gm44504	predicted readthrough transcript (NMD candidate), 44504	100169864	Gm38419|Slc10a3-ubl4|SlcUbl4a|Tu11	UBL4A_MOUSE;Q3UK94_MOUSE	2	2	1.033	1	1	2.6277	0	0	0.918	1.52623	1	1	0.7317	0	0	1.0951	1	1	1.5468	1.12453	2	2	1.0809	2	2	1.7294	5	5	3.0846	1.96497	2	2	1.0181	0	0	0.4437	2	2	1.5397	1.0005	1.35721	1.96398
Arl1	ADP-ribosylation factor-like 1	104303	2310008D22Rik|AU019749	ARL1_MOUSE;Q14AC7_MOUSE	3	4	1.6689	3	3	4.9645	3	3	3.1218	3.25173	1	1	0.7317	2	2	2.8477	4	4	3.61	2.39647	1	1	0.7483	2	2	1.7294	3	3	2.0973	1.525	2	2	1.0181	3	4	1.8639	3	3	2.0136	1.63187	1.35689	0.934513
Pitpnb	phosphatidylinositol transfer protein, beta	56305	PI-TP-beta	PIPNB_MOUSE;Q8JZZ5_MOUSE	6	8	2.9407	3	3	4.9645	3	3	3.1218	3.67567	3	6	2.358	2	2	2.8477	3	3	2.9222	2.7093	5	5	2.0789	1	1	1.1972	5	5	3.0846	2.12023	5	6	2.2715	5	5	2.219	3	3	2.0136	2.16803	1.35668	0.977952
Slc25a11	solute carrier family 25 (mitochondrial carrier oxoglutarate carrier), member 11	67863	2310022P18Rik|2oxoc	M2OM_MOUSE;Q5SX53_MOUSE	3	4	1.6689	1	1	2.6277	1	1	1.6525	1.98303	2	2	1.0569	0	0	1.0951	2	2	2.2345	1.46217	2	2	1.0809	4	4	2.7939	6	6	3.5783	2.48437	4	4	1.6448	6	7	2.9293	6	6	3.4354	2.66983	1.35623	0.930532
Pdia4	protein disulfide isomerase associated 4	12304	AI987846|Cai|ERp-72|Erp72	PDIA4_MOUSE;A0A0R4J0Z1_MOUSE	25	50	16.315	12	17	21.3531	20	20	15.6287	17.7656	14	32	10.8233	11	13	12.4981	19	22	16.0072	13.1095	18	31	10.7365	22	34	18.7892	24	31	15.9371	15.1543	22	51	16.3938	34	75	27.1393	28	39	19.1023	20.8785	1.35517	0.725832
Gmppa	GDP-mannose pyrophosphorylase A	69080	1810012N01Rik	GMPPA_MOUSE	3	4	1.6689	2	2	3.796	0	0	0.918	2.12763	2	3	1.3821	0	0	1.0951	2	2	2.2345	1.57057	3	3	1.4136	0	0	0.6651	3	3	2.0973	1.392	1	1	0.7048	0	0	0.4437	1	1	1.0659	0.738133	1.35469	1.88584
Hmga2	high mobility group AT-hook 2	15364	9430083A20Rik|HMGI-C|Hmgic|pg|pygmy	HMGA2_MOUSE;Q6NSP9_MOUSE	5	20	6.7583	2	3	4.9645	1	2	2.3871	4.7033	4	20	6.9144	1	1	1.9713	1	1	1.5468	3.4775	8	23	8.071	0	0	0.6651	1	2	1.6038	3.44663	6	20	6.6609	0	0	0.4437	1	2	1.5397	2.88143	1.35249	1.19615
Aox2	aldehyde oxidase 2	213043	Aoh3|Aox3l1	AOXB_MOUSE	1	1	0.7152	0	0	1.4596	2	2	2.3871	1.52063	1	1	0.7317	0	0	1.0951	1	1	1.5468	1.12453	0	0	0.4157	0	0	0.6651	0	0	0.6168	0.565867	1	1	0.7048	1	1	0.7987	0	0	0.5921	0.698533	1.35224	0.810078
Aldob	aldolase B, fructose-bisphosphate	230163	Aldo-2|Aldo2|BC016435	ALDOB_MOUSE;Q3UER1_MOUSE;Q3TJ66_MOUSE	1	1	0.7152	0	0	1.4596	2	2	2.3871	1.52063	1	1	0.7317	0	0	1.0951	1	1	1.5468	1.12453	0	0	0.4157	1	1	1.1972	2	3	2.0973	1.23673	2	2	1.0181	1	2	1.1538	1	1	1.0659	1.07927	1.35224	1.1459
Spata5	spermatogenesis associated 5	57815	2510048F20Rik|C78064|Spaf	SPAT5_MOUSE;A0A0A0MQ80_MOUSE;A0A0G2JFY0_MOUSE	7	7	2.6227	0	0	1.4596	0	0	0.918	1.66677	2	2	1.0569	0	0	1.0951	1	1	1.5468	1.23293	3	3	1.4136	1	1	1.1972	0	0	0.6168	1.07587	5	6	2.2715	1	2	1.1538	1	1	1.0659	1.49707	1.35187	0.71865
Setd3	SET domain containing 3	52690	2610102I01Rik|2610305M23Rik|6030490B17Rik|D12Ertd771e	SETD3_MOUSE	7	14	4.8492	3	3	4.9645	5	5	4.5916	4.80177	3	9	3.334	3	3	3.7242	4	4	3.61	3.55607	5	15	5.407	7	7	4.3912	6	8	4.5659	4.78803	5	7	2.5849	8	9	3.6397	6	7	3.9094	3.378	1.3503	1.41742
Hnrnpab	heterogeneous nuclear ribonucleoprotein A/B	15384	3010025C11Rik|CBF-A|Cgbfa|Hnrpab	ROAA_MOUSE;Q20BD0_MOUSE;Q544Z3_MOUSE	9	20	6.7583	7	10	13.1521	6	8	6.7971	8.9025	10	22	7.5657	5	7	7.2319	4	6	4.986	6.59453	10	23	8.071	7	14	8.12	8	23	11.979	9.39	6	13	4.4657	6	11	4.3502	4	13	6.7546	5.19017	1.34998	1.80919
Fkbp11	FK506 binding protein 11	66120	1110002O23Rik|FKBP-11	FKB11_MOUSE	1	1	0.7152	0	0	1.4596	3	3	3.1218	1.76553	0	0	0.4065	1	1	1.9713	1	1	1.5468	1.3082	0	0	0.4157	0	0	0.6651	2	2	1.6038	0.894867	0	0	0.3916	1	1	0.7987	1	1	1.0659	0.752067	1.34959	1.18988
Eif2b3	eukaryotic translation initiation factor 2B, subunit 3	108067	1190002P15Rik	Q3UKV0_MOUSE;B1AUN2_MOUSE;A4FUS0_MOUSE	5	5	1.9868	2	3	4.9645	1	1	1.6525	2.86793	5	6	2.358	0	0	1.0951	3	3	2.9222	2.1251	5	6	2.4116	2	2	1.7294	2	2	1.6038	1.91493	4	7	2.5849	0	0	0.4437	2	3	2.0136	1.68073	1.34955	1.13934
H2-Q6	histocompatibility 2, Q region locus 6	110557	0610037M15Rik|H-2Q6|Qa-6|Qa6	P79568_MOUSE	1	1	0.7152	2	2	3.796	1	1	1.6525	2.05457	2	2	1.0569	1	1	1.9713	1	1	1.5468	1.525	2	5	2.0789	2	3	2.2616	1	1	1.1102	1.8169	3	6	2.2715	0	0	0.4437	2	4	2.4875	1.73423	1.34726	1.04767
Denr	density-regulated protein	68184	1500003K04Rik	DENR_MOUSE	4	10	3.5768	1	1	2.6277	0	0	0.918	2.37417	3	9	3.334	0	0	1.0951	0	0	0.8593	1.7628	2	2	1.0809	1	1	1.1972	1	1	1.1102	1.12943	3	6	2.2715	0	0	0.4437	1	1	1.0659	1.26037	1.34682	0.896115
Cox6c	cytochrome c oxidase subunit VIc	12864	-	COX6C_MOUSE	4	5	1.9868	4	4	6.1334	2	2	2.3871	3.50243	4	5	2.0327	2	2	2.8477	3	3	2.9222	2.60087	3	4	1.7462	2	3	2.2616	2	2	1.6038	1.87053	4	5	1.9582	3	3	1.5088	2	2	1.5397	1.6689	1.34664	1.12082
Ndufa7	NADH dehydrogenase (ubiquinone) 1 alpha subcomplex, 7 (B14.5a)	66416	14.5kDa|2400007M02Rik|CI-B14.5a	NDUA7_MOUSE	5	6	2.3048	0	0	1.4596	1	1	1.6525	1.80563	2	3	1.3821	0	0	1.0951	1	1	1.5468	1.34133	3	3	1.4136	0	0	0.6651	0	0	0.6168	0.8985	3	4	1.6448	0	0	0.4437	1	1	1.0659	1.05147	1.34615	0.854521
Psmc5	protease (prosome, macropain) 26S subunit, ATPase 5	19184	mSUG1	PRS8_MOUSE	10	14	4.8492	8	9	11.9816	8	10	8.268	8.36627	11	17	5.9377	5	6	6.3548	8	8	6.3623	6.21827	6	15	5.407	13	16	9.1859	13	14	7.5298	7.37423	14	21	6.9745	9	12	4.7055	10	14	7.2289	6.30297	1.34543	1.16996
Ap1m1	adaptor-related protein complex AP-1, mu subunit 1	11767	AA408894|AP47|Adtm1A|Cltnm|mu1A	AP1M1_MOUSE;Q3UG16_MOUSE	2	3	1.3509	4	4	6.1334	2	2	2.3871	3.29047	3	3	1.3821	3	3	3.7242	2	2	2.2345	2.44693	1	1	0.7483	4	4	2.7939	4	4	2.591	2.0444	4	4	1.6448	6	6	2.5741	3	4	2.4875	2.23547	1.34473	0.914529
Ppp3cb	protein phosphatase 3, catalytic subunit, beta isoform	19056	1110063J16Rik|Calnb|CnAbeta|Cnab	PP2BB_MOUSE;G3X8U7_MOUSE;E0CZ78_MOUSE	5	8	2.9407	3	3	4.9645	3	3	3.1218	3.67567	2	2	1.0569	1	2	2.8477	5	5	4.298	2.7342	1	1	0.7483	3	3	2.2616	6	6	3.5783	2.19607	1	2	1.0181	4	4	1.8639	4	6	3.4354	2.1058	1.34433	1.04287
Bphl	biphenyl hydrolase-like (serine hydrolase, breast epithelial mucin-associated antigen)	68021	2010012D11Rik|5730533B08Rik|AI115341	BPHL_MOUSE	3	4	1.6689	2	2	3.796	0	0	0.918	2.12763	1	1	0.7317	0	0	1.0951	3	3	2.9222	1.583	3	3	1.4136	3	3	2.2616	4	4	2.591	2.08873	1	3	1.3315	6	6	2.5741	6	7	3.9094	2.605	1.34405	0.801817
Cbx8	chromobox 8	30951	Pc3	CBX8_MOUSE	3	4	1.6689	0	0	1.4596	0	0	0.918	1.34883	2	2	1.0569	0	0	1.0951	0	0	0.8593	1.00377	1	1	0.7483	0	0	0.6651	0	0	0.6168	0.676733	2	3	1.3315	1	1	0.7987	0	0	0.5921	0.907433	1.34377	0.745766
Golga4	golgi autoantigen, golgin subfamily a, 4	54214	AI225887|AU019508|Olp-1	GOGA4_MOUSE	4	4	1.6689	0	0	1.4596	0	0	0.918	1.34883	2	2	1.0569	0	0	1.0951	0	0	0.8593	1.00377	3	4	1.7462	0	0	0.6651	0	0	0.6168	1.00937	4	4	1.6448	1	1	0.7987	1	1	1.0659	1.1698	1.34377	0.862854
Asap1	ArfGAP with SH3 domain, ankyrin repeat and PH domain1	13196	AV239055|DEF-1|Ddef1|PAP|mKIAA1249|s19	ASAP1_MOUSE;E9QMJ1_MOUSE;H3BKE6_MOUSE;H3BL41_MOUSE;Q3TXY1_MOUSE;Q3UJA5_MOUSE	2	4	1.6689	0	0	1.4596	0	0	0.918	1.34883	2	2	1.0569	0	0	1.0951	0	0	0.8593	1.00377	1	3	1.4136	0	0	0.6651	2	2	1.6038	1.2275	3	7	2.5849	1	1	0.7987	0	0	0.5921	1.32523	1.34377	0.926252
Rbm7	RNA binding motif protein 7	67010	1200007M24Rik|1500011D06Rik|AU041934|AW554393	RBM7_MOUSE;Q14A95_MOUSE;Q3U5M9_MOUSE	2	4	1.6689	0	0	1.4596	0	0	0.918	1.34883	2	2	1.0569	0	0	1.0951	0	0	0.8593	1.00377	2	2	1.0809	0	0	0.6651	0	0	0.6168	0.7876	3	3	1.3315	0	0	0.4437	0	0	0.5921	0.7891	1.34377	0.998099
Igfbp4	insulin-like growth factor binding protein 4	16010	AI875747|Deb2|IGFBP-4	IBP4_MOUSE	3	4	1.6689	0	0	1.4596	0	0	0.918	1.34883	2	2	1.0569	0	0	1.0951	0	0	0.8593	1.00377	1	1	0.7483	0	0	0.6651	0	0	0.6168	0.676733	1	1	0.7048	0	0	0.4437	0	0	0.5921	0.5802	1.34377	1.16638
Cdkn2c	cyclin-dependent kinase inhibitor 2C (p18, inhibits CDK4)	12580	C77269|INK4c|p18|p18-INK4c|p18-INK6|p18INK4c	CDN2C_MOUSE;Q9D153_MOUSE	2	4	1.6689	0	0	1.4596	0	0	0.918	1.34883	1	2	1.0569	0	0	1.0951	0	0	0.8593	1.00377	1	2	1.0809	1	1	1.1972	3	3	2.0973	1.45847	1	1	0.7048	1	1	0.7987	2	3	2.0136	1.17237	1.34377	1.24404
Tiprl	TIP41, TOR signalling pathway regulator-like (S. cerevisiae)	226591	1810011K17Rik	TIPRL_MOUSE	5	6	2.3048	2	2	3.796	0	0	0.918	2.3396	2	4	1.7074	1	1	1.9713	1	1	1.5468	1.74183	2	2	1.0809	3	3	2.2616	2	3	2.0973	1.81327	4	7	2.5849	3	3	1.5088	3	4	2.4875	2.19373	1.34318	0.826567
Ipo8	importin 8	320727	6230418K12Rik|Abcc10|C130009K11Rik|MRP7|OM-1|Om1|Ranbp8	IPO8_MOUSE	4	4	1.6689	0	0	1.4596	1	1	1.6525	1.59367	1	1	0.7317	1	1	1.9713	0	0	0.8593	1.18743	1	1	0.7483	1	1	1.1972	0	0	0.6168	0.8541	1	1	0.7048	0	0	0.4437	1	1	1.0659	0.738133	1.34211	1.15711
Nif3l1	Ngg1 interacting factor 3-like 1 (S. pombe)	65102	1110030G24Rik	NIF3L_MOUSE	2	4	1.6689	0	0	1.4596	1	1	1.6525	1.59367	1	1	0.7317	1	1	1.9713	0	0	0.8593	1.18743	1	1	0.7483	4	5	3.3263	3	4	2.591	2.22187	1	2	1.0181	4	4	1.8639	3	4	2.4875	1.78983	1.34211	1.24138
Vps25	vacuolar protein sorting 25	28084	1110020N13Rik|AW107467|D11Wsu68e	VPS25_MOUSE;A2A4J8_MOUSE;A2A4K0_MOUSE	3	4	1.6689	1	1	2.6277	0	0	0.918	1.7382	2	2	1.0569	1	1	1.9713	0	0	0.8593	1.29583	1	2	1.0809	1	1	1.1972	0	0	0.6168	0.964967	0	0	0.3916	0	0	0.4437	0	0	0.5921	0.4758	1.34138	2.02809
Gm10698	predicted gene 10698	100862175	Gm19904|Gm21540	TMED2_MOUSE;A2RS53_MOUSE	5	7	2.6227	3	3	4.9645	2	3	3.1218	3.56967	3	5	2.0327	3	3	3.7242	2	2	2.2345	2.6638	6	15	5.407	2	3	2.2616	4	6	3.5783	3.74897	6	9	3.2118	2	2	1.1538	3	4	2.4875	2.28437	1.34007	1.64114
Bag6	BCL2-associated athanogene 6	224727	2410045D21Rik|AA408914|BAG-6|Bat3|D17H6S52E|G3|Scythe	BAG6_MOUSE;Q3UF95_MOUSE;G3UZT6_MOUSE	7	11	3.8949	1	1	2.6277	7	7	6.0618	4.1948	7	12	4.3102	2	2	2.8477	2	2	2.2345	3.1308	7	9	3.4099	3	5	3.3263	2	2	1.6038	2.78	11	16	5.4064	8	9	3.6397	5	6	3.4354	4.1605	1.33985	0.668189
Prpf31	pre-mRNA processing factor 31	68988	1500019O16Rik|2810404O06Rik|AW554706|PRP31|RP11	PRP31_MOUSE	2	3	1.3509	3	3	4.9645	0	0	0.918	2.41113	2	3	1.3821	0	0	1.0951	3	3	2.9222	1.7998	2	3	1.4136	1	1	1.1972	2	2	1.6038	1.40487	2	3	1.3315	1	1	0.7987	1	2	1.5397	1.2233	1.33967	1.14842
Krt31	keratin 31	16660	Ha1|Kha1|Krt1-1|MKHA-1	K1H1_MOUSE	1	17	5.8036	1	7	9.6415	1	8	6.7971	7.41407	1	8	3.0086	1	7	7.2319	1	8	6.3623	5.53427	1	5	2.0789	1	8	4.9237	1	5	3.0846	3.3624	1	8	2.8983	2	9	3.6397	1	9	4.8576	3.79853	1.33967	0.885184
Krt33b	keratin 33B	16671	Ha3|Ha4|Krt1-3|mHa3	KT33B_MOUSE	1	17	5.8036	1	7	9.6415	1	8	6.7971	7.41407	1	8	3.0086	1	7	7.2319	1	8	6.3623	5.53427	1	5	2.0789	1	8	4.9237	1	5	3.0846	3.3624	1	8	2.8983	1	8	3.2845	1	9	4.8576	3.68013	1.33967	0.913663
Krt36	keratin 36	16673	HRa-1|K36|Krt1-22|Krt1-5|MHRa-1	KRT36_MOUSE	1	17	5.8036	1	7	9.6415	1	8	6.7971	7.41407	1	8	3.0086	1	7	7.2319	1	8	6.3623	5.53427	1	5	2.0789	1	8	4.9237	1	5	3.0846	3.3624	1	8	2.8983	1	8	3.2845	1	9	4.8576	3.68013	1.33967	0.913663
Krt40	keratin 40	406221	CK-40|K40	K1C40_MOUSE;E9PV64_MOUSE	1	17	5.8036	1	7	9.6415	1	8	6.7971	7.41407	1	8	3.0086	1	7	7.2319	1	8	6.3623	5.53427	1	5	2.0789	1	8	4.9237	1	5	3.0846	3.3624	1	8	2.8983	1	8	3.2845	1	9	4.8576	3.68013	1.33967	0.913663
Atp5k	ATP synthase, H+ transporting, mitochondrial F1F0 complex, subunit E	11958	2610008D24Rik|Atp5i|Lfm1	ATP5I_MOUSE	3	5	1.9868	3	3	4.9645	2	2	2.3871	3.1128	3	4	1.7074	3	3	3.7242	1	1	1.5468	2.32613	2	2	1.0809	3	5	3.3263	3	3	2.0973	2.16817	3	3	1.3315	5	5	2.219	5	5	2.9614	2.17063	1.33819	0.998864
Acap2	ArfGAP with coiled-coil, ankyrin repeat and PH domains 2	78618	4832442G16|9530039J15Rik|CNT-B2|Centb2|mKIAA0041	ACAP2_MOUSE;D4AFX6_MOUSE	3	3	1.3509	0	0	1.4596	1	1	1.6525	1.48767	2	3	1.3821	0	0	1.0951	0	0	0.8593	1.11217	2	2	1.0809	0	0	0.6651	0	0	0.6168	0.7876	5	5	1.9582	1	1	0.7987	0	0	0.5921	1.11633	1.33763	0.705524
Abcf2	ATP-binding cassette, sub-family F (GCN20), member 2	27407	0710005O05Rik|Drr3|E430001O06	ABCF2_MOUSE	7	9	3.2588	0	0	1.4596	1	1	1.6525	2.12363	2	2	1.0569	2	2	2.8477	0	0	0.8593	1.58797	2	2	1.0809	1	2	1.7294	2	2	1.6038	1.47137	0	0	0.3916	0	0	0.4437	0	0	0.5921	0.4758	1.33733	3.09241
Rheb	Ras homolog enriched in brain	19744	Rheb1	RHEB_MOUSE;Q540E6_MOUSE	1	1	0.7152	1	1	2.6277	1	1	1.6525	1.66513	0	0	0.4065	0	0	1.0951	2	2	2.2345	1.24537	0	0	0.4157	0	0	0.6651	2	2	1.6038	0.894867	0	0	0.3916	1	2	1.1538	2	3	2.0136	1.18633	1.33706	0.754313
Tktl2	transketolase-like 2	74419	4933401I19Rik	TKTL2_MOUSE;A0A0R4J2A3_MOUSE	1	1	0.7152	1	1	2.6277	1	1	1.6525	1.66513	0	0	0.4065	0	0	1.0951	2	2	2.2345	1.24537	0	0	0.4157	0	0	0.6651	0	0	0.6168	0.565867	0	0	0.3916	0	0	0.4437	0	0	0.5921	0.4758	1.33706	1.1893
Urod	uroporphyrinogen decarboxylase	22275	AI323803|UPD|Uro-d	DCUP_MOUSE	1	1	0.7152	3	3	4.9645	0	0	0.918	2.19923	1	1	0.7317	1	1	1.9713	2	2	2.2345	1.64583	0	0	0.4157	2	2	1.7294	3	3	2.0973	1.41413	3	3	1.3315	4	4	1.8639	2	2	1.5397	1.57837	1.33624	0.895947
Hnrnpr	heterogeneous nuclear ribonucleoprotein R	74326	2610003J05Rik|2610528B01Rik|Hnrpr	Q8VHM5_MOUSE;F7B5B5_MOUSE;Q3UZI0_MOUSE;Q3UKV5_MOUSE;Q3U8W9_MOUSE	7	8	2.9407	6	9	11.9816	6	9	7.5325	7.48493	4	6	2.358	5	8	8.1092	7	8	6.3623	5.60983	6	10	3.7427	8	11	6.5216	7	15	8.024	6.0961	5	8	2.8983	9	17	6.4823	9	14	7.2289	5.5365	1.33425	1.10107
Mettl26	methyltransferase like 26	68347	0610011F06Rik	MTL26_MOUSE	1	2	1.033	0	0	1.4596	2	2	2.3871	1.62657	3	4	1.7074	0	0	1.0951	0	0	0.8593	1.2206	2	3	1.4136	1	1	1.1972	4	4	2.591	1.73393	2	2	1.0181	1	1	0.7987	2	2	1.5397	1.11883	1.3326	1.54977
Gstm1	glutathione S-transferase, mu 1	14862	Gstb-1|Gstb1	GSTM1_MOUSE;A2AE89_MOUSE	3	6	2.3048	2	2	3.796	3	5	4.5916	3.56413	3	3	1.3821	3	3	3.7242	3	3	2.9222	2.67617	4	5	2.0789	3	3	2.2616	4	4	2.591	2.3105	8	12	4.1522	5	6	2.5741	5	5	2.9614	3.22923	1.33181	0.715495
Dkc1	dyskeratosis congenita 1, dyskerin	245474	BC068171	DKC1_MOUSE	6	6	2.3048	2	2	3.796	3	3	3.1218	3.0742	5	5	2.0327	1	1	1.9713	3	3	2.9222	2.30873	9	13	4.7412	3	3	2.2616	5	5	3.0846	3.36247	8	10	3.5252	2	3	1.5088	2	2	1.5397	2.19123	1.33155	1.53451
Ddx4	DEAD (Asp-Glu-Ala-Asp) box polypeptide 4	13206	AV206478|Mvh|VASA	DDX4_MOUSE;Q3V086_MOUSE	1	5	1.9868	1	1	2.6277	1	1	1.6525	2.089	1	3	1.3821	0	0	1.0951	2	2	2.2345	1.57057	3	10	3.7427	2	2	1.7294	2	4	2.591	2.6877	1	2	1.0181	1	1	0.7987	1	2	1.5397	1.11883	1.33009	2.40223
Krt24	keratin 24	75706	2310058N18Rik|2310075C18Rik	K1C24_MOUSE	1	17	5.8036	2	8	10.8114	2	9	7.5325	8.04917	1	8	3.0086	2	8	8.1092	2	9	7.0506	6.05613	1	5	2.0789	2	9	5.4563	1	5	3.0846	3.53993	2	9	3.2118	1	8	3.2845	1	9	4.8576	3.78463	1.32909	0.935344
Tomm20	translocase of outer mitochondrial membrane 20 homolog (yeast)	67952	1810060K07Rik|BB284719|Gm19268|MAS20|MOM19|TOM20|mKIAA0016	TOM20_MOUSE;Q4KL41_MOUSE	3	4	1.6689	0	0	1.4596	0	0	0.918	1.34883	0	0	0.4065	0	0	1.0951	1	1	1.5468	1.01613	1	1	0.7483	0	0	0.6651	1	1	1.1102	0.8412	1	2	1.0181	0	0	0.4437	0	0	0.5921	0.684633	1.32742	1.22869
Ldha	lactate dehydrogenase A	16828	Ldh1|Ldhm|l7R2	LDHA_MOUSE;Q564E2_MOUSE;A0A1B0GSX0_MOUSE	22	92	29.7251	12	15	19.0086	12	14	11.211	19.9816	24	61	20.2823	13	16	15.1332	9	13	9.8048	15.0734	25	52	17.7401	21	25	13.9853	22	33	16.9272	16.2175	25	58	18.5942	18	40	14.6637	19	22	11.0254	14.7611	1.32561	1.09867
Dut	deoxyuridine triphosphatase	110074	5031412I06Rik|5133400F09Rik|D2Bwg0749e|Dutp|dUTPase	Q8VCG1_MOUSE;Q9CQ43_MOUSE	12	18	6.1218	2	4	6.1334	3	5	4.5916	5.6156	8	12	4.3102	5	5	5.4778	3	3	2.9222	4.23673	11	24	8.4041	6	12	7.0543	7	11	6.0477	7.1687	10	16	5.4064	4	5	2.219	7	13	6.7546	4.79333	1.32546	1.49556
Rpl35a	ribosomal protein L35A	57808	2810431L15Rik|Rpl35	RL35A_MOUSE;Q6ZWX1_MOUSE	6	17	5.8036	3	7	9.6415	1	1	1.6525	5.6992	6	12	4.3102	5	6	6.3548	2	2	2.2345	4.29983	9	21	7.4049	2	2	1.7294	3	4	2.591	3.90843	10	17	5.72	5	7	2.9293	5	5	2.9614	3.87023	1.32545	1.00987
Wdr1	WD repeat domain 1	22388	Aip1|D5Wsu185e|rede	WDR1_MOUSE;Q3TJY2_MOUSE	8	18	6.1218	10	12	15.4939	19	33	25.214	15.6099	13	24	8.2171	11	13	12.4981	14	20	14.6282	11.7811	14	29	10.07	15	26	14.5188	16	25	12.9682	12.519	13	24	7.9157	21	45	16.444	15	30	14.8247	13.0615	1.32499	0.958468
Tnks1bp1	tankyrase 1 binding protein 1	228140	Tab182|mKIAA1741	TB182_MOUSE	9	11	3.8949	0	0	1.4596	1	1	1.6525	2.33567	8	9	3.334	0	0	1.0951	0	0	0.8593	1.7628	6	12	4.4083	2	2	1.7294	0	0	0.6168	2.2515	9	18	6.0336	4	4	1.8639	1	1	1.0659	2.9878	1.32498	0.753564
Impa1	inositol (myo)-1(or 4)-monophosphatase 1	55980	2610002K09Rik|2900059K10Rik|AI325909	Q924B0_MOUSE;A0A0A6YW07_MOUSE	7	9	3.2588	6	6	8.4719	3	4	3.8567	5.1958	5	7	2.6833	5	5	5.4778	4	4	3.61	3.9237	2	2	1.0809	2	2	1.7294	4	4	2.591	1.80043	2	3	1.3315	3	3	1.5088	4	4	2.4875	1.77593	1.32421	1.0138
Mob4	MOB family member 4, phocein	19070	2610109B12Rik|Mobkl3|Phocn|Prei3	PHOCN_MOUSE;E0CXA9_MOUSE	1	3	1.3509	1	1	2.6277	2	3	3.1218	2.3668	3	5	2.0327	0	0	1.0951	2	2	2.2345	1.78743	3	3	1.4136	0	0	0.6651	3	3	2.0973	1.392	2	3	1.3315	2	3	1.5088	0	0	0.5921	1.14413	1.32413	1.21664
Cpt2	carnitine palmitoyltransferase 2	12896	AI323697|CPTII	CPT2_MOUSE;Q3UN55_MOUSE	2	3	1.3509	0	0	1.4596	1	1	1.6525	1.48767	1	1	0.7317	0	0	1.0951	1	1	1.5468	1.12453	3	4	1.7462	1	1	1.1972	2	2	1.6038	1.51573	3	4	1.6448	4	4	1.8639	3	3	2.0136	1.84077	1.32292	0.823425
P3h1	prolyl 3-hydroxylase 1	56401	2410024C15Rik|Gros1|Lepre1	P3H1_MOUSE;A2A7Q5_MOUSE;A6PW84_MOUSE	3	3	1.3509	0	0	1.4596	1	1	1.6525	1.48767	1	1	0.7317	0	0	1.0951	1	1	1.5468	1.12453	3	4	1.7462	1	1	1.1972	0	0	0.6168	1.18673	5	6	2.2715	0	0	0.4437	0	0	0.5921	1.10243	1.32292	1.07647
Ppp3cc	protein phosphatase 3, catalytic subunit, gamma isoform	19057	Calnc|PP2BA gamma	PP2BC_MOUSE;Q3V074_MOUSE;Q80XK0_MOUSE	2	5	1.9868	2	2	3.796	2	2	2.3871	2.7233	0	0	0.4065	1	2	2.8477	3	3	2.9222	2.0588	1	1	0.7483	1	1	1.1972	0	0	0.6168	0.8541	1	2	1.0181	1	1	0.7987	0	0	0.5921	0.802967	1.32276	1.06368
Npepl1	aminopeptidase-like 1	228961	BC023239|C85514|mKIAA1974	PEPL1_MOUSE;Q3UD03_MOUSE	1	2	1.033	2	2	3.796	0	0	0.918	1.91567	1	4	1.7074	0	0	1.0951	1	1	1.5468	1.44977	1	4	1.7462	2	3	2.2616	1	1	1.1102	1.706	1	2	1.0181	5	5	2.219	5	5	2.9614	2.06617	1.32136	0.825684
Mthfs	5, 10-methenyltetrahydrofolate synthetase	107885	1110034I12Rik|2310020H23Rik|AI119695	MTHFS_MOUSE	2	2	1.033	1	1	2.6277	1	1	1.6525	1.77107	2	3	1.3821	0	0	1.0951	1	1	1.5468	1.34133	0	0	0.4157	0	0	0.6651	0	0	0.6168	0.565867	0	0	0.3916	0	0	0.4437	0	0	0.5921	0.4758	1.32038	1.1893
Blvra	biliverdin reductase A	109778	0610006A11Rik|2500001N03Rik|Blvr	BIEA_MOUSE	3	4	1.6689	8	8	10.8114	1	1	1.6525	4.71093	5	7	2.6833	3	3	3.7242	5	5	4.298	3.5685	3	3	1.4136	3	3	2.2616	4	4	2.591	2.08873	6	7	2.5849	4	5	2.219	3	3	2.0136	2.2725	1.32014	0.919135
Ago2	argonaute RISC catalytic subunit 2	239528	1110029L17Rik|2310051F07Rik|AI225898|AL022874|AW546247|Eif2c2|Gerp95|Gm10365|mKIAA4215	AGO2_MOUSE;Q3UQ34_MOUSE	2	2	1.033	0	0	1.4596	2	2	2.3871	1.62657	2	2	1.0569	0	0	1.0951	1	1	1.5468	1.23293	1	2	1.0809	2	2	1.7294	2	2	1.6038	1.47137	4	4	1.6448	3	3	1.5088	1	1	1.0659	1.4065	1.31927	1.04612
Eftud2	elongation factor Tu GTP binding domain containing 2	20624	116kDa|Snrp116|U5-116kD	U5S1_MOUSE;Q543F1_MOUSE;A2AH85_MOUSE	11	30	9.9419	6	7	9.6415	8	13	10.4751	10.0195	7	12	4.3102	8	11	10.7421	9	10	7.739	7.5971	13	21	7.4049	19	26	14.5188	6	9	5.0598	8.9945	6	15	5.0928	16	28	10.3934	17	23	11.5001	8.99543	1.31886	0.999896
Nup43	nucleoporin 43	69912	2610016K01Rik|2610529I12Rik|AA409950|p42	NUP43_MOUSE	0	0	0.3973	2	2	3.796	1	1	1.6525	1.9486	1	1	0.7317	2	2	2.8477	0	0	0.8593	1.47957	0	0	0.4157	1	1	1.1972	0	0	0.6168	0.743233	1	1	0.7048	1	1	0.7987	1	1	1.0659	0.856467	1.31701	0.86779
Mrpl4	mitochondrial ribosomal protein L4	66163	1110017G11Rik	RM04_MOUSE	1	1	0.7152	1	1	2.6277	0	0	0.918	1.4203	0	0	0.4065	1	1	1.9713	0	0	0.8593	1.07903	0	0	0.4157	2	2	1.7294	2	2	1.6038	1.24963	1	1	0.7048	2	2	1.1538	3	3	2.0136	1.29073	1.31627	0.968158
Bbs9	Bardet-Biedl syndrome 9 (human)	319845	E130103I17Rik	PTHB1_MOUSE	1	1	0.7152	1	1	2.6277	0	0	0.918	1.4203	0	0	0.4065	1	1	1.9713	0	0	0.8593	1.07903	0	0	0.4157	1	1	1.1972	0	0	0.6168	0.743233	0	0	0.3916	0	0	0.4437	0	0	0.5921	0.4758	1.31627	1.56207
Arl2	ADP-ribosylation factor-like 2	56327	2610009M23Rik|AI115441|AW553335	ARL2_MOUSE	0	0	0.3973	1	1	2.6277	2	2	2.3871	1.80403	0	0	0.4065	2	2	2.8477	0	0	0.8593	1.37117	0	0	0.4157	1	2	1.7294	2	2	1.6038	1.24963	1	1	0.7048	2	2	1.1538	3	4	2.4875	1.4487	1.31569	0.862589
Hnrnpk	heterogeneous nuclear ribonucleoprotein K	15387	Hnrpk|KBBP|NOVA	HNRPK_MOUSE;B2M1R6_MOUSE;Q5FWJ5_MOUSE;Q3U9Q3_MOUSE	24	111	35.8034	14	30	36.6193	17	40	30.3828	34.2685	22	105	34.6681	13	23	21.2873	14	31	22.2172	26.0575	25	106	35.7944	17	48	26.2712	20	71	35.7749	32.6135	22	93	29.6107	21	65	23.5717	19	53	25.7637	26.3154	1.31511	1.23933
Prdx6b	peroxiredoxin 6B	320769	1-cysPrx-P1|4930414C22Rik|Aop2-rs1|Prdx5-rs1|Prdx6-ps1|Prdx6-rs1|Prdx6-rs1-ps	Q8BG37_MOUSE	2	2	1.033	5	7	9.6415	4	6	5.3267	5.33373	3	4	1.7074	3	5	5.4778	4	6	4.986	4.05707	2	2	1.0809	3	4	2.7939	3	3	2.0973	1.9907	1	1	0.7048	5	8	3.2845	4	8	4.3835	2.79093	1.31468	0.713274
Larp7	La ribonucleoprotein domain family, member 7	28036	C330027G06Rik|D3Wsu161e	LARP7_MOUSE	4	8	2.9407	3	3	4.9645	4	4	3.8567	3.92063	4	7	2.6833	1	1	1.9713	5	5	4.298	2.9842	6	9	3.4099	3	3	2.2616	5	5	3.0846	2.9187	4	4	1.6448	3	3	1.5088	4	4	2.4875	1.88037	1.3138	1.5522
Rpl28	ribosomal protein L28	19943	D7Wsu21e	RL28_MOUSE;Q5M9J8_MOUSE	7	19	6.4401	5	6	8.4719	5	6	5.3267	6.74623	6	13	4.6357	3	3	3.7242	7	9	7.0506	5.13683	9	26	9.0704	6	11	6.5216	7	8	4.5659	6.7193	8	24	7.9157	8	14	5.4161	5	7	3.9094	5.74707	1.31331	1.16917
Ssr4	signal sequence receptor, delta	20832	AW743063|C78062|SSR-delta|TRAP-delta|Trap	SSRD_MOUSE;Q9D8L3_MOUSE;Q3TVJ8_MOUSE	3	6	2.3048	4	4	6.1334	3	4	3.8567	4.0983	3	5	2.0327	2	3	3.7242	4	4	3.61	3.1223	1	2	1.0809	4	5	3.3263	2	2	1.6038	2.00367	3	3	1.3315	1	1	0.7987	3	3	2.0136	1.38127	1.31259	1.4506
Apobr	apolipoprotein B receptor	171504	Apob-48r|Apob48r	APOBR_MOUSE	7	10	3.5768	0	0	1.4596	0	0	0.918	1.9848	3	4	1.7074	1	1	1.9713	0	0	0.8593	1.51267	3	4	1.7462	0	0	0.6651	0	0	0.6168	1.00937	1	2	1.0181	0	0	0.4437	0	0	0.5921	0.684633	1.31212	1.47432
Spryd4	SPRY domain containing 4	66701	4633402N23Rik|AA114801	SPRY4_MOUSE	0	0	0.3973	0	0	1.4596	2	2	2.3871	1.41467	0	0	0.4065	1	1	1.9713	0	0	0.8593	1.07903	0	0	0.4157	0	0	0.6651	1	1	1.1102	0.730333	0	0	0.3916	1	1	0.7987	4	4	2.4875	1.22593	1.31105	0.595737
Srpk3	serine/arginine-rich protein specific kinase 3	56504	Mssk1|Stk23	SRPK3_MOUSE;Q0VAW8_MOUSE	0	0	0.3973	0	0	1.4596	2	2	2.3871	1.41467	0	0	0.4065	1	1	1.9713	0	0	0.8593	1.07903	1	1	0.7483	1	1	1.1972	0	0	0.6168	0.8541	1	1	0.7048	0	0	0.4437	0	0	0.5921	0.5802	1.31105	1.47208
Dock1	dedicator of cytokinesis 1	330662	9130006G06Rik|AI854900|D630004B07Rik|b2b3190Clo	DOCK1_MOUSE	1	1	0.7152	0	0	1.4596	0	0	0.918	1.03093	0	0	0.4065	0	0	1.0951	0	0	0.8593	0.786967	0	0	0.4157	0	0	0.6651	0	0	0.6168	0.565867	3	3	1.3315	5	5	2.219	0	0	0.5921	1.38087	1.31001	0.409791
Capn5	calpain 5	12337	nCL-3	CAN5_MOUSE;Q3UTF3_MOUSE;Q3TPL4_MOUSE	1	1	0.7152	0	0	1.4596	0	0	0.918	1.03093	0	0	0.4065	0	0	1.0951	0	0	0.8593	0.786967	1	1	0.7483	0	0	0.6651	0	0	0.6168	0.676733	3	3	1.3315	3	3	1.5088	3	3	2.0136	1.61797	1.31001	0.418262
Tnfaip8	tumor necrosis factor, alpha-induced protein 8	106869	AA987150|E130304C20Rik|Gg2-1|Gm10539|Nded|Ssc-2|Tipe	TFIP8_MOUSE;D3YWJ5_MOUSE;D3Z325_MOUSE	1	1	0.7152	0	0	1.4596	0	0	0.918	1.03093	0	0	0.4065	0	0	1.0951	0	0	0.8593	0.786967	0	0	0.4157	0	0	0.6651	1	1	1.1102	0.730333	3	3	1.3315	3	4	1.8639	2	3	2.0136	1.73633	1.31001	0.420618
Aldh5a1	aldhehyde dehydrogenase family 5, subfamily A1	214579	6330403E24Rik|Ahd-1|Ahd1|D630032B01Rik|SSADH|Ssdh1	SSDH_MOUSE;B2RS41_MOUSE	1	1	0.7152	0	0	1.4596	0	0	0.918	1.03093	0	0	0.4065	0	0	1.0951	0	0	0.8593	0.786967	0	0	0.4157	0	0	0.6651	0	0	0.6168	0.565867	2	2	1.0181	2	2	1.1538	2	2	1.5397	1.2372	1.31001	0.457377
Inmt	indolethylamine N-methyltransferase	21743	Temt	INMT_MOUSE	1	1	0.7152	0	0	1.4596	0	0	0.918	1.03093	0	0	0.4065	0	0	1.0951	0	0	0.8593	0.786967	0	0	0.4157	0	0	0.6651	0	0	0.6168	0.565867	0	0	0.3916	1	1	0.7987	4	4	2.4875	1.22593	1.31001	0.46158
Pank4	pantothenate kinase 4	269614	D030031I12Rik|R75150	PANK4_MOUSE	1	1	0.7152	0	0	1.4596	0	0	0.918	1.03093	0	0	0.4065	0	0	1.0951	0	0	0.8593	0.786967	1	1	0.7483	0	0	0.6651	0	0	0.6168	0.676733	4	4	1.6448	3	4	1.8639	0	0	0.5921	1.36693	1.31001	0.495074
Slc12a2	solute carrier family 12, member 2	20496	9330166H04Rik|Nkcc1|mBSC2|sy-ns	S12A2_MOUSE;E9QM38_MOUSE	1	1	0.7152	0	0	1.4596	0	0	0.918	1.03093	0	0	0.4065	0	0	1.0951	0	0	0.8593	0.786967	2	2	1.0809	6	6	3.8587	0	0	0.6168	1.85213	0	0	0.3916	14	27	10.0378	0	0	0.5921	3.67383	1.31001	0.504142
Utp20	UTP20 small subunit processome component	70683	3830408P06Rik|AA617408|Drim|mDRIM|mDRIN	E9QK83_MOUSE	1	1	0.7152	0	0	1.4596	0	0	0.918	1.03093	0	0	0.4065	0	0	1.0951	0	0	0.8593	0.786967	0	0	0.4157	0	0	0.6651	0	0	0.6168	0.565867	0	0	0.3916	5	5	2.219	0	0	0.5921	1.06757	1.31001	0.530053
Rcl1	RNA terminal phosphate cyclase-like 1	59028	2310040A02Rik|AI789745|C76567|RPCL1|Rnac	RCL1_MOUSE	1	1	0.7152	0	0	1.4596	0	0	0.918	1.03093	0	0	0.4065	0	0	1.0951	0	0	0.8593	0.786967	0	0	0.4157	0	0	0.6651	0	0	0.6168	0.565867	1	1	0.7048	1	1	0.7987	2	2	1.5397	1.0144	1.31001	0.557834
Lman1	lectin, mannose-binding, 1	70361	2610020P13Rik|AI326273|AU043785|C730041J05|ERGIC53|F5F8D|MCFD1|MR60|P58|gp58	LMAN1_MOUSE	1	1	0.7152	0	0	1.4596	0	0	0.918	1.03093	0	0	0.4065	0	0	1.0951	0	0	0.8593	0.786967	2	2	1.0809	1	1	1.1972	0	0	0.6168	0.964967	4	4	1.6448	3	3	1.5088	2	3	2.0136	1.7224	1.31001	0.560245
Anapc1	anaphase promoting complex subunit 1	17222	2610021O03Rik|AI047775|AI853536|AW547281|Apc1|Mcpr|tsg24	APC1_MOUSE	1	1	0.7152	0	0	1.4596	0	0	0.918	1.03093	0	0	0.4065	0	0	1.0951	0	0	0.8593	0.786967	0	0	0.4157	0	0	0.6651	0	0	0.6168	0.565867	1	1	0.7048	3	3	1.5088	0	0	0.5921	0.935233	1.31001	0.605054
Psme4	proteasome (prosome, macropain) activator subunit 4	103554	AA409398|AU041366|TEMO|mKIAA0077	PSME4_MOUSE	1	1	0.7152	0	0	1.4596	0	0	0.918	1.03093	0	0	0.4065	0	0	1.0951	0	0	0.8593	0.786967	0	0	0.4157	0	0	0.6651	0	0	0.6168	0.565867	2	2	1.0181	1	2	1.1538	0	0	0.5921	0.921333	1.31001	0.614182
Ifitm2	interferon induced transmembrane protein 2	80876	DSPA2c|Ifitm3l|fragilis3|mil-3	IFM2_MOUSE	1	1	0.7152	0	0	1.4596	0	0	0.918	1.03093	0	0	0.4065	0	0	1.0951	0	0	0.8593	0.786967	1	1	0.7483	0	0	0.6651	0	0	0.6168	0.676733	1	2	1.0181	1	2	1.1538	1	1	1.0659	1.07927	1.31001	0.627031
Rdh14	retinol dehydrogenase 14 (all-trans and 9-cis)	105014	3110030G19Rik|AW215439|PAN2	RDH14_MOUSE	1	1	0.7152	0	0	1.4596	0	0	0.918	1.03093	0	0	0.4065	0	0	1.0951	0	0	0.8593	0.786967	1	1	0.7483	0	0	0.6651	0	0	0.6168	0.676733	2	2	1.0181	2	2	1.1538	1	1	1.0659	1.07927	1.31001	0.627031
Lgmn	legumain	19141	AEP|AI746452|AU022324|Prsc1	LGMN_MOUSE;A2RTI3_MOUSE;Q3UE99_MOUSE	1	1	0.7152	0	0	1.4596	0	0	0.918	1.03093	0	0	0.4065	0	0	1.0951	0	0	0.8593	0.786967	1	2	1.0809	0	0	0.6651	0	0	0.6168	0.7876	1	3	1.3315	2	2	1.1538	1	1	1.0659	1.18373	1.31001	0.665353
Ano8	anoctamin 8	382014	BC053460|Tmem16h	ANO8_MOUSE	1	1	0.7152	0	0	1.4596	0	0	0.918	1.03093	0	0	0.4065	0	0	1.0951	0	0	0.8593	0.786967	1	1	0.7483	0	0	0.6651	0	0	0.6168	0.676733	2	5	1.9582	0	0	0.4437	0	0	0.5921	0.998	1.31001	0.67809
Vmp1	vacuole membrane protein 1	75909	3110098I04Rik|4930579A11Rik|AI787464|Tango5|Tmem49|mir-21a|ni-2	VMP1_MOUSE	1	1	0.7152	0	0	1.4596	0	0	0.918	1.03093	0	0	0.4065	0	0	1.0951	0	0	0.8593	0.786967	0	0	0.4157	0	0	0.6651	0	0	0.6168	0.565867	1	1	0.7048	1	2	1.1538	0	0	0.5921	0.8169	1.31001	0.6927
Dock6	dedicator of cytokinesis 6	319899	2410095B20Rik|4931431C02Rik|C330023D02Rik|mKIAA1395	DOCK6_MOUSE;E9QPN7_MOUSE;A0A1L1SQR4_MOUSE	1	1	0.7152	0	0	1.4596	0	0	0.918	1.03093	0	0	0.4065	0	0	1.0951	0	0	0.8593	0.786967	0	0	0.4157	0	0	0.6651	0	0	0.6168	0.565867	1	1	0.7048	2	2	1.1538	0	0	0.5921	0.8169	1.31001	0.6927
Rab11fip5	RAB11 family interacting protein 5 (class I)	52055	9130206P09Rik|C75969|D6Ertd32e|GAF1|RIP11	RFIP5_MOUSE;Q6ZQ33_MOUSE;A0A0N4SW73_MOUSE	1	1	0.7152	0	0	1.4596	0	0	0.918	1.03093	0	0	0.4065	0	0	1.0951	0	0	0.8593	0.786967	0	0	0.4157	0	0	0.6651	0	0	0.6168	0.565867	1	2	1.0181	1	1	0.7987	0	0	0.5921	0.802967	1.31001	0.70472
Cd2ap	CD2-associated protein	12488	AL024079|C78928|METS-1|Mets1	CD2AP_MOUSE	1	1	0.7152	0	0	1.4596	0	0	0.918	1.03093	0	0	0.4065	0	0	1.0951	0	0	0.8593	0.786967	0	0	0.4157	0	0	0.6651	0	0	0.6168	0.565867	3	3	1.3315	0	0	0.4437	0	0	0.5921	0.7891	1.31001	0.717104
Sec24b	Sec24 related gene family, member B (S. cerevisiae)	99683	AI605202|SEC24	Q80ZX0_MOUSE	1	1	0.7152	0	0	1.4596	0	0	0.918	1.03093	0	0	0.4065	0	0	1.0951	0	0	0.8593	0.786967	2	2	1.0809	0	0	0.6651	1	1	1.1102	0.952067	3	4	1.6448	3	3	1.5088	0	0	0.5921	1.24857	1.31001	0.762528
Dcaf13	DDB1 and CUL4 associated factor 13	223499	Gm83|Wdsof1	DCA13_MOUSE	1	1	0.7152	0	0	1.4596	0	0	0.918	1.03093	0	0	0.4065	0	0	1.0951	0	0	0.8593	0.786967	0	0	0.4157	0	0	0.6651	0	0	0.6168	0.565867	1	1	0.7048	0	0	0.4437	1	1	1.0659	0.738133	1.31001	0.766618
Kif6	kinesin family member 6	319991	D130004B10Rik|D130084M03Rik	E9PX57_MOUSE	1	1	0.7152	0	0	1.4596	0	0	0.918	1.03093	0	0	0.4065	0	0	1.0951	0	0	0.8593	0.786967	0	0	0.4157	0	0	0.6651	0	0	0.6168	0.565867	1	1	0.7048	0	0	0.4437	1	1	1.0659	0.738133	1.31001	0.766618
Dpp4	dipeptidylpeptidase 4	13482	Cd26|Dpp-4|THAM	DPP4_MOUSE;Q3TR43_MOUSE	1	1	0.7152	0	0	1.4596	0	0	0.918	1.03093	0	0	0.4065	0	0	1.0951	0	0	0.8593	0.786967	0	0	0.4157	3	3	2.2616	0	0	0.6168	1.09803	0	0	0.3916	5	8	3.2845	0	0	0.5921	1.42273	1.31001	0.771777
Abcb1a	ATP-binding cassette, sub-family B (MDR/TAP), member 1A	18671	Abcb4|Evi32|Mdr1a|Mdr3|P-gp|Pgp|Pgy-3|Pgy3|mdr-3	MDR1A_MOUSE;Q9CVG4_MOUSE	1	1	0.7152	0	0	1.4596	0	0	0.918	1.03093	0	0	0.4065	0	0	1.0951	0	0	0.8593	0.786967	0	0	0.4157	2	2	1.7294	0	0	0.6168	0.920633	0	0	0.3916	6	6	2.5741	0	0	0.5921	1.18593	1.31001	0.776294
Dlg1	discs large MAGUK scaffold protein 1	13383	B130052P05Rik|Dlgh1|E-dlg/SAP97|SAP-97|SAP97|mKIAA4187	DLG1_MOUSE;H7BWY4_MOUSE;Q3UP61_MOUSE;D3Z3B8_MOUSE;E9Q9H0_MOUSE	1	1	0.7152	0	0	1.4596	0	0	0.918	1.03093	0	0	0.4065	0	0	1.0951	0	0	0.8593	0.786967	2	2	1.0809	0	0	0.6651	0	0	0.6168	0.7876	2	4	1.6448	1	1	0.7987	0	0	0.5921	1.01187	1.31001	0.778363
Siae	sialic acid acetylesterase	22619	LSE|Ysg2	SIAE_MOUSE	1	1	0.7152	0	0	1.4596	0	0	0.918	1.03093	0	0	0.4065	0	0	1.0951	0	0	0.8593	0.786967	1	1	0.7483	0	0	0.6651	0	0	0.6168	0.676733	1	1	0.7048	1	1	0.7987	1	1	1.0659	0.856467	1.31001	0.790146
Atf6b	activating transcription factor 6 beta	12915	AA617266|ATF6beta|Creb-rp|Crebl1	Q3UJ07_MOUSE;A0A0A0MQ69_MOUSE	1	1	0.7152	0	0	1.4596	0	0	0.918	1.03093	0	0	0.4065	0	0	1.0951	0	0	0.8593	0.786967	0	0	0.4157	0	0	0.6651	0	0	0.6168	0.565867	0	0	0.3916	2	2	1.1538	0	0	0.5921	0.7125	1.31001	0.794199
Wdr6	WD repeat domain 6	83669	mWDR6	WDR6_MOUSE	1	1	0.7152	0	0	1.4596	0	0	0.918	1.03093	0	0	0.4065	0	0	1.0951	0	0	0.8593	0.786967	0	0	0.4157	0	0	0.6651	0	0	0.6168	0.565867	0	0	0.3916	2	2	1.1538	0	0	0.5921	0.7125	1.31001	0.794199
Dis3l	DIS3 like exosome 3'-5' exoribonuclease	213550	AV340375	DI3L1_MOUSE	1	1	0.7152	0	0	1.4596	0	0	0.918	1.03093	0	0	0.4065	0	0	1.0951	0	0	0.8593	0.786967	0	0	0.4157	0	0	0.6651	0	0	0.6168	0.565867	0	0	0.3916	1	2	1.1538	0	0	0.5921	0.7125	1.31001	0.794199
Pkdrej	polycystin (PKD) family receptor for egg jelly	18766	-	F8VQF3_MOUSE	1	1	0.7152	0	0	1.4596	0	0	0.918	1.03093	0	0	0.4065	0	0	1.0951	0	0	0.8593	0.786967	0	0	0.4157	0	0	0.6651	0	0	0.6168	0.565867	1	1	0.7048	1	1	0.7987	0	0	0.5921	0.698533	1.31001	0.810078
Atg16l1	autophagy related 16-like 1 (S. cerevisiae)	77040	1500009K01Rik|Apg16l|Atg16l|WDR30	A16L1_MOUSE;Q3TDQ5_MOUSE;G9M4M6_MOUSE	1	1	0.7152	0	0	1.4596	0	0	0.918	1.03093	0	0	0.4065	0	0	1.0951	0	0	0.8593	0.786967	0	0	0.4157	0	0	0.6651	0	0	0.6168	0.565867	1	1	0.7048	1	1	0.7987	0	0	0.5921	0.698533	1.31001	0.810078
Ociad1	OCIA domain containing 1	68095	6030432N09Rik|AI481327|AW557942|Asrij|B230209J16Rik|BB021357|Emi2|Imi2|OCIA|TPA018	OCAD1_MOUSE	1	1	0.7152	0	0	1.4596	0	0	0.918	1.03093	0	0	0.4065	0	0	1.0951	0	0	0.8593	0.786967	0	0	0.4157	1	1	1.1972	0	0	0.6168	0.743233	3	3	1.3315	1	1	0.7987	0	0	0.5921	0.907433	1.31001	0.81905
Hcn3	hyperpolarization-activated, cyclic nucleotide-gated K+ 3	15168	BCNG-4|Bcng4|Hac3|Hcn4	HCN3_MOUSE;B2RRB5_MOUSE	1	1	0.7152	0	0	1.4596	0	0	0.918	1.03093	0	0	0.4065	0	0	1.0951	0	0	0.8593	0.786967	0	0	0.4157	0	0	0.6651	0	0	0.6168	0.565867	2	2	1.0181	0	0	0.4437	0	0	0.5921	0.684633	1.31001	0.826525
Nedd1	neural precursor cell expressed, developmentally down-regulated gene 1	17997	-	NEDD1_MOUSE	1	1	0.7152	0	0	1.4596	0	0	0.918	1.03093	0	0	0.4065	0	0	1.0951	0	0	0.8593	0.786967	0	0	0.4157	0	0	0.6651	0	0	0.6168	0.565867	2	2	1.0181	0	0	0.4437	0	0	0.5921	0.684633	1.31001	0.826525
Hebp2	heme binding protein 2	56016	SOUL	HEBP2_MOUSE	1	1	0.7152	0	0	1.4596	0	0	0.918	1.03093	0	0	0.4065	0	0	1.0951	0	0	0.8593	0.786967	0	0	0.4157	0	0	0.6651	0	0	0.6168	0.565867	2	2	1.0181	0	0	0.4437	0	0	0.5921	0.684633	1.31001	0.826525
Fam160a2	family with sequence similarity 160, member A2	74349	4632419K20Rik|6530415H11Rik|FHIP	F16A2_MOUSE;J3QP99_MOUSE;A0A1C7CYU5_MOUSE	1	1	0.7152	0	0	1.4596	0	0	0.918	1.03093	0	0	0.4065	0	0	1.0951	0	0	0.8593	0.786967	0	0	0.4157	0	0	0.6651	0	0	0.6168	0.565867	2	2	1.0181	0	0	0.4437	0	0	0.5921	0.684633	1.31001	0.826525
Cstf2t	cleavage stimulation factor, 3' pre-RNA subunit 2, tau	83410	64kDa|C77975|tCstF-64|tauCstF-64	CSTFT_MOUSE	1	1	0.7152	0	0	1.4596	0	0	0.918	1.03093	0	0	0.4065	0	0	1.0951	0	0	0.8593	0.786967	0	0	0.4157	0	0	0.6651	0	0	0.6168	0.565867	2	2	1.0181	0	0	0.4437	0	0	0.5921	0.684633	1.31001	0.826525
Raf1	v-raf-leukemia viral oncogene 1	110157	6430402F14Rik|AA990557|BB129353|Craf1|D830050J10Rik|Raf-1|c-Raf|cRaf|v-Raf	RAF1_MOUSE	1	1	0.7152	0	0	1.4596	0	0	0.918	1.03093	0	0	0.4065	0	0	1.0951	0	0	0.8593	0.786967	0	0	0.4157	0	0	0.6651	0	0	0.6168	0.565867	2	2	1.0181	0	0	0.4437	0	0	0.5921	0.684633	1.31001	0.826525
1110038F14Rik	RIKEN cDNA 1110038F14 gene	117171	-	CH033_MOUSE	1	1	0.7152	0	0	1.4596	0	0	0.918	1.03093	0	0	0.4065	0	0	1.0951	0	0	0.8593	0.786967	0	0	0.4157	0	0	0.6651	0	0	0.6168	0.565867	2	2	1.0181	0	0	0.4437	0	0	0.5921	0.684633	1.31001	0.826525
Phf3	PHD finger protein 3	213109	2310061N19Rik|mKIAA0244	B2RQG2_MOUSE	1	1	0.7152	0	0	1.4596	0	0	0.918	1.03093	0	0	0.4065	0	0	1.0951	0	0	0.8593	0.786967	0	0	0.4157	0	0	0.6651	0	0	0.6168	0.565867	2	2	1.0181	0	0	0.4437	0	0	0.5921	0.684633	1.31001	0.826525
Ambra1	autophagy/beclin 1 regulator 1	228361	2310079H06Rik|A130023A14|AA474864|AV021921|D030051N19Rik|mKIAA1736	AMRA1_MOUSE	1	1	0.7152	0	0	1.4596	0	0	0.918	1.03093	0	0	0.4065	0	0	1.0951	0	0	0.8593	0.786967	0	0	0.4157	0	0	0.6651	0	0	0.6168	0.565867	2	2	1.0181	0	0	0.4437	0	0	0.5921	0.684633	1.31001	0.826525
Fn3krp	fructosamine 3 kinase related protein	238024	FN3K-RP	KT3K_MOUSE	1	1	0.7152	0	0	1.4596	0	0	0.918	1.03093	0	0	0.4065	0	0	1.0951	0	0	0.8593	0.786967	0	0	0.4157	0	0	0.6651	0	0	0.6168	0.565867	2	2	1.0181	0	0	0.4437	0	0	0.5921	0.684633	1.31001	0.826525
Znrf2	zinc and ring finger 2	387524	1190002C14Rik|AU044205|D6Ertd365e	ZNRF2_MOUSE	1	1	0.7152	0	0	1.4596	0	0	0.918	1.03093	0	0	0.4065	0	0	1.0951	0	0	0.8593	0.786967	0	0	0.4157	0	0	0.6651	0	0	0.6168	0.565867	2	2	1.0181	0	0	0.4437	0	0	0.5921	0.684633	1.31001	0.826525
Ppif	peptidylprolyl isomerase F (cyclophilin F)	105675	AW457192|CyP-D|CyP-F|CypD|PPIase	PPIF_MOUSE	1	1	0.7152	0	0	1.4596	0	0	0.918	1.03093	0	0	0.4065	0	0	1.0951	0	0	0.8593	0.786967	1	1	0.7483	0	0	0.6651	1	1	1.1102	0.8412	1	1	0.7048	1	1	0.7987	1	2	1.5397	1.0144	1.31001	0.829259
Mrps10	mitochondrial ribosomal protein S10	64657	1110038B19Rik|AW743084|Rpms10	G5E8U5_MOUSE;G5E8U8_MOUSE;E9QJS0_MOUSE;Q501J4_MOUSE	1	1	0.7152	0	0	1.4596	0	0	0.918	1.03093	0	0	0.4065	0	0	1.0951	0	0	0.8593	0.786967	1	1	0.7483	0	0	0.6651	1	1	1.1102	0.8412	2	2	1.0181	0	0	0.4437	2	2	1.5397	1.0005	1.31001	0.84078
Kif1c	kinesin family member 1C	16562	B430105J22Rik|D11Bwg1349e|Ltxs1|Orch3	KIF1C_MOUSE;Q3V3Y9_MOUSE;Q8VI89_MOUSE	1	1	0.7152	0	0	1.4596	0	0	0.918	1.03093	0	0	0.4065	0	0	1.0951	0	0	0.8593	0.786967	1	1	0.7483	0	0	0.6651	0	0	0.6168	0.676733	1	2	1.0181	1	1	0.7987	0	0	0.5921	0.802967	1.31001	0.842791
Ralbp1	ralA binding protein 1	19765	RLIP76|Rip1	RBP1_MOUSE	1	1	0.7152	0	0	1.4596	0	0	0.918	1.03093	0	0	0.4065	0	0	1.0951	0	0	0.8593	0.786967	1	1	0.7483	0	0	0.6651	0	0	0.6168	0.676733	3	3	1.3315	0	0	0.4437	0	0	0.5921	0.7891	1.31001	0.857601
Etv4	ets variant 4	18612	AW414408|Pea-3|Pea3	ETV4_MOUSE;A2A5C3_MOUSE;A6MDC6_MOUSE;A2A5C2_MOUSE	1	1	0.7152	0	0	1.4596	0	0	0.918	1.03093	0	0	0.4065	0	0	1.0951	0	0	0.8593	0.786967	2	2	1.0809	0	0	0.6651	0	0	0.6168	0.7876	2	4	1.6448	0	0	0.4437	0	0	0.5921	0.893533	1.31001	0.881444
Tomm5	translocase of outer mitochondrial membrane 5 homolog (yeast)	68512	1110019J04Rik|Tom5	TOM5_MOUSE	1	1	0.7152	0	0	1.4596	0	0	0.918	1.03093	0	0	0.4065	0	0	1.0951	0	0	0.8593	0.786967	1	1	0.7483	1	1	1.1972	0	0	0.6168	0.8541	2	2	1.0181	1	1	0.7987	1	1	1.0659	0.9609	1.31001	0.888854
Agpat4	1-acylglycerol-3-phosphate O-acyltransferase 4 (lysophosphatidic acid acyltransferase, delta)	68262	1500003P24Rik	PLCD_MOUSE	1	1	0.7152	0	0	1.4596	0	0	0.918	1.03093	0	0	0.4065	0	0	1.0951	0	0	0.8593	0.786967	0	0	0.4157	0	0	0.6651	0	0	0.6168	0.565867	0	0	0.3916	0	0	0.4437	1	1	1.0659	0.633733	1.31001	0.89291
Cerkl	ceramide kinase-like	228094	Gm1958|Rp26	A2AQH1_MOUSE	1	1	0.7152	0	0	1.4596	0	0	0.918	1.03093	0	0	0.4065	0	0	1.0951	0	0	0.8593	0.786967	0	0	0.4157	0	0	0.6651	0	0	0.6168	0.565867	0	0	0.3916	0	0	0.4437	1	1	1.0659	0.633733	1.31001	0.89291
Acot8	acyl-CoA thioesterase 8	170789	PTE-2|Pte1	ACOT8_MOUSE;Q3U965_MOUSE	1	1	0.7152	0	0	1.4596	0	0	0.918	1.03093	0	0	0.4065	0	0	1.0951	0	0	0.8593	0.786967	1	2	1.0809	0	0	0.6651	0	0	0.6168	0.7876	1	2	1.0181	0	0	0.4437	1	1	1.0659	0.842567	1.31001	0.934763
Eral1	Era (G-protein)-like 1 (E. coli)	57837	2610524P08Rik|9130407C09Rik|AU019798|Era|M-ERA|MERA-S|MERA-W	ERAL1_MOUSE;Q9ESC5_MOUSE	1	1	0.7152	0	0	1.4596	0	0	0.918	1.03093	0	0	0.4065	0	0	1.0951	0	0	0.8593	0.786967	1	1	0.7483	0	0	0.6651	1	1	1.1102	0.8412	1	1	0.7048	0	0	0.4437	2	2	1.5397	0.896067	1.31001	0.938769
Gtf2a2	general transcription factor II A, 2	235459	TFIIA-gamma|TfIIg|Tfiia2	T2AG_MOUSE;Q3TE88_MOUSE;D3Z7C2_MOUSE;Q3TN86_MOUSE	1	1	0.7152	0	0	1.4596	0	0	0.918	1.03093	0	0	0.4065	0	0	1.0951	0	0	0.8593	0.786967	1	1	0.7483	0	0	0.6651	0	0	0.6168	0.676733	0	0	0.3916	1	2	1.1538	0	0	0.5921	0.7125	1.31001	0.949801
Hspb1	heat shock protein 1	15507	27kDa|Hsp25	HSPB1_MOUSE;Q545F4_MOUSE	1	1	0.7152	0	0	1.4596	0	0	0.918	1.03093	0	0	0.4065	0	0	1.0951	0	0	0.8593	0.786967	0	0	0.4157	0	0	0.6651	0	0	0.6168	0.565867	0	0	0.3916	1	1	0.7987	0	0	0.5921	0.594133	1.31001	0.952424
Serpinb9b	serine (or cysteine) peptidase inhibitor, clade B, member 9b	20706	1600019A21Rik|R86|SPI-CI|Spi10|ovalbumin	Q9DAV6_MOUSE	1	1	0.7152	0	0	1.4596	0	0	0.918	1.03093	0	0	0.4065	0	0	1.0951	0	0	0.8593	0.786967	0	0	0.4157	0	0	0.6651	0	0	0.6168	0.565867	0	0	0.3916	1	1	0.7987	0	0	0.5921	0.594133	1.31001	0.952424
Arih2	ariadne RBR E3 ubiquitin protein ligase 2	23807	AI843547|ARI2|TRIAD1|UIP48	ARI2_MOUSE;Q3TK92_MOUSE	1	1	0.7152	0	0	1.4596	0	0	0.918	1.03093	0	0	0.4065	0	0	1.0951	0	0	0.8593	0.786967	0	0	0.4157	0	0	0.6651	0	0	0.6168	0.565867	0	0	0.3916	1	1	0.7987	0	0	0.5921	0.594133	1.31001	0.952424
Sec1	secretory blood group 1	56546	Fut10|Fut3	Q8CDC9_MOUSE	1	1	0.7152	0	0	1.4596	0	0	0.918	1.03093	0	0	0.4065	0	0	1.0951	0	0	0.8593	0.786967	0	0	0.4157	0	0	0.6651	0	0	0.6168	0.565867	0	0	0.3916	1	1	0.7987	0	0	0.5921	0.594133	1.31001	0.952424
Nop10	NOP10 ribonucleoprotein	66181	1110036B12Rik|NOP10P|Nola3	NOP10_MOUSE	1	1	0.7152	0	0	1.4596	0	0	0.918	1.03093	0	0	0.4065	0	0	1.0951	0	0	0.8593	0.786967	0	0	0.4157	0	0	0.6651	0	0	0.6168	0.565867	0	0	0.3916	1	1	0.7987	0	0	0.5921	0.594133	1.31001	0.952424
Ubr3	ubiquitin protein ligase E3 component n-recognin 3	68795	1110059H15Rik|4833421P10Rik|A130030D10Rik|AA409735|AA414972|AA422631|AI646861|AU016126|Zfp650|Znf650	UBR3_MOUSE;Q8CAW0_MOUSE;F6QC57_MOUSE	1	1	0.7152	0	0	1.4596	0	0	0.918	1.03093	0	0	0.4065	0	0	1.0951	0	0	0.8593	0.786967	0	0	0.4157	0	0	0.6651	0	0	0.6168	0.565867	0	0	0.3916	1	1	0.7987	0	0	0.5921	0.594133	1.31001	0.952424
Tmem30a	transmembrane protein 30A	69981	2010200I23Rik|AW540225|Cdc50a|D9Wsu20e	CC50A_MOUSE	1	1	0.7152	0	0	1.4596	0	0	0.918	1.03093	0	0	0.4065	0	0	1.0951	0	0	0.8593	0.786967	0	0	0.4157	0	0	0.6651	0	0	0.6168	0.565867	0	0	0.3916	1	1	0.7987	0	0	0.5921	0.594133	1.31001	0.952424
Telo2	telomere maintenance 2	71718	1200003M09Rik|AI415602|Tel2|mKIAA0683	TELO2_MOUSE	1	1	0.7152	0	0	1.4596	0	0	0.918	1.03093	0	0	0.4065	0	0	1.0951	0	0	0.8593	0.786967	0	0	0.4157	0	0	0.6651	0	0	0.6168	0.565867	0	0	0.3916	1	1	0.7987	0	0	0.5921	0.594133	1.31001	0.952424
Macrod2	MACRO domain containing 2	72899	1110033L15Rik|2610107G07Rik|2900006F19Rik	MACD2_MOUSE;Q9D117_MOUSE	1	1	0.7152	0	0	1.4596	0	0	0.918	1.03093	0	0	0.4065	0	0	1.0951	0	0	0.8593	0.786967	0	0	0.4157	0	0	0.6651	0	0	0.6168	0.565867	0	0	0.3916	1	1	0.7987	0	0	0.5921	0.594133	1.31001	0.952424
Clmn	calmin	94040	9330188N17Rik|AI428889|AI788815|mKIAA1188	CLMN_MOUSE	1	1	0.7152	0	0	1.4596	0	0	0.918	1.03093	0	0	0.4065	0	0	1.0951	0	0	0.8593	0.786967	0	0	0.4157	0	0	0.6651	0	0	0.6168	0.565867	0	0	0.3916	1	1	0.7987	0	0	0.5921	0.594133	1.31001	0.952424
Dgcr8	DGCR8, microprocessor complex subunit	94223	D16H22S1742E|D16H22S788E|D16Wis2|Gy1|N41|Vo59c07|mir-1306	DGCR8_MOUSE	1	1	0.7152	0	0	1.4596	0	0	0.918	1.03093	0	0	0.4065	0	0	1.0951	0	0	0.8593	0.786967	0	0	0.4157	0	0	0.6651	0	0	0.6168	0.565867	0	0	0.3916	1	1	0.7987	0	0	0.5921	0.594133	1.31001	0.952424
4930539E08Rik	RIKEN cDNA 4930539E08 gene	207819	9130014G02	CF222_MOUSE	1	1	0.7152	0	0	1.4596	0	0	0.918	1.03093	0	0	0.4065	0	0	1.0951	0	0	0.8593	0.786967	0	0	0.4157	0	0	0.6651	0	0	0.6168	0.565867	0	0	0.3916	1	1	0.7987	0	0	0.5921	0.594133	1.31001	0.952424
Clptm1	cleft lip and palate associated transmembrane protein 1	56457	HS9|N14	CLPT1_MOUSE	1	1	0.7152	0	0	1.4596	0	0	0.918	1.03093	0	0	0.4065	0	0	1.0951	0	0	0.8593	0.786967	2	2	1.0809	0	0	0.6651	0	0	0.6168	0.7876	1	1	0.7048	2	2	1.1538	0	0	0.5921	0.8169	1.31001	0.964133
Cdipt	CDP-diacylglycerol--inositol 3-phosphatidyltransferase (phosphatidylinositol synthase)	52858	9530042F15Rik|D7Bwg0575e|Pis|Pis1	CDIPT_MOUSE;A0A0U1RPV3_MOUSE	1	1	0.7152	0	0	1.4596	0	0	0.918	1.03093	0	0	0.4065	0	0	1.0951	0	0	0.8593	0.786967	1	1	0.7483	0	0	0.6651	0	0	0.6168	0.676733	1	1	0.7048	1	1	0.7987	0	0	0.5921	0.698533	1.31001	0.968792
Ddx50	DEAD (Asp-Glu-Ala-Asp) box polypeptide 50	94213	4933429B04Rik|8430408E17Rik|GU2|RH-II	DDX50_MOUSE;Q8BRU5_MOUSE	1	1	0.7152	0	0	1.4596	0	0	0.918	1.03093	0	0	0.4065	0	0	1.0951	0	0	0.8593	0.786967	1	1	0.7483	0	0	0.6651	0	0	0.6168	0.676733	1	1	0.7048	1	1	0.7987	0	0	0.5921	0.698533	1.31001	0.968792
Klf12	Kruppel-like factor 12	16597	2700063E05Rik|AI225908|AI315654|AP-2rep|B130052C06Rik|D530033K05Rik	KLF12_MOUSE	1	1	0.7152	0	0	1.4596	0	0	0.918	1.03093	0	0	0.4065	0	0	1.0951	0	0	0.8593	0.786967	0	0	0.4157	0	0	0.6651	0	0	0.6168	0.565867	1	1	0.7048	0	0	0.4437	0	0	0.5921	0.5802	1.31001	0.975296
Psmb9	proteasome (prosome, macropain) subunit, beta type 9 (large multifunctional peptidase 2)	16912	Lmp-2|Lmp2	PSB9_MOUSE;A0A0R4J256_MOUSE	1	1	0.7152	0	0	1.4596	0	0	0.918	1.03093	0	0	0.4065	0	0	1.0951	0	0	0.8593	0.786967	0	0	0.4157	0	0	0.6651	0	0	0.6168	0.565867	1	1	0.7048	0	0	0.4437	0	0	0.5921	0.5802	1.31001	0.975296
Lrp5	low density lipoprotein receptor-related protein 5	16973	BMND1|HBM|LR3|LRP7|OPPG|mKIAA4142	LRP5_MOUSE	1	1	0.7152	0	0	1.4596	0	0	0.918	1.03093	0	0	0.4065	0	0	1.0951	0	0	0.8593	0.786967	0	0	0.4157	0	0	0.6651	0	0	0.6168	0.565867	1	1	0.7048	0	0	0.4437	0	0	0.5921	0.5802	1.31001	0.975296
Ly75	lymphocyte antigen 75	17076	CD205|DEC-205|DEC205	LY75_MOUSE	1	1	0.7152	0	0	1.4596	0	0	0.918	1.03093	0	0	0.4065	0	0	1.0951	0	0	0.8593	0.786967	0	0	0.4157	0	0	0.6651	0	0	0.6168	0.565867	1	1	0.7048	0	0	0.4437	0	0	0.5921	0.5802	1.31001	0.975296
Mitf	melanogenesis associated transcription factor	17342	BCC2|Bhlhe32|Gsfbcc2|Vitiligo|Wh|bw|mi|vit	MITF_MOUSE;Q32MU7_MOUSE;Q8C6Y4_MOUSE	1	1	0.7152	0	0	1.4596	0	0	0.918	1.03093	0	0	0.4065	0	0	1.0951	0	0	0.8593	0.786967	0	0	0.4157	0	0	0.6651	0	0	0.6168	0.565867	1	1	0.7048	0	0	0.4437	0	0	0.5921	0.5802	1.31001	0.975296
Map6	microtubule-associated protein 6	17760	2810411E12Rik|Map-6|Mtap6|STOP	MAP6_MOUSE	1	1	0.7152	0	0	1.4596	0	0	0.918	1.03093	0	0	0.4065	0	0	1.0951	0	0	0.8593	0.786967	0	0	0.4157	0	0	0.6651	0	0	0.6168	0.565867	1	1	0.7048	0	0	0.4437	0	0	0.5921	0.5802	1.31001	0.975296
Prpf4b	pre-mRNA processing factor 4B	19134	2610037H07|Prp4|Prp4k|Prpk|cbp143	PRP4B_MOUSE;Q8C5G1_MOUSE	1	1	0.7152	0	0	1.4596	0	0	0.918	1.03093	0	0	0.4065	0	0	1.0951	0	0	0.8593	0.786967	0	0	0.4157	0	0	0.6651	0	0	0.6168	0.565867	1	1	0.7048	0	0	0.4437	0	0	0.5921	0.5802	1.31001	0.975296
Sos1	SOS Ras/Rac guanine nucleotide exchange factor 1	20662	4430401P03Rik|9630010N06|AI449023	SOS1_MOUSE;Q3USK4_MOUSE	1	1	0.7152	0	0	1.4596	0	0	0.918	1.03093	0	0	0.4065	0	0	1.0951	0	0	0.8593	0.786967	0	0	0.4157	0	0	0.6651	0	0	0.6168	0.565867	1	1	0.7048	0	0	0.4437	0	0	0.5921	0.5802	1.31001	0.975296
Mrpl48	mitochondrial ribosomal protein L48	52443	1810030E20Rik|2610028L11Rik|CGI-118|D4Ertd786e	RM48_MOUSE;E9QPQ8_MOUSE;A0A140LHT6_MOUSE	1	1	0.7152	0	0	1.4596	0	0	0.918	1.03093	0	0	0.4065	0	0	1.0951	0	0	0.8593	0.786967	0	0	0.4157	0	0	0.6651	0	0	0.6168	0.565867	1	1	0.7048	0	0	0.4437	0	0	0.5921	0.5802	1.31001	0.975296
Pdzrn3	PDZ domain containing RING finger 3	55983	1110020C07Rik|AI429718|AL023082|LNX3|SEMACAP3|Semcap3	PZRN3_MOUSE;Q3UPS8_MOUSE	1	1	0.7152	0	0	1.4596	0	0	0.918	1.03093	0	0	0.4065	0	0	1.0951	0	0	0.8593	0.786967	0	0	0.4157	0	0	0.6651	0	0	0.6168	0.565867	1	1	0.7048	0	0	0.4437	0	0	0.5921	0.5802	1.31001	0.975296
Trpc4ap	transient receptor potential cation channel, subfamily C, member 4 associated protein	56407	4833429F06Rik|D2Ertd113e|Trrp4ap|mFLJ00177|truss	TP4AP_MOUSE;Q3TDP6_MOUSE;Q3TB80_MOUSE	1	1	0.7152	0	0	1.4596	0	0	0.918	1.03093	0	0	0.4065	0	0	1.0951	0	0	0.8593	0.786967	0	0	0.4157	0	0	0.6651	0	0	0.6168	0.565867	1	1	0.7048	0	0	0.4437	0	0	0.5921	0.5802	1.31001	0.975296
Gsdma	gasdermin A	57911	BB149167|Gsdm|Gsdm1|Gsdma1|H312E	GSDMA_MOUSE	1	1	0.7152	0	0	1.4596	0	0	0.918	1.03093	0	0	0.4065	0	0	1.0951	0	0	0.8593	0.786967	0	0	0.4157	0	0	0.6651	0	0	0.6168	0.565867	1	1	0.7048	0	0	0.4437	0	0	0.5921	0.5802	1.31001	0.975296
Trpv4	transient receptor potential cation channel, subfamily V, member 4	63873	0610033B08Rik|OTRPC4|Trp12|VR-OAC|VRL-2|VROAC	TRPV4_MOUSE	1	1	0.7152	0	0	1.4596	0	0	0.918	1.03093	0	0	0.4065	0	0	1.0951	0	0	0.8593	0.786967	0	0	0.4157	0	0	0.6651	0	0	0.6168	0.565867	1	1	0.7048	0	0	0.4437	0	0	0.5921	0.5802	1.31001	0.975296
Chmp4c	charged multivesicular body protein 4C	66371	2010012P02Rik|2210015K02Rik|2310010I16Rik|Shax3|Snf7-3	CHM4C_MOUSE	1	1	0.7152	0	0	1.4596	0	0	0.918	1.03093	0	0	0.4065	0	0	1.0951	0	0	0.8593	0.786967	0	0	0.4157	0	0	0.6651	0	0	0.6168	0.565867	1	1	0.7048	0	0	0.4437	0	0	0.5921	0.5802	1.31001	0.975296
Cmtm6	CKLF-like MARVEL transmembrane domain containing 6	67213	2810051A14Rik|AA536733|Cklfsf6	CKLF6_MOUSE	1	1	0.7152	0	0	1.4596	0	0	0.918	1.03093	0	0	0.4065	0	0	1.0951	0	0	0.8593	0.786967	0	0	0.4157	0	0	0.6651	0	0	0.6168	0.565867	1	1	0.7048	0	0	0.4437	0	0	0.5921	0.5802	1.31001	0.975296
Atg12	autophagy related 12	67526	4931423H11Rik|A330058M13Rik|Apg12l|Atg12l	ATG12_MOUSE	1	1	0.7152	0	0	1.4596	0	0	0.918	1.03093	0	0	0.4065	0	0	1.0951	0	0	0.8593	0.786967	0	0	0.4157	0	0	0.6651	0	0	0.6168	0.565867	1	1	0.7048	0	0	0.4437	0	0	0.5921	0.5802	1.31001	0.975296
[truncated: 6,680 more rows]
